# Supplementary material for: Stability convergence in natural antibodies with ultra-long hypervariable loops
Source: Commun Biol. 2025 Apr 19;8:635. doi: 10.1038/s42003-025-08036-5 (PMC12009342; doi:10.1038/s42003-025-08036-5)
Supplement: Supplementary file 3 — Supplementary Data 1 [file 42003_2025_8036_MOESM3_ESM.xlsx]

## Sheet: Figure 1
Figure 1c - Raw Data of SEC-MALS measurements of the different constructs									Figure 1c - Raw Data of SEC-MALS measurements of the different constructs																																	Figure 1e - Raw data from the SUPR-DSF measurements
See in the column on the right									NC-Cow1 wt				NC-Cow1 var1				NC-Cow1 var2				NC-Cow1 var3				NC-Cow1 var4				NC-Cow1 var5				NC-Cow1 var6				NC-Cow1 Δknob					NC-Cow1 wt		NC-Cow1 var1		NC-Cow1 var2		NC-Cow1 var3
									UV		MALS		UV		MALS		UV		MALS		UV		MALS		UV		MALS		UV		MALS		UV		MALS		UV		MALS			Temperature (°C)	Barycentric mean (nm)	Temperature (°C)	Barycentric mean (nm)	Temperature (°C)	Barycentric mean (nm)	Temperature (°C)	Barycentric mean (nm)
Figure 1d - Molecular masses from the constructs in duplicates									Time (min)	Relative UV Signal	Time (min)	Mm (kDa)	Time (min)	Relative UV Signal	Time (min)	Mm (kDa)	Time (min)	Relative UV Signal	Time (min)	Mm (kDa)	Time (min)	Relative UV Signal	Time (min)	Mm (kDa)	Time (min)	Relative UV Signal	Time (min)	Mm (kDa)	Time (min)	Relative UV Signal	Time (min)	Mm (kDa)	Time (min)	Relative UV Signal	Time (min)	Mm (kDa)	Time (min)	Relative UV Signal	Time (min)	Mm (kDa)		10.0167	339.244	10.017	343.746	10.0172	341.037	10.0175	340.432
									12.9875	0.003244	14.4924	51.7616	12.9608	-0.0007	16.0265	51.7567	12.9758	-6.4e-05	14.1251	51.0878	12.9825	-0.00013	14.2713	51.3416	12.96	0.000865	14.2817	51.8533	12.9933	0.00034	14.0321	48.9562	12.9608	0.000179	15.2373	51.0452	12.9983	0.000878	14.4014	46.4659		10.1373	339.229	10.1381	343.76	10.139	341.073	10.1398	340.425
		Mm (kDa)							13.0358	0.003013	14.5006	51.748	13.0458	-0.00069	16.0347	51.7328	13.0608	-0.00015	14.1333	51.0621	13.0675	-0.00013	14.2795	51.5162	13.0117	0.000718	14.2898	51.81	13.08	0.000321	14.0403	48.9369	13.0458	0.000141	15.2455	51.0263	13.0583	0.000712	14.4096	46.4014		10.4748	339.237	10.4768	343.779	10.4788	341.074	10.4809	340.446
	Construct	1st replicate	2nd replicate						13.1025	0.002551	14.5088	51.7279	13.1308	-0.00066	16.0429	51.741	13.1458	-0.00021	14.1415	51.0255	13.1525	-0.00013	14.2877	51.5097	13.075	0.000596	14.298	51.7857	13.1667	0.000321	14.0485	48.9029	13.1308	0.00016	15.2537	51.0095	13.145	0.0005	14.4178	46.3414		10.9529	339.236	10.9552	343.772	10.9575	341.069	10.9597	340.408
	NC-Cow1 wt	51.6	51.8						13.1658	0.002096	14.517	51.7356	13.2158	-0.00065	16.0511	51.7286	13.2292	-0.00019	14.1497	50.9967	13.2375	-0.00011	14.2959	51.5107	13.1617	0.000481	14.3062	51.7704	13.2533	0.000385	14.0567	48.8802	13.2158	0.000147	15.2619	50.9797	13.2317	0.000372	14.426	46.2966		11.4638	339.233	11.466	343.764	11.4681	341.078	11.4703	340.404
	NC-Cow1 var1	51.6	51.8						13.2292	0.001628	14.5252	51.6992	13.3008	-0.00067	16.0593	51.6967	13.3125	-0.00014	14.1579	50.9726	13.3225	1.28e-05	14.3041	51.5086	13.2483	0.000449	14.3144	51.7461	13.34	0.000538	14.0648	48.8686	13.3008	0.000167	15.2701	50.9571	13.3183	0.000295	14.4342	46.2555		11.9727	339.229	11.9748	343.76	11.977	341.067	11.9791	340.396
	NC-Cow1 var2	50.9	50.7						13.3042	0.001173	14.5334	51.6676	13.3858	-0.00065	16.0675	51.6782	13.3942	6.41e-06	14.1661	50.959	13.3958	0.000212	14.3123	51.4972	13.335	0.000455	14.3226	51.7371	13.4133	0.000846	14.073	48.8485	13.3858	0.000167	15.2783	50.9389	13.405	0.000224	14.4424	46.2124		12.4832	339.214	12.4852	343.765	12.4872	341.056	12.4891	340.38
	NC-Cow1 var3	51.3	51.5						13.3742	0.000885	14.5416	51.6429	13.4708	-0.00065	16.0757	51.6555	13.4625	0.000269	14.1743	50.9457	13.4525	0.000571	14.3205	51.4866	13.4217	0.000487	14.3308	51.733	13.465	0.001237	14.0812	48.8219	13.4708	0.000167	15.2865	50.9257	13.4917	0.000186	14.4506	46.1776		12.992	339.209	12.9943	343.752	12.9965	341.04	12.9988	340.356
	NC-Cow1 var4	51.7	51.6						13.4525	0.000673	14.5498	51.6249	13.5558	-0.00063	16.0839	51.632	13.5308	0.000853	14.1824	50.9368	13.4942	0.000994	14.3287	51.4808	13.5083	0.000628	14.339	51.71	13.5008	0.001615	14.0894	48.8038	13.5558	0.000186	15.2947	50.9225	13.5783	0.000218	14.4588	46.1466		13.5019	339.198	13.5041	343.751	13.5062	341.042	13.5084	340.326
	NC-Cow1 var5	48.8	48.7						13.5375	0.000583	14.558	51.6176	13.6408	-0.00064	16.0921	51.6173	13.5858	0.001686	14.1906	50.9686	13.5225	0.00141	14.3369	51.4836	13.585	0.000923	14.3472	51.6908	13.5225	0.001955	14.0976	48.7867	13.6408	0.000179	15.3029	50.927	13.665	0.000276	14.467	46.1232		14.0108	339.203	14.0127	343.759	14.0145	341.017	14.0164	340.299
	NC-Cow1 var6	51	51						13.6208	0.000609	14.5662	51.6159	13.7258	-0.00062	16.1002	51.6146	13.6142	0.002372	14.1988	50.9693	13.5467	0.001846	14.3451	51.4857	13.645	0.001327	14.3554	51.6762	13.5378	0.002256	14.1058	48.7638	13.7258	0.000218	15.311	50.916	13.745	0.000436	14.4751	46.1089		14.5202	339.239	14.5223	343.753	14.5244	341.033	14.5266	340.304
	NC-Cow1 Δknob	46.1	46.1						13.7008	0.000814	14.5743	51.6292	13.8108	-0.00058	16.1084	51.6017	13.6375	0.003135	14.207	50.9374	13.575	0.002474	14.3532	51.4847	13.705	0.002045	14.3636	51.6644	13.5578	0.002737	14.114	48.7494	13.8108	0.000231	15.3192	50.9023	13.8117	0.000763	14.4833	46.0886		15.0299	339.18	15.032	343.737	15.0341	341.006	15.0362	340.259
									13.7692	0.001186	14.5825	51.6749	13.8958	-0.00055	16.1166	51.6095	13.655	0.003865	14.2152	50.9146	13.6033	0.003276	14.3614	51.4926	13.7525	0.002981	14.3718	51.6609	13.5812	0.003462	14.1222	48.7454	13.8958	0.000269	15.3274	50.8935	13.8683	0.001256	14.4915	46.072		15.5378	339.217	15.54	343.744	15.5421	340.975	15.5443	340.268
Figure 1e - Raw data from the SUPR-DSF measurements									13.815	0.001603	14.5907	51.666	13.9808	-0.00051	16.1248	51.6156	13.6663	0.004417	14.2234	50.8987	13.6292	0.004199	14.3696	51.4935	13.7792	0.003737	14.3799	51.6574	13.6012	0.004282	14.1304	48.7466	13.9808	0.00034	15.3356	50.9002	13.9075	0.001808	14.4997	46.0542		16.047	339.198	16.0494	343.744	16.0517	340.972	16.054	340.261
									13.8442	0.001949	14.5989	51.6568	14.0658	-0.00043	16.133	51.6009	13.675	0.004904	14.2316	50.8905	13.6517	0.005128	14.3778	51.4838	13.8025	0.004583	14.3881	51.6529	13.6187	0.005205	14.1386	48.7459	14.0658	0.000474	15.3438	50.9502	13.9317	0.002333	14.5079	46.0493		16.5533	339.198	16.5556	343.734	16.5579	340.956	16.5603	340.262
See in the column on the right									13.8775	0.002429	14.6071	51.6391	14.1508	-0.00036	16.1412	51.5747	13.682	0.00534	14.2398	50.8868	13.666	0.005814	14.386	51.4781	13.8208	0.005436	14.3963	51.6537	13.6343	0.006231	14.1467	48.7333	14.1425	0.000679	15.352	50.9641	13.9533	0.002968	14.5161	46.051		17.0677	339.229	17.0697	343.736	17.0716	340.972	17.0735	340.241
									13.9158	0.003167	14.6153	51.62	14.2358	-0.00028	16.1494	51.5595	13.6927	0.006096	14.248	50.8833	13.6773	0.006417	14.3942	51.4759	13.8332	0.006122	14.4045	51.6588	13.6477	0.007301	14.1549	48.7257	14.2008	0.000885	15.3602	50.9528	13.9725	0.003718	14.5243	46.0443		17.5772	339.215	17.5794	343.731	17.5816	340.943	17.5838	340.29
Figure 1f - Tm and Ton values for the replicates of SUPR-DSF measurements									13.9458	0.003936	14.6235	51.6043	14.3208	-0.0001	16.1576	51.55	13.7073	0.007301	14.2562	50.9089	13.688	0.007019	14.4024	51.4819	13.8415	0.006654	14.4127	51.6525	13.658	0.008276	14.1631	48.7264	14.2675	0.001141	15.3684	50.9466	13.9885	0.004519	14.5325	46.0322		18.086	339.206	18.0882	343.724	18.0904	340.927	18.0926	340.256
									13.9717	0.004737	14.6317	51.596	14.3942	0.000122	16.1657	51.5512	13.721	0.008654	14.2644	50.9194	13.7047	0.008071	14.4106	51.4941	13.8485	0.007135	14.4209	51.6399	13.6657	0.00909	14.1713	48.7279	14.3325	0.001423	15.3766	50.939	14.0002	0.005237	14.5407	46.0299		18.5952	339.172	18.5974	343.723	18.5996	340.943	18.6018	340.266
		Tm			Ton				13.9942	0.005615	14.6399	51.5891	14.4525	0.00034	16.1739	51.5495	13.7337	0.010128	14.2725	50.9171	13.7272	0.009673	14.4187	51.5119	13.8598	0.008006	14.4291	51.6323	13.6717	0.009795	14.1795	48.7295	14.3683	0.001571	15.3848	50.9407	14.0085	0.005833	14.5488	46.0318		19.1051	339.209	19.1072	343.705	19.1092	340.931	19.1113	340.267
	Construct	1st replicate	2nd replicate	3rd replicate	1st replicate	2nd replicate	3rd replicate		14.0117	0.006436	14.648	51.5873	14.5142	0.000609	16.1821	51.5446	13.7453	0.011712	14.2807	50.9196	13.7488	0.011468	14.4269	51.5041	13.8745	0.009321	14.4373	51.6362	13.6768	0.010442	14.1877	48.7427	14.425	0.001801	15.393	50.9615	14.0148	0.006333	14.557	46.0356		19.6157	339.179	19.6175	343.689	19.6193	340.907	19.6211	340.253
	NC-Cow1 wt	68.9148	68.7976	68.8864	63.7738	63.5827	63.6708		14.0475	0.008724	14.6562	51.5961	14.5908	0.000987	16.1903	51.5375	13.7563	0.013442	14.2889	50.9103	13.7688	0.013353	14.4351	51.4882	13.8878	0.010718	14.4455	51.6532	13.6812	0.011032	14.1959	48.7564	14.49	0.002122	15.4011	50.959	14.0202	0.006808	14.5652	46.0287		20.1226	339.165	20.1248	343.694	20.1269	340.909	20.1291	340.248
	NC-Cow1 var1	67.3676	67.2682	67.3387	62.0495	61.8713	61.9569		14.0808	0.011577	14.6644	51.601	14.6625	0.001346	16.1985	51.5308	13.7667	0.015308	14.2971	50.8982	13.7872	0.015321	14.4433	51.4839	13.9002	0.012237	14.4536	51.6644	13.6885	0.012103	14.2041	48.7539	14.5275	0.00234	15.4093	50.9411	14.0292	0.007667	14.5734	46.0115		20.6303	339.2	20.6326	343.698	20.6348	340.9	20.6371	340.256
	NC-Cow1 var2	69.5163	69.4306	69.509	64.2281	64.0045	64.1374		14.0928	0.012942	14.6726	51.5911	14.7058	0.001532	16.2067	51.5249	13.7763	0.017295	14.3053	50.8895	13.8047	0.017429	14.4515	51.4828	13.9118	0.013917	14.4618	51.6607	13.6992	0.013821	14.2123	48.7457	14.5658	0.002635	15.4175	50.9279	14.0412	0.009006	14.5816	45.9937		21.1408	339.178	21.1431	343.681	21.1454	340.915	21.1477	340.26
	NC-Cow1 var3	66.1008	66.0737	66.1088	60.9664	60.9006	60.9207		14.1052	0.014538	14.6808	51.5797	14.7625	0.001769	16.2149	51.5232	13.7853	0.019391	14.3135	50.8847	13.8187	0.019321	14.4597	51.4796	13.9228	0.015737	14.47	51.6515	13.7092	0.015673	14.2204	48.7394	14.605	0.003096	15.4257	50.9187	14.0522	0.010462	14.5898	45.9814		21.6506	339.184	21.6526	343.671	21.6546	340.91	21.6566	340.255
	NC-Cow1 var4	66.2916	66.2968	66.341	58.1649	57.9856	58.0877		14.1165	0.016237	14.689	51.5746	14.8475	0.002045	16.2231	51.5376	13.794	0.021596	14.3217	50.8942	13.828	0.020699	14.4679	51.486	13.9332	0.017679	14.4782	51.6472	13.7185	0.017628	14.2286	48.741	14.6375	0.003641	15.4339	50.9133	14.0625	0.012058	14.598	45.9818		22.158	339.204	22.1602	343.669	22.1623	340.909	22.1645	340.247
	NC-Cow1 var5	66.2773	66.2558	66.2952	59.946	59.6735	59.7887		14.1272	0.018038	14.6972	51.5799	14.9325	0.002244	16.2313	51.5511	13.8023	0.023962	14.3299	50.9069	13.835	0.021795	14.4761	51.4882	13.9428	0.019731	14.4864	51.6495	13.7272	0.019712	14.2368	48.7501	14.6675	0.00434	15.4421	50.9018	14.0722	0.013782	14.6062	45.9913		22.6684	339.157	22.6705	343.664	22.6727	340.887	22.6748	340.265
	NC-Cow1 var6	66.6422	66.6413	66.6701	60.9115	60.822	60.8755		14.1372	0.019949	14.7054	51.58	15.0175	0.002385	16.2395	51.5517	13.8103	0.026474	14.3381	50.9108	13.841	0.022788	14.4843	51.4816	13.9518	0.021878	14.4946	51.6523	13.7355	0.021917	14.245	48.7603	14.7117	0.005885	15.4503	50.8884	14.0812	0.015641	14.6144	46.0121		23.1772	339.19	23.1792	343.664	23.1812	340.931	23.1831	340.301
	NC-Cow1 Δknob	69.7736	69.7827	69.8069	64.7379	64.7408	64.7736		14.1465	0.021981	14.7136	51.5917	15.1025	0.0025	16.2477	51.5455	13.818	0.029115	14.3462	50.9186	13.8463	0.023712	14.4925	51.4748	13.9605	0.024173	14.5028	51.6522	13.7435	0.024282	14.2532	48.7692	14.7525	0.007987	15.4585	50.8798	14.0898	0.017622	14.6226	46.055		23.6869	339.187	23.6891	343.642	23.6913	340.89	23.6934	340.265
									14.1555	0.024147	14.7218	51.603	15.1875	0.00259	16.2558	51.5389	13.8243	0.031494	14.3544	50.908	13.8513	0.024615	14.5007	51.4723	13.9688	0.026571	14.511	51.651	13.7512	0.026769	14.2614	48.7655	14.7717	0.009359	15.4667	50.8814	14.0982	0.019769	14.6308	46.0609		24.1948	339.192	24.197	343.641	24.1993	340.927	24.2015	340.257
Figure 1g - Slope factors of melting curves from the replicates of SUPR-DSF measurements									14.1635	0.026237	14.73	51.5856	15.2658	0.002769	16.264	51.5369	13.8288	0.033327	14.3626	50.8908	13.8563	0.025551	14.5088	51.4796	13.9768	0.029147	14.5192	51.6531	13.7588	0.029481	14.2696	48.7501	14.788	0.01075	15.4748	50.8909	14.1062	0.022077	14.6389	46.043		24.7047	339.171	24.7068	343.622	24.7089	340.901	24.711	340.247
									14.1698	0.028058	14.7381	51.5819	15.3275	0.003038	16.2722	51.5452	13.8328	0.034968	14.3708	50.8798	13.8613	0.026526	14.517	51.4899	13.9845	0.031865	14.5274	51.6502	13.7662	0.03234	14.2778	48.7343	14.803	0.012269	15.483	50.8907	14.1138	0.024532	14.6471	46.0215		25.2149	339.171	25.2168	343.621	25.2187	340.916	25.2205	340.249
		Slope factor							14.175	0.029641	14.7463	51.5848	15.3775	0.003455	16.2804	51.551	13.8362	0.036468	14.379	50.8742	13.8662	0.027513	14.5252	51.5015	13.9915	0.034519	14.5356	51.6379	13.7732	0.035321	14.286	48.7219	14.817	0.01391	15.4912	50.8812	14.1212	0.027115	14.6553	46.0102		25.723	339.182	25.725	343.626	25.7271	340.924	25.7291	340.262
	Construct	1st replicate	2nd replicate	3rd replicate					14.1793	0.031038	14.7545	51.6003	15.42	0.004045	16.2886	51.5503	13.8393	0.037917	14.3872	50.8719	13.8735	0.029071	14.5334	51.5168	13.9968	0.036737	14.5437	51.6392	13.7802	0.038538	14.2942	48.7116	14.8303	0.015692	15.4994	50.8699	14.1282	0.029827	14.6635	46.0049		26.2314	339.17	26.2335	343.609	26.2356	340.919	26.2377	340.272
	NC-Cow1 wt	1.194	1.206	1.21					14.183	0.032301	14.7627	51.6217	15.4517	0.004699	16.2968	51.5408	13.8423	0.039295	14.3954	50.8603	13.8842	0.031462	14.5416	51.5207	14.001	0.038538	14.5519	51.66	13.7868	0.041897	14.3024	48.7053	14.8423	0.017519	15.5076	50.8611	14.1352	0.032782	14.6717	45.9949		26.7394	339.174	26.7417	343.583	26.7441	340.889	26.7464	340.274
	NC-Cow1 var1	1.205	1.203	1.209					14.1865	0.033513	14.7709	51.6141	15.4783	0.005404	16.305	51.5392	13.8448	0.040513	14.4036	50.8587	13.8952	0.034179	14.5498	51.5169	14.0047	0.040167	14.5601	51.6769	13.7935	0.045436	14.3105	48.7067	14.8523	0.019179	15.5158	50.8598	14.1418	0.035853	14.6799	45.9825		27.249	339.168	27.251	343.587	27.253	340.927	27.255	340.251
	NC-Cow1 var2	1.319	1.336	1.325					14.1895	0.034647	14.7791	51.5989	15.5033	0.006276	16.3132	51.5377	13.847	0.04159	14.4118	50.8539	13.9055	0.036987	14.558	51.5039	14.0078	0.04166	14.5683	51.6771	13.7998	0.049122	14.3187	48.7044	14.8607	0.020718	15.524	50.8801	14.1482	0.038994	14.6881	45.9707		27.7609	339.149	27.7631	343.577	27.7653	340.914	27.7674	340.269
	NC-Cow1 var3	1.097	1.092	1.097					14.1922	0.035667	14.7873	51.5812	15.5258	0.007276	16.3214	51.5231	13.8488	0.042526	14.42	50.8456	13.9155	0.039891	14.5662	51.4949	14.0107	0.043077	14.5765	51.6618	13.8062	0.053	14.3269	48.6937	14.8683	0.022269	15.5322	50.9098	14.1545	0.042397	14.6963	45.9639		28.2691	339.145	28.2714	343.562	28.2738	340.905	28.2762	340.276
	NC-Cow1 var4	1.902	1.916	1.901					14.1972	0.037615	14.7955	51.5609	15.5625	0.009577	16.3296	51.5106	13.8528	0.044647	14.4281	50.841	13.9252	0.042962	14.5744	51.489	14.0133	0.04441	14.5847	51.6698	13.8122	0.057013	14.3351	48.6873	14.8757	0.023827	15.5404	50.9143	14.1608	0.046058	14.7045	45.9716		28.7775	339.174	28.7795	343.558	28.7815	340.921	28.7835	340.285
	NC-Cow1 var5	1.391	1.418	1.421					14.2045	0.040731	14.8036	51.5483	15.6025	0.013256	16.3377	51.5033	13.8592	0.048199	14.4363	50.8477	13.9345	0.046167	14.5825	51.4814	14.0157	0.045609	14.5929	51.6863	13.8182	0.061167	14.3433	48.6885	14.8827	0.025429	15.5486	50.9011	14.1658	0.049173	14.7127	45.9919		29.2858	339.17	29.288	343.539	29.2902	340.935	29.2924	340.277
	NC-Cow1 var6	1.341	1.357	1.35					14.2115	0.043987	14.8118	51.538	15.6233	0.015897	16.3459	51.5028	13.8655	0.051987	14.4445	50.8529	13.9435	0.049506	14.5907	51.4901	14.0178	0.046705	14.6011	51.6825	13.823	0.064827	14.3515	48.6963	14.8893	0.027083	15.5567	50.8929	14.1695	0.051551	14.7208	46.001		29.7956	339.201	29.7977	343.524	29.7999	340.931	29.802	340.292
	NC-Cow1 Δknob	1.233	1.236	1.227					14.2185	0.04741	14.82	51.5422	15.636	0.017821	16.3541	51.501	13.8718	0.056051	14.4527	50.8772	13.9522	0.052962	14.5989	51.4988	14.0197	0.047699	14.6093	51.6784	13.8267	0.067615	14.3597	48.7077	14.896	0.028801	15.5649	50.8928	14.1728	0.053744	14.729	46.0089		30.306	339.17	30.3081	343.529	30.3103	340.948	30.3125	340.28
									14.2252	0.051013	14.8282	51.6017	15.6477	0.019833	16.3623	51.5092	13.8778	0.060218	14.4609	50.8864	13.9605	0.056532	14.6071	51.4924	14.0237	0.049936	14.6174	51.6841	13.8298	0.070154	14.3679	48.7291	14.9023	0.030551	15.5731	50.891	14.1757	0.055718	14.7372	46.0229		30.8148	339.157	30.817	343.51	30.8192	340.941	30.8213	340.307
Figure 1h - Hydrodynamic radii from the replicates of DLS measurements									14.2318	0.054756	14.8364	51.6069	15.6587	0.021962	16.3705	51.5134	13.8838	0.064513	14.4691	50.9029	13.9685	0.060224	14.6153	51.4899	14.03	0.05366	14.6256	51.7024	13.8327	0.072564	14.3761	48.7366	14.9083	0.032321	15.5813	50.8873	14.1783	0.057628	14.7454	46.0299		31.3236	339.187	31.3261	343.499	31.3286	340.926	31.331	340.306
									14.2382	0.058679	14.8446	51.602	15.669	0.024205	16.3787	51.5065	13.8895	0.068955	14.4773	50.922	13.9765	0.064096	14.6235	51.5016	14.0363	0.057635	14.6338	51.7003	13.8355	0.074904	14.3842	48.7654	14.9143	0.034179	15.5895	50.8804	14.1808	0.059468	14.7536	46.0396		31.8303	339.162	31.8324	343.482	31.8346	340.939	31.8367	340.275
		Rh (nm)							14.2445	0.06275	14.8528	51.6015	15.679	0.02659	16.3869	51.4962	13.8952	0.073513	14.4855	50.9391	13.9832	0.06759	14.6317	51.511	14.0427	0.061878	14.642	51.6921	13.838	0.077167	14.3924	48.8072	14.9217	0.036641	15.5977	50.8767	14.183	0.06116	14.7618	46.0562		32.3408	339.185	32.3428	343.476	32.3448	340.969	32.3468	340.291
	Construct	1st replicate	2nd replicate	3rd replicate					14.2505	0.066949	14.861	51.5986	15.6887	0.029135	16.3951	51.4928	13.9008	0.078385	14.4937	50.9525	13.9898	0.071199	14.6399	51.509	14.0487	0.066199	14.6502	51.6956	13.8403	0.079263	14.4006	48.8095	14.9303	0.039724	15.6059	50.8814	14.1852	0.062782	14.77	46.0814		32.8534	339.174	32.8554	343.464	32.8574	340.935	32.8594	340.305
	NC-Cow1 wt	3.45	3.47	3.53					14.2565	0.071314	14.8692	51.6011	15.6973	0.031628	16.4033	51.4922	13.9065	0.083551	14.5018	50.9691	13.9962	0.074833	14.6481	51.4978	14.0547	0.070673	14.6584	51.6995	13.8425	0.081167	14.4088	48.8023	14.939	0.043032	15.6141	50.8872	14.187	0.064237	14.7782	46.1066		33.3595	339.166	33.3618	343.457	33.3641	340.945	33.3663	340.306
	NC-Cow1 var1	3.43	3.44	3.42					14.2625	0.076	14.8774	51.62	15.7043	0.033769	16.4114	51.4981	13.9118	0.088744	14.51	50.9768	14.0007	0.077577	14.6563	51.4968	14.0603	0.075276	14.6666	51.7063	13.8443	0.082949	14.417	48.8007	14.9473	0.046487	15.6223	50.8952	14.1885	0.065519	14.7864	46.1321		33.8692	339.169	33.8711	343.455	33.8731	340.934	33.875	340.309
	NC-Cow1 var2	3.69	3.53	3.58					14.2682	0.08075	14.8856	51.6297	15.71	0.035667	16.4196	51.4998	13.917	0.093936	14.5182	50.9809	14.0047	0.080019	14.6645	51.4988	14.066	0.079987	14.6748	51.7223	13.846	0.084526	14.4252	48.8266	14.9553	0.050045	15.6304	50.9103	14.19	0.066679	14.7945	46.1579		34.3766	339.185	34.3789	343.437	34.3812	340.961	34.3834	340.316
	NC-Cow1 var3	3.44	3.51	3.46					14.2738	0.085635	14.8937	51.6531	15.7157	0.037609	16.4278	51.4994	13.9222	0.099308	14.5264	51.0041	14.0082	0.082256	14.6726	51.504	14.0717	0.085038	14.683	51.7409	13.8475	0.085968	14.4334	48.8766	14.9623	0.053359	15.6386	50.9247	14.1932	0.069423	14.8027	46.1853		34.887	339.184	34.8892	343.426	34.8914	340.976	34.8936	340.326
	NC-Cow1 var4	3.36	3.29	3.52					14.2795	0.090846	14.9019	51.6645	15.721	0.03959	16.436	51.5081	13.9272	0.10484	14.5346	51.0396	14.0113	0.084391	14.6808	51.509	14.0773	0.090372	14.6912	51.7625	13.849	0.08734	14.4416	48.9025	14.969	0.05675	15.6468	50.9369	14.1983	0.073942	14.8109	46.2144		35.3894	339.183	35.3917	343.399	35.394	340.965	35.3963	340.317
	NC-Cow1 var5	3.37	3.27	3.32					14.2848	0.096083	14.9101	51.6899	15.726	0.041506	16.4442	51.5443	13.932	0.110506	14.5428	51.0721	14.0143	0.086404	14.689	51.5163	14.0827	0.095712	14.6993	51.783	13.8522	0.09059	14.4498	48.9132	14.9767	0.060795	15.655	50.9577	14.2035	0.078647	14.8191	46.2493		35.9049	339.165	35.9069	343.389	35.9089	340.96	35.9109	340.33
	NC-Cow1 var6	3.44	3.5	3.35					14.29	0.101346	14.9183	51.7144	15.7308	0.043404	16.4524	51.5818	13.9368	0.116333	14.551	51.1058	14.017	0.088231	14.6972	51.5294	14.0878	0.101071	14.7075	51.8157	13.8573	0.095949	14.458	48.9274	14.984	0.064994	15.6632	50.9789	14.2085	0.083526	14.8273	46.288		36.4132	339.19	36.4155	343.385	36.4178	340.949	36.4201	340.332
	NC-Cow1 Δknob	3.13	3.15	3.09					14.2952	0.106846	14.9265	51.7332	15.7353	0.045314	16.4606	51.6021	13.9417	0.122417	14.5592	51.1315	14.0195	0.089987	14.7054	51.5386	14.093	0.106673	14.7157	51.8682	13.8625	0.101455	14.4662	48.9601	14.9913	0.069365	15.6714	50.9966	14.2135	0.088635	14.8355	46.3372		36.9236	339.155	36.9256	343.372	36.9276	340.972	36.9296	340.332
									14.3003	0.1125	14.9347	51.7614	15.7398	0.047231	16.4688	51.6173	13.9465	0.128737	14.5674	51.1751	14.022	0.091724	14.7136	51.5464	14.0982	0.112417	14.7239	51.9301	13.8675	0.107115	14.4743	48.9888	14.9983	0.073891	15.6796	51.0112	14.2183	0.093897	14.8437	46.3989		37.4316	339.177	37.4338	343.372	37.4359	340.968	37.438	340.34
Figure 1i - Apparent hydrodynamic radii Rh of heat-ramped samples									14.3053	0.118321	14.9429	51.7911	15.744	0.049147	16.477	51.6379	13.9513	0.135192	14.5756	51.2141	14.0243	0.093423	14.7218	51.5614	14.1032	0.118321	14.7321	51.9739	13.8725	0.113045	14.4825	48.9912	15.0053	0.078577	15.6878	51.0335	14.2232	0.099333	14.8519	46.4516		37.94	339.213	37.9423	343.357	37.9446	340.965	37.9469	340.343
									14.3103	0.124385	14.9511	51.8199	15.7482	0.051051	16.4852	51.6396	13.956	0.141795	14.5838	51.2514	14.0265	0.09509	14.73	51.5762	14.1082	0.124474	14.7403	51.9968	13.8773	0.119109	14.4907	48.9872	15.0123	0.083583	15.696	51.0535	14.228	0.10491	14.8601	46.5011		38.448	339.203	38.4502	343.341	38.4524	340.954	38.4547	340.339
See in the column on the right									14.3152	0.130583	14.9593	51.8509	15.752	0.052949	16.4933	51.6443	13.9607	0.148641	14.5919	51.2871	14.0287	0.096724	14.7382	51.5925	14.113	0.130756	14.7485	52.0233	13.8822	0.125314	14.4989	48.9907	15.018	0.087891	15.7042	51.0836	14.2327	0.110615	14.8683	46.5603		38.9571	339.185	38.9593	343.334	38.9616	340.975	38.9638	340.357
									14.32	0.136929	14.9674	51.8917	15.7558	0.054865	16.5015	51.6802	13.9653	0.155724	14.6001	51.3258	14.0308	0.098385	14.7463	51.6177	14.1178	0.137179	14.7567	52.0653	13.887	0.131769	14.5071	49.0016	15.0223	0.091212	15.7124	51.1251	14.2373	0.116583	14.8764	46.6181		39.4659	339.201	39.4681	343.317	39.4703	340.965	39.4725	340.351
Figure 1j - Tagg values from the replicates of heat-ramped DLS measurements									14.3248	0.143519			15.7615	0.057776	16.5097	51.6872	13.97	0.163077			14.0352	0.101731	14.7545	51.6437	14.1227	0.143872	14.7649	52.103	13.8918	0.138474	14.5153	49.0181	15.0262	0.094295	15.7205	51.1602	14.242	0.122788	14.8846	46.2543		39.9761	339.209	39.9782	343.307	39.9802	340.966	39.9823	340.364
									14.3297	0.150346			15.7688	0.061795	16.5179	51.6945	13.9747	0.170679			14.0415	0.106923	14.7627	51.6706	14.1275	0.150814	14.773	52.0217	13.8967	0.145423	14.5235	48.7149	15.0295	0.097109	15.7287	51.1895	14.2467	0.129244				40.4851	339.204	40.4874	343.281	40.4896	340.962	40.4919	340.347
		Tagg (°C)							14.334	0.156679			15.7762	0.066077	16.5261	51.7078	13.9793	0.178545			14.0478	0.112359	14.7709	51.6912	14.1323	0.158006			13.9015	0.1525			15.0327	0.099712	15.7369	51.2363	14.2512	0.135833				40.9966	339.193	40.9986	343.273	41.0006	340.972	41.0026	340.355
	Construct	1st replicate	2nd replicate	3rd replicate					14.3373	0.161705			15.7835	0.070615	16.5343	51.7317	13.9842	0.186962			14.0542	0.118051	14.7791	51.7119	14.1372	0.165333			13.9062	0.159705			15.0355	0.102237	15.7451	51.2832	14.2557	0.142558				41.5052	339.233	41.5073	343.265	41.5093	340.985	41.5114	340.368
	NC-Cow1 wt	61.5	61.54	61.61					14.34	0.165808			15.7905	0.075269	16.5425	51.746	13.9892	0.195974			14.0605	0.124006	14.7873	51.734	14.1418	0.172788			13.9108	0.167147			15.0382	0.10459	15.7533	51.3173	14.2602	0.149526				42.0118	339.222	42.014	343.233	42.0161	340.961	42.0183	340.367
	NC-Cow1 var1	59.25	59.27	59.32					14.3425	0.169603			15.7975	0.080064	16.5507	51.7706	13.9932	0.203391			14.0668	0.130218	14.7955	51.7577	14.1465	0.180481			13.9155	0.174833			15.0407	0.106763	15.7615	51.3524	14.2647	0.156737				42.5224	339.23	42.5245	343.223	42.5266	340.984	42.5286	340.372
	NC-Cow1 var2	61.82	61.74	61.46					14.3448	0.173321			15.8045	0.085179	16.5589	51.7988	13.9958	0.208609			14.0732	0.136718	14.8037	51.7888	14.1512	0.188429			13.9202	0.182769			15.0428	0.108737	15.7697	51.4053	14.2692	0.164205				43.0338	339.234	43.0356	343.227	43.0374	340.972	43.0392	340.38
	NC-Cow1 var3	57.63	57.58	57.21					14.347	0.176968			15.8115	0.090564	16.567	51.8304	13.9983	0.213269			14.0792	0.143224			14.156	0.197083			13.925	0.191404			15.0447	0.110513	15.7779	50.8945	14.2737	0.171923				43.5406	339.229	43.543	343.191	43.5453	340.983	43.5477	340.403
	NC-Cow1 var4	59.76	59.54	59.8					14.3492	0.180391			15.8182	0.096019	16.5752	51.8843	14.0005	0.217667			14.0852	0.149808			14.1612	0.206474			13.9302	0.200769			15.0465	0.112154			14.2782	0.179897				44.0545	339.235	44.0564	343.184	44.0583	340.997	44.0601	340.39
	NC-Cow1 var5	61.64	61.79	61.31					14.351	0.18359			15.8248	0.101609	16.5834	51.9259	14.0027	0.221801			14.0912	0.156756			14.165	0.213628			13.9353	0.210436			15.0503	0.115904			14.2828	0.188436				44.5611	339.255	44.5634	343.17	44.5658	340.97	44.5681	340.395
	NC-Cow1 var6	62.27	62.34	62.9					14.3528	0.186551			15.8315	0.107532	16.5916	51.9709	14.0045	0.225647			14.0972	0.163974			14.1675	0.218391			13.9407	0.220551			15.0567	0.122103			14.2877	0.197571				45.0727	339.257	45.0746	343.14	45.0766	340.988	45.0786	340.4
	NC-Cow1 Δknob	63	62.95	62.76					14.3543	0.189256			15.8382	0.113731	16.5998	51.9993	14.0063	0.229199			14.1032	0.171468			14.1698	0.22291			13.946	0.231147			15.063	0.128641			14.2925	0.207006				45.5808	339.269	45.5832	343.127	45.5856	341.02	45.588	340.418
									14.3558	0.191853			15.8433	0.118801	16.608	52.0252	14.0078	0.232449			14.1092	0.17925			14.172	0.226994			13.9513	0.242051			15.0693	0.135462			14.2973	0.216731				46.0903	339.284	46.0926	343.111	46.095	341.011	46.0973	340.428
									14.3573	0.194468			15.8485	0.123885			14.0093	0.235378			14.1152	0.187423			14.1738	0.230795			13.9567	0.253256			15.0753	0.142276			14.3022	0.226763				46.6018	339.287	46.6038	343.096	46.6057	340.999	46.6077	340.403
									14.3588	0.196968			15.8548	0.130442			14.0107	0.23816			14.1215	0.196128			14.1757	0.234474			13.962	0.264769			15.0813	0.14916			14.307	0.23709				47.1106	339.305	47.1128	343.088	47.115	341.005	47.1172	340.424
									14.36	0.199192			15.8612	0.137269			14.0118	0.240782			14.1278	0.205263			14.1775	0.238019			13.9673	0.276769			15.0873	0.156391			14.312	0.247904				47.6203	339.337	47.6225	343.06	47.6247	340.995	47.6269	340.438
									14.3612	0.201128			15.8675	0.144346			14.013	0.24325			14.1342	0.214724			14.179	0.241256			13.973	0.289455			15.0933	0.163891			14.317	0.259218				48.1293	339.32	48.1316	343.046	48.134	340.974	48.1363	340.442
									14.3642	0.20659			15.8725	0.150224			14.0142	0.245558			14.1405	0.224513			14.1805	0.244186			13.9787	0.302654			15.0993	0.171647			14.322	0.270846				48.6388	339.283	48.6409	343.041	48.643	341.022	48.645	340.441
									14.3692	0.215904			15.8762	0.154577			14.0152	0.247699			14.1468	0.234635			14.1817	0.246782			13.9843	0.316372			15.1053	0.179679			14.327	0.282788				49.1508	339.328	49.1528	343.009	49.1547	340.985	49.1567	340.457
									14.3742	0.225513			15.8795	0.158609			14.0182	0.254205			14.1532	0.245083			14.1828	0.249224			13.9903	0.330795			15.1117	0.188462			14.332	0.295051				49.6598	339.334	49.6619	342.995	49.664	341.007	49.6661	340.472
									14.3792	0.235423			15.8825	0.162301			14.0232	0.265269			14.1595	0.255865			14.184	0.251506			13.9945	0.341135			15.1183	0.198032			14.3355	0.304013				50.1685	339.331	50.1706	342.962	50.1728	340.996	50.175	340.466
									14.3842	0.245628			15.8853	0.165853			14.0282	0.276628			14.1642	0.26416			14.185	0.253622			13.9967	0.346795			15.125	0.207949			14.3377	0.3095				50.6808	339.325	50.6829	342.963	50.685	341.001	50.6872	340.461
									14.3892	0.256135			15.888	0.169244			14.0332	0.288481			14.1672	0.2695			14.1858	0.255577			13.9988	0.352077			15.1317	0.218212			14.3398	0.314833				51.1874	339.39	51.1899	342.931	51.1923	341.005	51.1948	340.478
									14.3942	0.266936			15.8905	0.172359			14.0383	0.300821			14.17	0.274615			14.1888	0.262038			14.0007	0.356962			15.1383	0.228808			14.3417	0.319788				51.6987	339.383	51.7008	342.922	51.703	341.028	51.7051	340.489
									14.3992	0.278218			15.8927	0.175186			14.0435	0.313468			14.1727	0.279481			14.194	0.273404			14.0025	0.361429			15.145	0.239737			14.3435	0.324353				52.2078	339.375	52.21	342.896	52.2122	341.001	52.2144	340.52
									14.4043	0.289987			15.8945	0.177718			14.0487	0.326429			14.1752	0.283949			14.1992	0.285071			14.004	0.3655			15.1517	0.251006			14.345	0.328506				52.7163	339.381	52.7185	342.887	52.7206	341.002	52.7228	340.502
									14.4095	0.302071			15.8963	0.180051			14.054	0.339891			14.1773	0.288147			14.2045	0.297218			14.0055	0.369365			15.1583	0.26259			14.3465	0.332474				53.2273	339.425	53.2293	342.867	53.2312	340.998	53.2331	340.5
									14.4148	0.31466			15.8978	0.182179			14.0593	0.354103			14.1795	0.292071			14.2098	0.309865			14.007	0.373038			15.165	0.274494			14.348	0.336244				53.7362	339.437	53.7385	342.868	53.7407	341.015	53.7429	340.529
									14.4202	0.327756			15.8993	0.184096			14.065	0.369096			14.1813	0.295712			14.2152	0.323026			14.0082	0.376295			15.1717	0.286859			14.3492	0.33959				54.247	339.426	54.2489	342.825	54.2508	340.98	54.2527	340.545
									14.4255	0.341365			15.9033	0.189603			14.0713	0.386462			14.1832	0.299064			14.2208	0.336897			14.0093	0.37934			15.1787	0.299846			14.3503	0.342724				54.7554	339.447	54.7577	342.818	54.76	341.01	54.7623	340.547
									14.4312	0.355731			15.91	0.199013			14.0783	0.406103			14.1847	0.302109			14.2265	0.351288			14.0105	0.382397			15.1857	0.313474			14.3515	0.345641				55.2665	339.444	55.2684	342.778	55.2703	341.017	55.2722	340.556
									14.4368	0.370615			15.9167	0.208724			14.0857	0.42716			14.1862	0.304853			14.2322	0.366218			14.0117	0.385462			15.1908	0.323583			14.3525	0.348353				55.7745	339.464	55.7767	342.765	55.779	341.015	55.7812	340.543
									14.4432	0.387609			15.9233	0.218731			14.0933	0.449603			14.1873	0.307282			14.2388	0.383679			14.0128	0.388321			15.194	0.329705			14.3533	0.35084				56.2838	339.46	56.2861	342.762	56.2884	340.961	56.2907	340.576
									14.4502	0.406833			15.93	0.229167			14.1013	0.473506			14.1885	0.309571			14.2462	0.403577			14.0137	0.39075			15.1968	0.335551			14.3542	0.353115				56.795	339.506	56.7971	342.752	56.7992	341.003	56.8013	340.595
									14.4572	0.426673			15.937	0.240173			14.11	0.499795			14.1923	0.316981			14.2535	0.424154			14.0185	0.403404			15.1995	0.340942			14.355	0.355391				57.3025	339.484	57.3049	342.722	57.3073	340.965	57.3097	340.584
									14.4645	0.447641			15.944	0.251628			14.1197	0.52959			14.1987	0.329904			14.2612	0.445628			14.0275	0.427686			15.202	0.345846			14.3558	0.357449				57.8142	339.523	57.8163	342.724	57.8184	340.995	57.8205	340.63
									14.4725	0.470686			15.951	0.263538			14.1313	0.565968			14.2053	0.343462			14.2692	0.468718			14.0372	0.454212			15.2042	0.350442			14.3588	0.365987				58.3236	339.516	58.3258	342.68	58.328	340.991	58.3302	340.633
									14.4812	0.496372			15.9583	0.276045			14.145	0.608846			14.212	0.357692			14.2778	0.494365			14.0485	0.485705			15.2062	0.354551			14.3652	0.383577				58.8323	339.553	58.8346	342.691	58.8369	341.023	58.8392	340.689
									14.4908	0.525455			15.9657	0.289026			14.1573	0.647442			14.219	0.372596			14.2878	0.523865			14.0622	0.524167			15.208	0.35816			14.3722	0.403692				59.3426	339.572	59.3447	342.685	59.3469	340.992	59.349	340.714
									14.5015	0.557987			15.9733	0.30291			14.1643	0.669205			14.2267	0.389474			14.3002	0.560955			14.0752	0.560199			15.2097	0.361615			14.3795	0.425237				59.8533	339.577	59.8556	342.709	59.8579	341.002	59.8602	340.747
									14.5088	0.580481			15.9813	0.317731			14.1678	0.680269			14.2353	0.408987			14.3138	0.602526			14.0852	0.587808			15.2112	0.36491			14.3872	0.448455				60.3617	339.601	60.364	342.715	60.3663	341.05	60.3687	340.826
									14.5122	0.590744			15.9893	0.333026			14.1712	0.690462			14.2447	0.430449			14.3258	0.638442			14.0938	0.611359			15.2127	0.367872			14.3955	0.473609				60.8725	339.659	60.8747	342.741	60.8769	341.026	60.8791	340.864
									14.515	0.599494			15.9977	0.348949			14.1742	0.699596			14.2543	0.453301			14.3335	0.661404			14.1018	0.632763			15.2138	0.370494			14.4045	0.501474				61.3815	339.688	61.3837	342.751	61.3859	341.044	61.3881	340.924
									14.5175	0.607462			16.0063	0.366			14.1768	0.707686			14.2647	0.477724			14.3378	0.674231			14.1092	0.651962			15.2195	0.382468			14.4148	0.534115				61.8914	339.69	61.8934	342.824	61.8954	341.071	61.8974	341.042
									14.52	0.614891			16.0157	0.384718			14.1793	0.714981			14.276	0.505314			14.3413	0.684526			14.1158	0.66909			15.2302	0.40516			14.4288	0.578058				62.4016	339.723	62.4036	342.845	62.4057	341.076	62.4077	341.138
									14.5222	0.621545			16.0263	0.406641			14.1815	0.7215			14.29	0.539365			14.3445	0.693788			14.1222	0.684923			15.2415	0.429897			14.4425	0.621205				62.9117	339.766	62.9138	342.932	62.9159	341.108	62.918	341.267
									14.524	0.627436			16.0377	0.429923			14.1833	0.726994			14.306	0.578801			14.3473	0.702045			14.1282	0.699763			15.2542	0.457994			14.4525	0.652571				63.422	339.816	63.4241	343.01	63.4261	341.122	63.4282	341.444
									14.5258	0.632814			16.045	0.445397			14.1848	0.731699			14.3203	0.614026			14.3498	0.709295			14.1342	0.713808			15.2717	0.497231			14.4608	0.678353				63.9333	339.883	63.9352	343.126	63.9372	341.208	63.9391	341.686
									14.5273	0.637679			16.049	0.453622			14.1863	0.735878			14.3313	0.640782			14.352	0.715744			14.1398	0.726981			15.2892	0.536474			14.4682	0.700763				64.4389	339.996	64.4413	343.271	64.4437	341.28	64.4461	342.011
									14.5288	0.642032			16.0525	0.460968			14.1877	0.739808			14.3383	0.657603			14.354	0.721199			14.1455	0.739359			15.3012	0.563301			14.4748	0.720968				64.9499	340.079	64.9521	343.472	64.9542	341.34	64.9563	342.445
									14.53	0.645878			16.0555	0.467449			14.1888	0.743481			14.3423	0.667122			14.3555	0.725686			14.1508	0.750968			15.3112	0.584981			14.4812	0.739628				65.4612	340.237	65.4634	343.68	65.4655	341.423	65.4676	343.008
									14.5357	0.662949			16.0582	0.473051			14.1938	0.758026			14.3458	0.675397			14.357	0.729686			14.1572	0.763731			15.3202	0.604321			14.4885	0.760417				65.9733	340.426	65.9757	343.98	65.9781	341.568	65.9805	343.759
									14.545	0.691237			16.0607	0.478141			14.2025	0.782519			14.3488	0.682647			14.3583	0.733442			14.1645	0.777962			15.3285	0.621846			14.4965	0.782679				66.4801	340.674	66.4823	344.358	66.4846	341.732	66.4869	344.63
									14.553	0.715429			16.0628	0.482712			14.2105	0.804801			14.3515	0.688865			14.3622	0.744141			14.1722	0.791827			15.3362	0.637788			14.5038	0.802564				66.9895	341.023	66.992	344.789	66.9945	341.93	66.997	345.437
									14.5603	0.736737			16.0647	0.486756			14.2182	0.825237			14.3538	0.694071			14.3695	0.764468			14.1785	0.802654			15.3435	0.652462			14.5112	0.821205				67.501	341.493	67.5032	345.303	67.5054	342.194	67.5077	346.109
									14.5683	0.759801			16.0663	0.490269			14.2255	0.843962			14.3557	0.698481			14.3778	0.786378			14.1827	0.809167			15.3505	0.666103			14.5172	0.836071				68.0116	342.076	68.014	345.863	68.0163	342.495	68.0187	346.583
									14.577	0.784071			16.0678	0.49325			14.2328	0.861724			14.3575	0.702494			14.3858	0.806897			14.1857	0.813846			15.3572	0.678538			14.5212	0.845788				68.5197	342.866	68.5219	346.348	68.5241	342.921	68.5262	346.849
									14.5853	0.806673			16.0762	0.510763			14.2398	0.878019			14.359	0.705917			14.3935	0.82575			14.1903	0.820417			15.3635	0.690154			14.5243	0.852936				69.0304	343.726	69.0323	346.785	69.0343	343.417	69.0362	346.992
									14.5933	0.827526			16.0898	0.539321			14.2465	0.892769			14.3633	0.715737			14.4008	0.843038			14.1967	0.828878			15.3695	0.700814			14.5267	0.858423				69.5394	344.567	69.5417	347.067	69.544	343.971	69.5463	347.057
									14.601	0.846731			16.1012	0.562686			14.2532	0.906705			14.3703	0.731487			14.4078	0.858891			14.203	0.836526			15.3742	0.708846			14.5288	0.863256				70.0495	345.366	70.0517	347.222	70.054	344.619	70.0562	347.133
									14.6083	0.864256			16.1112	0.582936			14.2598	0.919763			14.3773	0.746462			14.4148	0.873603			14.2093	0.843321			15.3775	0.714449			14.5332	0.872468				70.5601	346	70.5621	347.338	70.5641	345.246	70.566	347.183
									14.6153	0.880231			16.1202	0.600974			14.2662	0.931532			14.3853	0.763276			14.4215	0.887128			14.2157	0.849288			15.3802	0.718994			14.5395	0.885506				71.0686	346.493	71.0705	347.416	71.0724	345.79	71.0743	347.179
									14.6223	0.895346			16.1288	0.617635			14.2725	0.942115			14.3943	0.781417			14.4282	0.899506			14.222	0.854385			15.3825	0.722788			14.5458	0.89775				71.5786	346.811	71.5809	347.458	71.5832	346.187	71.5855	347.235
									14.629	0.909103			16.1368	0.632968			14.2788	0.952006			14.403	0.798109			14.4348	0.911218			14.2283	0.858628			15.3847	0.726109			14.5522	0.909147				72.0896	346.957	72.0917	347.483	72.0939	346.471	72.096	347.246
									14.6357	0.921712			16.1445	0.647128			14.2852	0.961013			14.4113	0.813327			14.4412	0.921615			14.2347	0.862			15.3885	0.732064			14.5585	0.919635				72.5984	347.077	72.6008	347.497	72.6031	346.638	72.6054	347.242
									14.6423	0.93359			16.1518	0.660321			14.2912	0.968776			14.4193	0.827314			14.4475	0.930955			14.241	0.864494			15.3942	0.740577			14.5645	0.928885				73.1094	347.118	73.1115	347.499	73.1136	346.739	73.1158	347.261
									14.6487	0.944212			16.1592	0.672949			14.2972	0.975513			14.4273	0.840186			14.4538	0.939564			14.2473	0.866115			15.3998	0.748712			14.5705	0.937038				73.6179	347.145	73.6198	347.503	73.6217	346.797	73.6237	347.255
									14.655	0.953686			16.1662	0.684917			14.3032	0.9815			14.435	0.851994			14.4602	0.947288			14.2537	0.866872			15.4065	0.757705			14.5765	0.944462				74.1282	347.154	74.1302	347.5	74.1322	346.825	74.1342	347.289
									14.6613	0.962436			16.1732	0.69616			14.3092	0.986628			14.4427	0.862686			14.4665	0.954154			14.26	0.86675			15.4142	0.767353			14.5825	0.951032				74.6377	347.167	74.6399	347.522	74.6421	346.825	74.6444	347.281
									14.6677	0.970308			16.1798	0.706603			14.3152	0.990897			14.45	0.872359			14.4728	0.960083			14.2663	0.865776			15.4218	0.776179			14.5885	0.956705				75.1478	347.153	75.1498	347.5	75.1518	346.836	75.1538	347.263
									14.674	0.97725			16.1862	0.716122			14.3212	0.994288			14.4573	0.880962			14.4792	0.965096			14.2727	0.863962			15.4295	0.784167			14.5945	0.961481				75.658	347.147	75.66	347.486	75.6619	346.853	75.6639	347.257
									14.6803	0.983353			16.1925	0.725218			14.3272	0.996808			14.4647	0.88884			14.4852	0.969045			14.279	0.861314			15.4372	0.791288			14.6005	0.965372				76.1675	347.157	76.1697	347.479	76.1719	346.839	76.1741	347.281
									14.6863	0.988199			16.1988	0.73391			14.3332	0.998449			14.472	0.895833			14.4912	0.972045			14.2853	0.857801			15.4445	0.797327			14.6065	0.968333				76.6774	347.156	76.6797	347.458	76.682	346.828	76.6843	347.256
									14.6915	0.991628			16.2052	0.742147			14.3388	0.999199			14.4793	0.901936			14.4972	0.97425			14.292	0.853365			15.4518	0.80241			14.6125	0.970385				77.1883	347.12	77.1904	347.464	77.1925	346.821	77.1945	347.263
									14.6957	0.994026			16.2112	0.749635			14.3435	0.999224			14.4863	0.906987			14.5032	0.975615			14.2987	0.848006			15.4592	0.806699			14.6185	0.971526				77.6973	347.117	77.6993	347.435	77.7014	346.815	77.7034	347.238
									14.6993	0.995712			16.2218	0.761526			14.3473	0.99884			14.4933	0.911071			14.5088	0.976135			14.3053	0.841769			15.4665	0.810141			14.6245	0.971756				78.2047	347.112	78.2068	347.419	78.2089	346.792	78.211	347.215
									14.7038	0.997391			16.2325	0.772391			14.3507	0.998237			14.5003	0.914378			14.5137	0.975981			14.3123	0.834519			15.4738	0.812705			14.6305	0.971077				78.7119	347.096	78.7144	347.408	78.7169	346.764	78.7193	347.206
									14.7098	0.998833			16.2385	0.777692			14.3535	0.997506			14.5073	0.916821			14.5178	0.97541			14.3193	0.826244			15.4812	0.814404			14.6365	0.969506				79.2214	347.083	79.2238	347.406	79.2262	346.766	79.2285	347.195
									14.7158	0.999449			16.2452	0.783179			14.3558	0.996731			14.514	0.918359			14.5215	0.974609			14.3267	0.816968			15.4885	0.815231			14.6425	0.967045				79.7327	347.064	79.7348	347.389	79.7369	346.769	79.739	347.182
									14.7218	0.999212			16.2532	0.788872			14.3598	0.995109			14.5197	0.919064			14.5245	0.973679			14.3333	0.807712			15.4958	0.815192			14.6485	0.963705				80.2382	347.034	80.2405	347.36	80.2429	346.735	80.2453	347.166
									14.7278	0.998115			16.2612	0.793788			14.3658	0.992058			14.5242	0.919218			14.5272	0.972737			14.3387	0.799756			15.5032	0.814301			14.6545	0.959519				80.7469	347.026	80.7494	347.354	80.7519	346.711	80.7544	347.151
									14.7338	0.996179			16.2692	0.797853			14.3718	0.98816			14.5277	0.91909			14.5313	0.970859			14.3433	0.792705			15.5105	0.812551			14.6605	0.9545				81.2563	347.016	81.2584	347.344	81.2605	346.686	81.2627	347.142
									14.7398	0.993423			16.2772	0.801051			14.3778	0.983442			14.5327	0.9185			14.5373	0.967526			14.3473	0.786301			15.5178	0.809955			14.6665	0.948558				81.7676	346.992	81.7698	347.325	81.7719	346.692	81.774	347.129
									14.7458	0.98984			16.2852	0.803378			14.3838	0.977833			14.5397	0.917013			14.5433	0.96334			14.3507	0.780673			15.5252	0.806545			14.6728	0.941635				82.2749	346.972	82.2769	347.308	82.2789	346.657	82.2809	347.112
									14.7518	0.985378			16.2932	0.804821			14.3902	0.971263			14.5467	0.914667			14.5497	0.958186			14.3537	0.775782			15.5315	0.802897			14.6782	0.934974				82.782	346.968	82.7845	347.282	82.787	346.645	82.7895	347.086
									14.7582	0.979968			16.3012	0.805378			14.3965	0.96375			14.5537	0.9115			14.556	0.952147			14.3562	0.771513			15.5372	0.799212			14.6825	0.929173				83.2931	346.947	83.2951	347.266	83.2972	346.616	83.2993	347.057
									14.7645	0.973609			16.3092	0.805064			14.4028	0.955308			14.5607	0.907519			14.5623	0.945269			14.3583	0.767744			15.5422	0.795474			14.6865	0.923628				83.8001	346.927	83.8023	347.269	83.8046	346.59	83.8068	347.043
									14.7708	0.966436			16.3172	0.803878			14.4095	0.94584			14.5677	0.902673			14.5687	0.937481			14.3625	0.760321			15.5463	0.792122			14.6898	0.918558				84.3078	346.9	84.3101	347.244	84.3124	346.584	84.3148	347.025
									14.7772	0.958346			16.3252	0.801833			14.4162	0.935256			14.575	0.896891			14.5753	0.928692			14.3692	0.748096			15.5498	0.789109			14.6928	0.91391				84.8173	346.877	84.8194	347.217	84.8215	346.581	84.8236	346.972
									14.7838	0.949186			16.3332	0.798936			14.4232	0.923622			14.5823	0.890192			14.582	0.918814			14.3762	0.734853			15.5528	0.786481			14.6955	0.909622				85.327	346.864	85.3289	347.195	85.3308	346.531	85.3328	346.987
									14.7905	0.938987			16.3412	0.795218			14.4302	0.910859			14.5897	0.882603			14.589	0.907897			14.3835	0.720474			15.5553	0.784141			14.6978	0.905763				85.8356	346.847	85.8376	347.194	85.8396	346.541	85.8417	346.946
									14.7975	0.92766			16.3492	0.790622			14.4375	0.896814			14.5973	0.873994			14.5963	0.895429			14.3912	0.70491			15.5603	0.779064			14.6998	0.902372				86.3436	346.843	86.3457	347.185	86.3478	346.52	86.3499	346.924
									14.8045	0.915237			16.3575	0.785115			14.4452	0.881288			14.605	0.864365			14.604	0.8815			14.3995	0.687878			15.5683	0.770532			14.7042	0.894795				86.8554	346.809	86.8571	347.17	86.8589	346.515	86.8607	346.946
									14.8118	0.901519			16.3658	0.778647			14.4532	0.864212			14.613	0.853583			14.6117	0.866571			14.4085	0.668942			15.5767	0.760705			14.7112	0.881904				87.3597	346.787	87.362	347.135	87.3643	346.487	87.3666	346.915
									14.8195	0.886301			16.3745	0.771224			14.4615	0.845769			14.6213	0.841615			14.6197	0.850282			14.4185	0.647321			15.584	0.751372			14.7185	0.867526				87.8672	346.783	87.8695	347.128	87.8718	346.468	87.8741	346.871
									14.8275	0.86975			16.3818	0.764237			14.4702	0.825538			14.63	0.828167			14.628	0.832513			14.4312	0.619994			15.59	0.743179			14.7262	0.851679				88.3775	346.732	88.3796	347.105	88.3817	346.439	88.3838	346.883
									14.8355	0.851994			16.3878	0.758083			14.4795	0.802942			14.639	0.813321			14.6367	0.813186			14.4472	0.584859			15.5963	0.734333			14.7342	0.834237				88.8851	346.752	88.8874	347.112	88.8896	346.422	88.8919	346.87
									14.8438	0.833141			16.3925	0.753051			14.4895	0.777923			14.6483	0.797019			14.646	0.791718			14.4628	0.550968			15.6027	0.72484			14.7428	0.814699				89.3944	346.734	89.3965	347.097	89.3985	346.413	89.4006	346.86
									14.8502	0.817974			16.3957	0.7495			14.5005	0.749609			14.658	0.779301			14.656	0.76766			14.4752	0.524513			15.6093	0.714583			14.7518	0.793314				89.9027	346.696	89.9049	347.06	89.9071	346.374	89.9093	346.828
									14.8545	0.80775			16.3985	0.746224			14.5082	0.729532			14.668	0.760109			14.665	0.745167			14.4858	0.501833			15.6163	0.703487			14.7612	0.770378				90.4125	346.675	90.4147	347.101	90.4168	346.388	90.419	346.83
									14.8582	0.79859			16.401	0.743282			14.5115	0.720705			14.6753	0.745596			14.6733	0.724321			14.4958	0.481301			15.6237	0.691308			14.7698	0.748442				90.9211	346.681	90.9231	347.057	90.9252	346.377	90.9272	346.848
									14.8615	0.790551			16.4032	0.740577			14.5143	0.713154			14.6793	0.737494			14.6793	0.708962			14.5038	0.465032			15.6313	0.678103			14.7778	0.727788				91.4299	346.68	91.4322	347.058	91.4345	346.369	91.4368	346.791
									14.8643	0.783462			16.4052	0.738141			14.5168	0.706244			14.6827	0.730474			14.6825	0.700763			14.5095	0.453705			15.639	0.66434			14.7868	0.704135				91.9386	346.629	91.9404	347.056	91.9423	346.36	91.9441	346.786
									14.8668	0.777154			16.407	0.735968			14.5192	0.700013			14.6857	0.724276			14.6853	0.693429			14.514	0.444808			15.647	0.649705			14.7975	0.675756				92.4449	346.642	92.4469	347.045	92.4489	346.36	92.4509	346.778
									14.869	0.771679			16.4112	0.730667			14.5213	0.694436			14.6885	0.718551			14.6878	0.686737			14.5175	0.437801			15.6557	0.633615			14.8118	0.637327				92.9553	346.626	92.9572	347.033	92.9591	346.367	92.9611	346.764
									14.8708	0.767026			16.4182	0.721423			14.5232	0.689295			14.691	0.713308			14.6903	0.680455			14.5205	0.43216			15.665	0.615712			14.8272	0.595974				93.4624	346.607	93.4645	347.028	93.4665	346.33	93.4686	346.762
									14.8758	0.753974			16.4255	0.711321			14.525	0.684596			14.6932	0.708551			14.6925	0.674801			14.523	0.427359			15.6753	0.5955			14.8398	0.562468				93.9717	346.612	93.9739	346.999	93.976	346.334	93.9782	346.731
									14.8848	0.730731			16.4328	0.700641			14.5265	0.680333			14.6952	0.704301			14.6943	0.669795			14.5252	0.423071			15.687	0.572109			14.8475	0.542244				94.4807	346.603	94.4828	347.008	94.485	346.318	94.4872	346.721
									14.8948	0.704301			16.4405	0.689205			14.528	0.676513			14.697	0.700564			14.6962	0.665212			14.5272	0.419276			15.6973	0.551494			14.8513	0.531994				94.9901	346.584	94.9923	346.986	94.9945	346.316	94.9966	346.718
									14.9068	0.671981			16.4485	0.676821			14.5292	0.673135			14.6985	0.697167			14.6977	0.661051			14.529	0.415974			15.7033	0.539199			14.855	0.522692				95.4989	346.573	95.5013	346.957	95.5037	346.312	95.5061	346.699
									14.9222	0.630949			16.4572	0.663109			14.5388	0.647256			14.7	0.694115			14.6992	0.657327			14.5305	0.413			15.7073	0.531276			14.8582	0.514519				96.0061	346.567	96.0082	346.928	96.0103	346.315	96.0124	346.69
									14.9368	0.591609			16.4662	0.648269			14.5542	0.605737			14.7012	0.691429			14.7003	0.654045			14.5353	0.404045			15.7107	0.524359			14.861	0.507237				96.5165	346.545	96.5187	346.909	96.5209	346.298	96.5231	346.692
									14.9482	0.561513			16.4755	0.632468			14.5662	0.573949			14.7072	0.678609			14.7103	0.628			14.5437	0.389064			15.7137	0.518276			14.8633	0.501058				97.0234	346.505	97.0254	346.91	97.0275	346.28	97.0295	346.601
									14.9582	0.535327			16.4855	0.615109			14.5765	0.546737			14.7182	0.654263			14.726	0.586904			14.5513	0.375513			15.7163	0.512865			14.8653	0.495955				97.5325	346.507	97.5346	346.884	97.5367	346.279	97.5388	346.588
									14.9675	0.511269			16.4965	0.595628			14.5858	0.5225			14.7312	0.625327			14.7377	0.556577			14.5583	0.363474			15.7187	0.508147			14.8672	0.491519				98.0405	346.522	98.0428	346.892	98.0452	346.272	98.0475	346.616
									14.9762	0.489372			16.5088	0.57341			14.5945	0.500173			14.7495	0.584353			14.748	0.53009			14.5653	0.351744			15.7208	0.503949			14.8687	0.487532				98.5493	346.478	98.5514	346.846	98.5535	346.258	98.5556	346.534
									14.9845	0.468712			16.5235	0.546615			14.6028	0.479269			14.7678	0.543244			14.7577	0.505712			14.5723	0.340321			15.7227	0.500077			14.8702	0.483968				99.0596	346.477	99.0617	346.846	99.0638	346.231	99.066	346.529
									14.9925	0.449103			16.5435	0.509731			14.6108	0.459615			14.7812	0.513686			14.7667	0.483404			14.5793	0.329212			15.7243	0.496718			14.8715	0.480635				99.5683	346.459	99.5703	346.803	99.5723	346.251	99.5742	346.511
									15.0005	0.430295			16.5575	0.483885			14.6188	0.440558			14.7928	0.488199			14.775	0.462929			14.5863	0.318417			15.7258	0.493865			14.876	0.469244				100.076	346.462	100.078	346.787	100.081	346.23	100.083	346.474
									15.0082	0.412321			16.5615	0.476365			14.6265	0.42234			14.8035	0.465083			14.7833	0.443237			14.5933	0.307942			15.7335	0.478455			14.884	0.449846
									15.0155	0.395891			16.5652	0.469782			14.6342	0.404923			14.8135	0.444128			14.7913	0.424558			14.6003	0.297776			15.7468	0.451923			14.8917	0.431481
									15.0215	0.382596			16.5683	0.463981			14.6415	0.388327			14.8232	0.424109			14.799	0.407051			14.6073	0.287801			15.7588	0.428404			14.899	0.414308
									15.0257	0.373353			16.571	0.458968			14.6482	0.373769			14.8325	0.405179			14.8067	0.389987			14.6147	0.27791			15.7698	0.407212			14.9063	0.397551
									15.0288	0.366551			16.5733	0.454718			14.6545	0.360455			14.8415	0.387372			14.8137	0.374782			14.622	0.268218			15.7802	0.387692			14.913	0.382673
									15.0315	0.360885			16.5753	0.451083			14.6608	0.347295			14.8482	0.374436			14.82	0.361359			14.6293	0.25884			15.7892	0.370885			14.919	0.369603
									15.0338	0.355974			16.5772	0.447904			14.6672	0.334462			14.8523	0.366494			14.8263	0.348256			14.6367	0.24966			15.7975	0.355929			14.925	0.35684
									15.036	0.351641			16.5787	0.445038			14.6735	0.321981			14.856	0.359583			14.8327	0.335474			14.6443	0.24059			15.8055	0.341737			14.931	0.344372
									15.0378	0.347846			16.586	0.431981			14.6792	0.311096			14.859	0.353833			14.839	0.323019			14.652	0.231737			15.8132	0.328442			14.937	0.332218
									15.0393	0.344596			16.5983	0.410032			14.6835	0.302955			14.8617	0.348904			14.845	0.311359			14.6597	0.22309			15.8208	0.315449			14.943	0.320391
									15.0408	0.341705			16.6097	0.390237			14.6868	0.29666			14.864	0.344622			14.8503	0.301532			14.6677	0.214583			15.8285	0.302782			14.949	0.308872
									15.0422	0.339			16.6197	0.373096			14.6898	0.291218			14.8662	0.340827			14.8545	0.293904			14.675	0.206962			15.8362	0.290442			14.955	0.297667
									15.0458	0.331641			16.6287	0.358013			14.6925	0.286449			14.868	0.337506			14.8578	0.287756			14.681	0.200846			15.8438	0.278442			14.961	0.286776
									15.0518	0.319827			16.6373	0.343647			14.6948	0.282321			14.8695	0.33466			14.8608	0.282442			14.686	0.195942			15.8512	0.267154			14.967	0.276199
									15.0578	0.308327			16.646	0.329878			14.6968	0.278821			14.871	0.332128			14.8635	0.277776			14.6902	0.191942			15.8585	0.256442			14.973	0.265923
									15.0638	0.297135			16.6547	0.316295			14.6987	0.275788			14.8752	0.324763			14.8658	0.273744			14.6935	0.188801			15.8658	0.245929			14.979	0.255949
									15.0698	0.286244			16.663	0.303417			14.7002	0.273071			14.8822	0.312603			14.8678	0.270321			14.6962	0.186327			15.8722	0.236987			14.985	0.246282
									15.0758	0.27566			16.6713	0.291096			14.704	0.266718			14.8892	0.300756			14.8697	0.267359			14.6985	0.184186			15.8775	0.229865			14.991	0.236923
									15.0818	0.265385			16.6797	0.278968			14.71	0.256776			14.8962	0.289224			14.8712	0.264699			14.7005	0.182372			15.8818	0.224109			14.997	0.22775
									15.0878	0.25541			16.688	0.267167			14.716	0.247141			14.9032	0.278019			14.875	0.2585			14.7053	0.178051			15.8852	0.219647			15.0033	0.218635
									15.0938	0.245737			16.696	0.256038			14.722	0.237667			14.9102	0.267141			14.881	0.248808			14.7133	0.171173			15.8882	0.215782			15.0097	0.209731
									15.0998	0.236365			16.704	0.245449			14.7283	0.22825			14.9172	0.256583			14.887	0.239282			14.7213	0.16441			15.8908	0.212494			15.016	0.201147
									15.1058	0.227173			16.712	0.235064			14.7347	0.219026			14.9242	0.246353			14.8933	0.229814			14.7297	0.157763			15.893	0.209769			15.0223	0.192872
									15.1122	0.218051			16.72	0.224994			14.741	0.210122			14.9312	0.236429			14.8997	0.220538			14.738	0.151244			15.8948	0.207487			15.0275	0.18634
									15.1185	0.209135			16.727	0.216442			14.7473	0.201538			14.9382	0.226821			14.906	0.211564			14.7467	0.144846			15.8965	0.205429			15.0312	0.181737
									15.1248	0.200526			16.7322	0.210288			14.7537	0.193256			14.9452	0.217519			14.9123	0.202904			14.7553	0.138577			15.9008	0.200058			15.0343	0.177929
									15.1312	0.192231			16.7362	0.205526			14.7597	0.18559			14.9522	0.208519			14.9187	0.194545			14.7643	0.132442			15.9082	0.191468			15.037	0.174776
									15.1372	0.184545			16.7397	0.201506			14.7657	0.17841			14.9592	0.199827			14.9247	0.186795			14.7737	0.126282			15.9152	0.183462			15.0393	0.17216
									15.1432	0.177333			16.7427	0.198205			14.7717	0.171385			14.9662	0.191429			14.9307	0.179532			14.7833	0.120186			15.9218	0.17609			15.0412	0.169955
									15.1492	0.170282			16.7452	0.195404			14.7777	0.164609			14.9728	0.183622			14.9367	0.172417			14.793	0.11434			15.9285	0.168974			15.043	0.167968
									15.1552	0.163474			16.7473	0.193006			14.7837	0.158013			14.9795	0.176276			14.9427	0.165564			14.8027	0.108712			15.9352	0.162019			15.0468	0.163712
									15.1612	0.156833			16.7492	0.19091			14.79	0.151474			14.9862	0.169096			14.9487	0.158872			14.8127	0.103237			15.9422	0.155147			15.0528	0.157231
									15.1675	0.150276			16.7537	0.186058			14.7963	0.145109			14.9928	0.162179			14.955	0.152256			14.823	0.097788			15.9492	0.148462			15.0588	0.15091
									15.1738	0.143891			16.761	0.178442			14.8027	0.139006			14.9995	0.155519			14.9613	0.145814			14.8337	0.092442			15.9562	0.142026			15.0652	0.144686
									15.1802	0.137763			16.7683	0.171006			14.809	0.133077			15.0062	0.149019			14.9677	0.139641			14.8437	0.08766			15.9632	0.135769			15.0715	0.138628
									15.1865	0.131814			16.7757	0.163821			14.8157	0.127269			15.0132	0.142622			14.974	0.133622			14.852	0.083853			15.9705	0.129622			15.0778	0.13275
									15.1928	0.126179			16.783	0.156821			14.8223	0.121628			15.0202	0.136404			14.9807	0.127724			14.8587	0.080923			15.9778	0.12366			15.0845	0.126987
									15.1985	0.121417			16.7907	0.149917			14.829	0.116179			15.0262	0.131192			14.9873	0.122006			14.8638	0.078718			15.9852	0.117904			15.0912	0.121391
									15.203	0.117699			16.7983	0.143199			14.836	0.110853			15.0308	0.127327			14.994	0.116474			14.8677	0.077083			15.9928	0.112276			15.0978	0.115981
									15.2067	0.114756			16.806	0.136731			14.843	0.105647			15.0347	0.124301			15.001	0.111071			14.8708	0.075814			16.0005	0.106859			15.1048	0.110686
									15.2097	0.112397			16.8137	0.130449			14.8503	0.100577			15.0377	0.121865			15.008	0.105859			14.8778	0.072974			16.0082	0.101635			15.1118	0.105506
									15.212	0.110538			16.8217	0.124295			14.857	0.096122			15.0403	0.119859			15.015	0.10084			14.8895	0.068526			16.0162	0.096564			15.1192	0.100468
									15.2142	0.108904			16.8297	0.118333			14.8622	0.092808			15.0425	0.118199			15.0223	0.095955			14.9015	0.064186			16.0242	0.091641			15.1265	0.095564
									15.2188	0.105526			16.8377	0.112641			14.866	0.090385			15.0472	0.11466			15.0287	0.091821			14.9138	0.06			16.0325	0.086872			15.1342	0.090814
									15.2258	0.100494			16.8457	0.107141			14.8692	0.088474			15.0548	0.109205			15.0337	0.088782			14.9262	0.056045			16.0408	0.082256			15.1418	0.086212
									15.2332	0.095603			16.854	0.101795			14.8718	0.086942			15.0625	0.103949			15.0375	0.086487			14.9388	0.052269			16.0488	0.078141			15.1498	0.081776
									15.2405	0.090853			16.8623	0.09659			14.877	0.083974			15.0705	0.098731			15.0405	0.084731			14.9518	0.048654			16.0552	0.074987			15.1578	0.077494
									15.2482	0.086256			16.871	0.091551			14.885	0.079545			15.0788	0.093558			15.043	0.08325			14.9655	0.045154			16.0598	0.072718			15.1662	0.073346
									15.2562	0.081679			16.8797	0.086667			14.8933	0.075276			15.0872	0.08866			15.0483	0.080346			14.9795	0.041795			16.0635	0.071013			15.1748	0.069327
									15.2645	0.077192			16.8887	0.081955			14.902	0.071058			15.0955	0.083981			15.0563	0.076058			14.9942	0.038596			16.0665	0.069686			15.1838	0.065385
									15.2728	0.072974			16.8977	0.077455			14.911	0.066942			15.1042	0.079462			15.0647	0.071904			15.0092	0.035551			16.0725	0.067045			15.1932	0.061558
									15.2815	0.068853			16.9053	0.073808			14.92	0.063064			15.1128	0.075115			15.0733	0.067872			15.0245	0.032724			16.0818	0.063103			15.2012	0.058487
									15.2905	0.064833			16.911	0.071224			14.9293	0.059333			15.1218	0.070942			15.0823	0.063923			15.0355	0.030827			16.0915	0.059321			15.2068	0.056417
									15.2995	0.061032			16.9153	0.069314			14.939	0.055724			15.1312	0.06684			15.0917	0.060083			15.0412	0.029904			16.1015	0.055667			15.2108	0.054981
									15.3088	0.057385			16.9185	0.06791			14.949	0.052263			15.1408	0.062865			15.101	0.056481			15.0522	0.028224			16.1118	0.05216			15.2142	0.05384
									15.3185	0.053865			16.9252	0.065173			14.9597	0.048865			15.1508	0.059032			15.111	0.052955			15.0705	0.025647			16.1228	0.048731			15.2212	0.051564
									15.3285	0.050481			16.9355	0.061083			14.9707	0.045583			15.1612	0.055346			15.1213	0.049558			15.0897	0.023224			16.1342	0.045436			15.2322	0.048167
									15.3392	0.047173			16.9458	0.057224			14.982	0.0425			15.1718	0.051821			15.132	0.046333			15.1097	0.020994			16.1458	0.042308			15.2435	0.044942
									15.3502	0.044013			16.9568	0.053455			14.994	0.039526			15.1828	0.048429			15.1433	0.043173			15.1313	0.018897			16.1582	0.039276			15.2552	0.041897
									15.3612	0.041083			16.9682	0.049814			15.0067	0.036635			15.1938	0.045269			15.155	0.040173			15.1547	0.016917			16.1712	0.036359			15.2675	0.038942
									15.3712	0.038667			16.9798	0.046333			15.0197	0.033929			15.2028	0.042878			15.1673	0.037295			15.1797	0.015096			16.1845	0.033615			15.2805	0.036103
									15.3782	0.037051			16.9918	0.043026			15.0307	0.03184			15.2088	0.041385			15.1803	0.034526			15.1997	0.013827			16.1985	0.031038			15.2942	0.033397
									15.383	0.036			17.0042	0.039897			15.038	0.030538			15.2132	0.040314			15.1937	0.031962			15.2107	0.013186			16.2132	0.028603			15.3085	0.030846
									15.3917	0.034212			17.0172	0.036885			15.043	0.029679			15.2215	0.038404			15.2043	0.03009			15.2298	0.012199			16.2255	0.026744			15.3235	0.028449
									15.4053	0.031622			17.0308	0.033987			15.0533	0.028058			15.2348	0.035564			15.2107	0.029038			15.2623	0.010731			16.2332	0.02566			15.3395	0.02616
									15.4197	0.029167			17.0452	0.031224			15.0697	0.025692			15.2488	0.03284			15.2155	0.028295			15.2998	0.009346			16.2388	0.02491			15.357	0.023962
									15.435	0.026821			17.0602	0.028615			15.0872	0.023442			15.2635	0.030269			15.2258	0.026756			15.3407	0.008135			16.2502	0.023487			15.3717	0.022301
									15.4513	0.024596			17.0735	0.0265			15.1063	0.021269			15.2788	0.02784			15.2422	0.024538			15.3707	0.007378			16.2685	0.021417			15.3803	0.02141
									15.4688	0.0225			17.0832	0.025103			15.1272	0.019212			15.2955	0.025494			15.2605	0.022385			15.386	0.007045			16.2885	0.019442			15.3867	0.020788
									15.488	0.020494			17.0895	0.024231			15.1497	0.017314			15.3138	0.023199			15.2805	0.020321			15.4193	0.006423			16.3102	0.017583			15.401	0.019494
									15.5088	0.018609			17.1008	0.022769			15.1738	0.015571			15.3338	0.021019			15.3022	0.018378			15.486	0.005404			16.3335	0.015878			15.4243	0.017609
									15.5313	0.016865			17.12	0.020558			15.1988	0.014038			15.3547	0.019032			15.3255	0.016603			15.541	0.004731			16.3593	0.014295			15.4493	0.015872
									15.5477	0.015763			17.1408	0.018436			15.2155	0.013135			15.371	0.017635			15.3505	0.014994			15.591	0.004224			16.3877	0.01284			15.4768	0.014269
									15.556	0.015237			17.1633	0.016474			15.2355	0.012167			15.3807	0.016891			15.3705	0.013865			15.6643	0.003654			16.4068	0.011981			15.5068	0.012808
									15.5743	0.014186			17.1875	0.014635			15.2713	0.010705			15.3967	0.015769			15.3818	0.013301			15.716	0.003321			16.4293	0.011122			15.5335	0.011731
									15.6043	0.012673			17.2133	0.012962			15.3138	0.009282			15.4233	0.014141			15.4027	0.012365			15.7727	0.003			16.4685	0.009872			15.5498	0.011147
									15.6377	0.011321			17.2408	0.011474			15.353	0.008212			15.4542	0.012577			15.4385	0.010994			15.8527	0.002641			16.5152	0.008692			15.5757	0.010301
									15.6785	0.010006			17.2592	0.010609			15.3763	0.007654			15.4892	0.011103			15.4802	0.009705			15.9077	0.002423			16.5552	0.007859			15.6173	0.009122
									15.711	0.009109			17.2817	0.009699			15.3893	0.007372			15.5225	0.009929			15.5202	0.008647			15.9693	0.002231			16.5768	0.007474			15.669	0.007968
									15.7263	0.008731			17.3217	0.008314			15.4277	0.006628			15.545	0.009237			15.5452	0.008115			16.041	0.002038			16.6202	0.006846			15.7098	0.007167
									15.7613	0.007968			17.3675	0.007038			15.496	0.005551			15.558	0.008878			15.5588	0.007853			16.111	0.001859			16.6918	0.005962			15.7273	0.006872
									15.8263	0.006795			17.4058	0.00616			15.5427	0.00491			15.5863	0.00816			15.5963	0.007186			16.196	0.001692			16.7377	0.005487			15.774	0.006186
									15.8755	0.006051			17.4275	0.005737			15.561	0.004686			15.633	0.007128			15.6647	0.006199			16.2777	0.001564			16.7577	0.005321			15.844	0.005269
									15.8963	0.005788			17.4675	0.005071			15.6052	0.004237			15.6805	0.006301			15.7197	0.005526			16.3577	0.001436			16.811	0.004904			15.8848	0.004814
									15.9413	0.005269			17.5392	0.004083			15.6718	0.003654			15.7138	0.005776			15.7688	0.005032			16.4377	0.001353			16.881	0.00441			15.904	0.004635
									16.0113	0.004583			17.5908	0.003506			15.7252	0.003269			15.7313	0.005532			15.8372	0.004462			16.5193	0.001256			16.926	0.004141			15.9557	0.004173
									16.0547	0.004205			17.6442	0.003051			15.7918	0.00284			15.7722	0.005058			15.8855	0.004096			16.606	0.001186			16.9877	0.003801			16.0257	0.003615
									16.0755	0.004032			17.7192	0.002526			15.8635	0.002455			15.8388	0.004333			15.9388	0.003769			16.6927	0.001122			17.0677	0.003429			16.0748	0.003295
									16.1288	0.003654			17.7658	0.002205			15.906	0.002282			15.8838	0.003904			16.0172	0.003365			16.7793	0.001071			17.1477	0.003096			16.1398	0.00291
									16.1988	0.003256			17.8208	0.001923			15.9643	0.002064			15.9047	0.003724			16.0722	0.003154			16.866	0.001013			17.2293	0.002801			16.2198	0.002545
									16.2488	0.003006			17.8975	0.00159			16.0393	0.001827			15.9472	0.003423			16.1338	0.002923			16.9527	0.000987			17.311	0.002545			16.2982	0.002224
									16.3155	0.002731			17.9542	0.001423			16.1127	0.001609			16.0138	0.002962			16.2038	0.002692			17.0393	0.000955			17.3927	0.002321			16.3765	0.001981
									16.4022	0.002442			18.0208	0.001244			16.191	0.001442			16.0597	0.002686			16.2505	0.002596			17.126	0.000923			17.4543	0.002192			16.4565	0.001776
									16.4888	0.002205							16.2543	0.001327			16.1147	0.002436			16.3122	0.002429			17.2127	0.000923			17.521	0.002103			16.5365	0.001603
									16.5572	0.002032							16.3243	0.001212			16.193	0.002096			16.3972	0.002295			17.2993	0.000923			17.6077	0.001974			16.6015	0.001481
									16.6222	0.001917							16.411	0.001103			16.2447	0.001897			16.4838	0.002147			17.386	0.000936			17.6943	0.001872			16.6732	0.001359
									16.7055	0.00175							16.4977	0.000974			16.3047	0.001731			16.5705	0.002038			17.4727	0.000917			17.781	0.001814			16.7598	0.001237
									16.7922	0.001609							16.5843	0.000897			16.3913	0.001481			16.6572	0.001917			17.5593	0.000929			17.8677	0.001814			16.8465	0.001122
									16.8788	0.001513							16.671	0.000814			16.478	0.001282			16.7438	0.001814			17.646	0.000949			17.9543	0.001827			16.9332	0.001038
									16.9655	0.001436							16.7577	0.00075			16.563	0.001141			16.8305	0.001724			17.7327	0.000968			18.041	0.001853			17.0198	0.000974
									17.0522	0.001359							16.8443	0.000686			16.6463	0.001019			16.9172	0.001615			17.8193	0.001019							17.1065	0.000897
									17.1388	0.001269							16.931	0.000654			16.7313	0.000897			17.0038	0.001526			17.906	0.00109							17.1932	0.000872
									17.2255	0.001205							17.0177	0.000596			16.818	0.000801			17.0905	0.001436			17.9927	0.001122							17.2798	0.000833
									17.3122	0.001167							17.1043	0.000564			16.9047	0.000699			17.1772	0.001353			18.0793	0.001192							17.3665	0.000795
									17.3988	0.001128							17.191	0.000519			16.9913	0.000628			17.2638	0.001301											17.4532	0.000756
									17.4855	0.001071							17.2777	0.000455			17.078	0.000583			17.3505	0.001276											17.5398	0.000763
									17.5722	0.001051							17.3643	0.000442			17.1647	0.000519			17.4372	0.001237											17.6265	0.000744
									17.6588	0.001019							17.451	0.000404			17.2513	0.000474			17.5238	0.001212											17.7132	0.000763
									17.7455	0.001013							17.5377	0.000372			17.338	0.000449			17.6105	0.001205											17.7998	0.000788
									17.8322	0.001013							17.6243	0.000346			17.4247	0.000391			17.6972	0.001186											17.8865	0.000827
									17.9188	0.001006							17.711	0.000314			17.5113	0.000365			17.7838	0.001186											17.9732	0.000904
									18.0055	0.001019							17.7977	0.000321			17.598	0.00034			17.8705	0.001212											18.0598	0.000942
																	17.8843	0.000321			17.6847	0.00034			17.9572	0.001224
																	17.971	0.000321			17.7713	0.000301			18.0438	0.00125
																	18.0577	0.000353			17.858	0.000308
																					17.9447	0.000288
																					18.0313	0.000321
[truncated: 24 more columns]

## Sheet: Figure 2
Figures 2a-h - BLI data of kinetic measurements of Fab fragments against their respective antigens								Figures 2a-h - BLI data of kinetic measurements of Fab fragments against their respective antigens
See in the column on the right								NC-Cow1 wt + HIV Env										NC-Cow1 var1 + HIV Env										NC-Cow1 var2 + EGFR										NC-Cow1 var3 + EGFR										NC-Cow1 var4 + EGFR
								Raw data					Fitting function					Raw data					Fitting function					Raw data					Fitting function					Raw data					Fitting function					Raw data
Figures 2i-p - SEC-MALS of Fab fragments and their antigens, injected together and alone								Time (s)	50 nM	100 nM	500 nM	1000 nM	Time (s)	50 nM	100 nM	500 nM	1000 nM	Time (s)	100 nM	200 nM	500 nM	1000 nM	Time (s)	100 nM	200 nM	500 nM	1000 nM	Time (s)	25 nM	50 nM	100 nM	500 nM	Time (s)	25 nM	50 nM	100 nM	500 nM	Time (s)	50 nM	100 nM	500 nM	1000 nM	Time (s)	50 nM	100 nM	500 nM	1000 nM	Time (s)	50 nM
								0	0	0	0	0	0	0	0	0	0	Time (s)	100 nM	200 nM	500 nM	1000 nM	Time (s)	100	200	500	1000	0	0	0	0	0	0	0	0	0	0	0	0	0	0	0	0	0	0	0	0	0	0
See in the column on the right								0.2	0	0.001	0.002	0.002	0.2	0	0.001	0.002	0.006	0	0	0	0	0	0	0	0	0	0	0.2	0.001	0.001	0.002	0.008	0.2	0.001	0.001	0.003	0.015	0.2	0	0.001	0.003	0.003	0.2	0	0.001	0.004	0.009	0.2	0.001
								0.4	0.001	0.003	0.004	0.004	0.4	0.001	0.001	0.005	0.011	0.2	0.001	0	0.001	0.002	0.2	0	0.001	0.003	0.006	0.4	0.001	0.002	0.004	0.018	0.4	0.001	0.003	0.006	0.029	0.4	0	0.002	0.007	0.006	0.4	0	0.001	0.009	0.017	0.4	0.003
								0.6	0.001	0.005	0.007	0.007	0.6	0.001	0.002	0.007	0.016	0.4	0.001	0.001	0.002	0.004	0.4	0.001	0.002	0.005	0.011	0.6	0.002	0.004	0.006	0.03	0.6	0.002	0.004	0.009	0.043	0.6	0.001	0.002	0.011	0.01	0.6	0.001	0.002	0.013	0.026	0.6	0.005
								0.8	0.002	0.007	0.01	0.011	0.8	0.001	0.002	0.01	0.022	0.6	0.002	0.002	0.004	0.007	0.6	0.001	0.003	0.008	0.016	0.8	0.003	0.006	0.009	0.042	0.8	0.003	0.006	0.012	0.056	0.8	0.001	0.003	0.015	0.015	0.8	0.001	0.003	0.017	0.034	0.8	0.006
								1	0.003	0.009	0.013	0.016	1	0.002	0.003	0.012	0.027	0.8	0.003	0.003	0.006	0.01	0.8	0.002	0.004	0.01	0.021	1	0.004	0.007	0.012	0.056	1	0.003	0.007	0.015	0.069	1	0.001	0.004	0.019	0.02	1	0.001	0.003	0.022	0.042	1	0.008
								1.2	0.004	0.01	0.017	0.021	1.2	0.002	0.003	0.014	0.032	1	0.005	0.004	0.009	0.014	1	0.002	0.005	0.013	0.026	1.2	0.005	0.01	0.015	0.07	1.2	0.004	0.009	0.018	0.082	1.2	0.002	0.006	0.024	0.026	1.2	0.001	0.004	0.026	0.05	1.2	0.01
								1.4	0.005	0.012	0.021	0.026	1.4	0.003	0.004	0.017	0.036	1.2	0.006	0.005	0.011	0.019	1.2	0.003	0.006	0.015	0.031	1.4	0.007	0.012	0.018	0.085	1.4	0.005	0.01	0.021	0.094	1.4	0.002	0.007	0.029	0.032	1.4	0.001	0.005	0.03	0.058	1.4	0.012
								1.6	0.005	0.013	0.025	0.032	1.6	0.003	0.005	0.019	0.041	1.4	0.007	0.006	0.014	0.024	1.4	0.003	0.007	0.018	0.036	1.6	0.008	0.014	0.022	0.1	1.6	0.005	0.012	0.024	0.106	1.6	0.003	0.008	0.034	0.038	1.6	0.001	0.005	0.034	0.066	1.6	0.013
								1.8	0.006	0.014	0.029	0.039	1.8	0.003	0.005	0.021	0.046	1.6	0.008	0.008	0.017	0.029	1.6	0.004	0.008	0.02	0.04	1.8	0.01	0.016	0.025	0.115	1.8	0.006	0.013	0.027	0.118	1.8	0.004	0.009	0.039	0.045	1.8	0.002	0.006	0.039	0.074	1.8	0.015
								2	0.007	0.015	0.033	0.045	2	0.004	0.006	0.023	0.05	1.8	0.009	0.009	0.019	0.035	1.8	0.004	0.008	0.022	0.045	2	0.011	0.017	0.028	0.128	2	0.006	0.014	0.029	0.13	2	0.004	0.01	0.044	0.052	2	0.002	0.007	0.043	0.082	2	0.016
								2.2	0.008	0.015	0.036	0.051	2.2	0.004	0.006	0.026	0.055	2	0.01	0.011	0.022	0.04	2	0.004	0.009	0.025	0.049	2.2	0.012	0.018	0.032	0.14	2.2	0.007	0.016	0.032	0.141	2.2	0.004	0.01	0.048	0.058	2.2	0.002	0.008	0.047	0.089	2.2	0.016
								2.4	0.009	0.016	0.04	0.058	2.4	0.004	0.007	0.028	0.059	2.2	0.011	0.013	0.025	0.046	2.2	0.005	0.01	0.027	0.053	2.4	0.013	0.019	0.035	0.151	2.4	0.008	0.017	0.035	0.152	2.4	0.005	0.011	0.051	0.064	2.4	0.002	0.008	0.051	0.097	2.4	0.017
								2.6	0.009	0.016	0.043	0.063	2.6	0.005	0.007	0.03	0.064	2.4	0.011	0.015	0.028	0.051	2.4	0.005	0.011	0.029	0.057	2.6	0.013	0.021	0.038	0.161	2.6	0.008	0.018	0.038	0.162	2.6	0.005	0.011	0.055	0.071	2.6	0.002	0.009	0.055	0.104	2.6	0.018
								2.8	0.01	0.017	0.046	0.069	2.8	0.005	0.008	0.032	0.068	2.6	0.012	0.016	0.03	0.056	2.6	0.006	0.012	0.031	0.061	2.8	0.014	0.022	0.041	0.171	2.8	0.009	0.02	0.04	0.172	2.8	0.006	0.012	0.059	0.076	2.8	0.003	0.01	0.059	0.111	2.8	0.018
								3	0.011	0.017	0.048	0.074	3	0.005	0.008	0.034	0.072	2.8	0.012	0.017	0.032	0.061	2.8	0.006	0.013	0.034	0.065	3	0.014	0.023	0.044	0.181	3	0.009	0.021	0.043	0.182	3	0.006	0.012	0.063	0.082	3	0.003	0.01	0.063	0.118	3	0.018
								3.2	0.011	0.018	0.051	0.078	3.2	0.006	0.009	0.036	0.076	3	0.013	0.018	0.034	0.065	3	0.007	0.014	0.036	0.069	3.2	0.015	0.024	0.047	0.19	3.2	0.01	0.022	0.046	0.192	3.2	0.006	0.013	0.067	0.088	3.2	0.003	0.011	0.067	0.125	3.2	0.019
								3.4	0.012	0.018	0.053	0.083	3.4	0.006	0.009	0.038	0.08	3.2	0.013	0.019	0.036	0.069	3.2	0.007	0.015	0.038	0.073	3.4	0.016	0.025	0.05	0.199	3.4	0.011	0.024	0.048	0.202	3.4	0.006	0.014	0.071	0.093	3.4	0.003	0.012	0.071	0.132	3.4	0.019
								3.6	0.013	0.018	0.055	0.087	3.6	0.006	0.01	0.04	0.084	3.4	0.013	0.02	0.038	0.073	3.4	0.007	0.016	0.04	0.076	3.6	0.016	0.026	0.052	0.208	3.6	0.011	0.025	0.051	0.211	3.6	0.006	0.014	0.075	0.099	3.6	0.003	0.012	0.075	0.139	3.6	0.019
								3.8	0.013	0.018	0.057	0.091	3.8	0.007	0.011	0.042	0.087	3.6	0.013	0.021	0.04	0.077	3.6	0.008	0.016	0.042	0.08	3.8	0.017	0.027	0.055	0.217	3.8	0.012	0.026	0.053	0.22	3.8	0.006	0.014	0.079	0.104	3.8	0.003	0.013	0.079	0.146	3.8	0.02
								4	0.013	0.019	0.059	0.095	4	0.007	0.011	0.044	0.091	3.8	0.013	0.021	0.042	0.08	3.8	0.008	0.017	0.044	0.083	4	0.018	0.028	0.058	0.226	4	0.012	0.027	0.056	0.228	4	0.006	0.015	0.083	0.109	4	0.004	0.014	0.082	0.152	4	0.02
								4.2	0.013	0.019	0.061	0.099	4.2	0.007	0.012	0.046	0.095	4	0.013	0.022	0.044	0.084	4	0.009	0.018	0.046	0.086	4.2	0.018	0.029	0.06	0.235	4.2	0.013	0.029	0.058	0.237	4.2	0.006	0.015	0.087	0.114	4.2	0.004	0.014	0.086	0.159	4.2	0.02
								4.4	0.014	0.019	0.063	0.103	4.4	0.008	0.012	0.048	0.098	4.2	0.013	0.023	0.046	0.087	4.2	0.009	0.019	0.048	0.09	4.4	0.018	0.03	0.063	0.244	4.4	0.013	0.03	0.061	0.245	4.4	0.006	0.015	0.09	0.119	4.4	0.004	0.015	0.09	0.165	4.4	0.021
								4.6	0.014	0.02	0.065	0.106	4.6	0.008	0.013	0.05	0.102	4.4	0.013	0.023	0.048	0.091	4.4	0.009	0.02	0.05	0.093	4.6	0.019	0.031	0.066	0.253	4.6	0.014	0.031	0.063	0.253	4.6	0.006	0.016	0.094	0.124	4.6	0.004	0.016	0.094	0.172	4.6	0.021
								4.8	0.015	0.021	0.068	0.11	4.8	0.008	0.013	0.052	0.105	4.6	0.013	0.024	0.051	0.094	4.6	0.01	0.021	0.052	0.096	4.8	0.02	0.032	0.069	0.262	4.8	0.015	0.032	0.066	0.261	4.8	0.006	0.016	0.098	0.13	4.8	0.004	0.016	0.097	0.178	4.8	0.021
								5	0.015	0.021	0.07	0.113	5	0.009	0.014	0.054	0.108	4.8	0.014	0.024	0.053	0.097	4.8	0.01	0.021	0.053	0.099	5	0.021	0.034	0.071	0.271	5	0.015	0.033	0.068	0.269	5	0.006	0.017	0.102	0.135	5	0.005	0.017	0.101	0.184	5	0.022
								5.2	0.016	0.021	0.072	0.116	5.2	0.009	0.014	0.056	0.112	5	0.014	0.025	0.055	0.1	5	0.011	0.022	0.055	0.102	5.2	0.022	0.035	0.074	0.28	5.2	0.016	0.035	0.07	0.276	5.2	0.007	0.018	0.106	0.14	5.2	0.005	0.018	0.105	0.19	5.2	0.022
								5.4	0.016	0.021	0.074	0.119	5.4	0.009	0.015	0.058	0.115	5.2	0.014	0.025	0.057	0.103	5.2	0.011	0.023	0.057	0.105	5.4	0.022	0.037	0.076	0.289	5.4	0.016	0.036	0.073	0.284	5.4	0.007	0.018	0.11	0.146	5.4	0.005	0.018	0.108	0.196	5.4	0.022
								5.6	0.016	0.021	0.076	0.122	5.6	0.01	0.015	0.059	0.118	5.4	0.015	0.026	0.059	0.106	5.4	0.011	0.024	0.059	0.107	5.6	0.023	0.038	0.079	0.298	5.6	0.017	0.037	0.075	0.291	5.6	0.007	0.019	0.114	0.151	5.6	0.005	0.019	0.112	0.202	5.6	0.023
								5.8	0.016	0.022	0.078	0.125	5.8	0.01	0.016	0.061	0.121	5.6	0.015	0.026	0.06	0.108	5.6	0.012	0.025	0.061	0.11	5.8	0.024	0.039	0.081	0.306	5.8	0.017	0.038	0.077	0.298	5.8	0.007	0.019	0.118	0.156	5.8	0.005	0.02	0.116	0.208	5.8	0.023
								6	0.017	0.022	0.08	0.128	6	0.01	0.016	0.063	0.124	5.8	0.016	0.027	0.062	0.111	5.8	0.012	0.025	0.062	0.113	6	0.024	0.04	0.083	0.314	6	0.018	0.039	0.079	0.304	6	0.007	0.02	0.122	0.162	6	0.005	0.02	0.119	0.214	6	0.023
								6.2	0.017	0.022	0.082	0.131	6.2	0.011	0.017	0.065	0.127	6	0.016	0.028	0.064	0.114	6	0.012	0.026	0.064	0.115	6.2	0.024	0.041	0.086	0.322	6.2	0.018	0.04	0.082	0.311	6.2	0.007	0.02	0.126	0.167	6.2	0.006	0.021	0.123	0.219	6.2	0.023
								6.4	0.017	0.023	0.085	0.134	6.4	0.011	0.017	0.066	0.13	6.2	0.017	0.029	0.066	0.117	6.2	0.013	0.027	0.066	0.117	6.4	0.024	0.042	0.088	0.329	6.4	0.019	0.042	0.084	0.317	6.4	0.007	0.02	0.129	0.172	6.4	0.006	0.022	0.126	0.225	6.4	0.023
								6.6	0.018	0.024	0.087	0.136	6.6	0.011	0.018	0.068	0.133	6.4	0.017	0.03	0.068	0.119	6.4	0.013	0.028	0.067	0.12	6.6	0.024	0.043	0.091	0.337	6.6	0.019	0.043	0.086	0.323	6.6	0.007	0.02	0.133	0.177	6.6	0.006	0.022	0.13	0.23	6.6	0.023
								6.8	0.018	0.024	0.089	0.139	6.8	0.012	0.018	0.07	0.136	6.6	0.018	0.031	0.07	0.122	6.6	0.014	0.028	0.069	0.122	6.8	0.024	0.044	0.093	0.344	6.8	0.02	0.044	0.088	0.329	6.8	0.007	0.021	0.136	0.182	6.8	0.006	0.023	0.133	0.236	6.8	0.023
								7	0.018	0.025	0.09	0.141	7	0.012	0.019	0.072	0.138	6.8	0.018	0.032	0.071	0.124	6.8	0.014	0.029	0.071	0.124	7	0.024	0.045	0.095	0.351	7	0.02	0.045	0.09	0.335	7	0.007	0.021	0.14	0.187	7	0.006	0.023	0.137	0.241	7	0.023
								7.2	0.019	0.026	0.092	0.144	7.2	0.012	0.019	0.073	0.141	7	0.018	0.033	0.073	0.126	7	0.014	0.03	0.072	0.127	7.2	0.024	0.046	0.097	0.358	7.2	0.021	0.046	0.093	0.341	7.2	0.006	0.021	0.143	0.191	7.2	0.006	0.024	0.14	0.246	7.2	0.024
								7.4	0.019	0.026	0.094	0.146	7.4	0.013	0.02	0.075	0.143	7.2	0.018	0.033	0.074	0.128	7.2	0.015	0.031	0.074	0.129	7.4	0.024	0.046	0.1	0.364	7.4	0.021	0.047	0.095	0.347	7.4	0.006	0.021	0.147	0.196	7.4	0.007	0.025	0.143	0.251	7.4	0.024
								7.6	0.019	0.026	0.095	0.148	7.6	0.013	0.02	0.076	0.146	7.4	0.018	0.034	0.075	0.13	7.4	0.015	0.031	0.075	0.131	7.6	0.024	0.047	0.102	0.371	7.6	0.022	0.048	0.097	0.352	7.6	0.006	0.021	0.15	0.201	7.6	0.007	0.025	0.147	0.256	7.6	0.024
								7.8	0.019	0.027	0.097	0.15	7.8	0.013	0.021	0.078	0.149	7.6	0.018	0.034	0.077	0.132	7.6	0.015	0.032	0.077	0.133	7.8	0.024	0.048	0.104	0.377	7.8	0.022	0.049	0.099	0.357	7.8	0.007	0.022	0.153	0.205	7.8	0.007	0.026	0.15	0.261	7.8	0.025
								8	0.019	0.027	0.099	0.151	8	0.013	0.021	0.08	0.151	7.8	0.018	0.035	0.078	0.134	7.8	0.016	0.033	0.078	0.135	8	0.025	0.049	0.106	0.383	8	0.023	0.05	0.101	0.362	8	0.007	0.022	0.157	0.209	8	0.007	0.027	0.153	0.266	8	0.025
								8.2	0.019	0.028	0.1	0.153	8.2	0.014	0.022	0.081	0.153	8	0.018	0.036	0.079	0.136	8	0.016	0.033	0.08	0.137	8.2	0.025	0.05	0.109	0.389	8.2	0.023	0.051	0.103	0.367	8.2	0.007	0.023	0.16	0.214	8.2	0.007	0.027	0.157	0.271	8.2	0.025
								8.4	0.019	0.028	0.102	0.155	8.4	0.014	0.022	0.083	0.156	8.2	0.018	0.037	0.08	0.138	8.2	0.017	0.034	0.081	0.139	8.4	0.026	0.051	0.111	0.394	8.4	0.024	0.052	0.105	0.372	8.4	0.008	0.023	0.164	0.219	8.4	0.008	0.028	0.16	0.276	8.4	0.025
								8.6	0.02	0.029	0.103	0.157	8.6	0.014	0.023	0.084	0.158	8.4	0.018	0.038	0.082	0.14	8.4	0.017	0.035	0.083	0.141	8.6	0.026	0.052	0.113	0.4	8.6	0.024	0.053	0.107	0.377	8.6	0.008	0.024	0.167	0.223	8.6	0.008	0.029	0.163	0.281	8.6	0.026
								8.8	0.02	0.029	0.105	0.158	8.8	0.015	0.023	0.086	0.16	8.6	0.018	0.038	0.083	0.142	8.6	0.017	0.036	0.084	0.142	8.8	0.027	0.053	0.116	0.405	8.8	0.025	0.054	0.109	0.382	8.8	0.008	0.024	0.17	0.228	8.8	0.008	0.029	0.166	0.285	8.8	0.026
								9	0.02	0.03	0.107	0.16	9	0.015	0.024	0.087	0.162	8.8	0.019	0.039	0.085	0.144	8.8	0.018	0.036	0.085	0.144	9	0.027	0.053	0.118	0.41	9	0.025	0.055	0.111	0.386	9	0.008	0.025	0.174	0.233	9	0.008	0.03	0.17	0.29	9	0.026
								9.2	0.02	0.03	0.108	0.162	9.2	0.015	0.024	0.089	0.165	9	0.019	0.04	0.086	0.145	9	0.018	0.037	0.087	0.146	9.2	0.027	0.054	0.119	0.414	9.2	0.026	0.056	0.113	0.391	9.2	0.008	0.025	0.177	0.237	9.2	0.008	0.031	0.173	0.294	9.2	0.026
								9.4	0.02	0.03	0.11	0.163	9.4	0.016	0.025	0.09	0.167	9.2	0.019	0.041	0.088	0.147	9.2	0.018	0.038	0.088	0.147	9.4	0.027	0.055	0.121	0.419	9.4	0.026	0.057	0.114	0.395	9.4	0.008	0.026	0.18	0.242	9.4	0.008	0.031	0.176	0.299	9.4	0.026
								9.6	0.019	0.03	0.111	0.165	9.6	0.016	0.025	0.092	0.169	9.4	0.019	0.042	0.089	0.149	9.4	0.019	0.038	0.089	0.149	9.6	0.028	0.056	0.123	0.423	9.6	0.027	0.058	0.116	0.399	9.6	0.008	0.027	0.184	0.247	9.6	0.009	0.032	0.179	0.303	9.6	0.026
								9.8	0.02	0.03	0.113	0.167	9.8	0.016	0.026	0.093	0.171	9.6	0.02	0.042	0.09	0.151	9.6	0.019	0.039	0.091	0.15	9.8	0.028	0.057	0.125	0.427	9.8	0.027	0.059	0.118	0.403	9.8	0.009	0.027	0.187	0.252	9.8	0.009	0.033	0.182	0.308	9.8	0.026
								10	0.02	0.03	0.114	0.169	10	0.017	0.026	0.095	0.173	9.8	0.02	0.043	0.092	0.153	9.8	0.019	0.04	0.092	0.152	10	0.028	0.058	0.127	0.431	10	0.028	0.06	0.12	0.407	10	0.009	0.028	0.191	0.257	10	0.009	0.033	0.185	0.312	10	0.025
								10.2	0.019	0.031	0.115	0.17	10.2	0.017	0.027	0.096	0.175	10	0.02	0.044	0.093	0.154	10	0.02	0.04	0.093	0.153	10.2	0.028	0.059	0.129	0.435	10.2	0.028	0.061	0.122	0.411	10.2	0.009	0.029	0.194	0.262	10.2	0.009	0.034	0.188	0.316	10.2	0.025
								10.4	0.019	0.031	0.117	0.172	10.4	0.017	0.027	0.097	0.177	10.2	0.02	0.044	0.094	0.155	10.2	0.02	0.041	0.094	0.155	10.4	0.028	0.06	0.131	0.439	10.4	0.029	0.062	0.124	0.415	10.4	0.009	0.03	0.197	0.266	10.4	0.009	0.034	0.191	0.32	10.4	0.026
								10.6	0.019	0.031	0.118	0.173	10.6	0.017	0.028	0.099	0.179	10.4	0.02	0.044	0.095	0.156	10.4	0.02	0.042	0.096	0.156	10.6	0.029	0.061	0.133	0.443	10.6	0.029	0.063	0.125	0.419	10.6	0.009	0.031	0.2	0.271	10.6	0.009	0.035	0.194	0.324	10.6	0.026
								10.8	0.019	0.031	0.119	0.175	10.8	0.018	0.028	0.1	0.181	10.6	0.02	0.044	0.096	0.157	10.6	0.021	0.042	0.097	0.158	10.8	0.03	0.062	0.135	0.448	10.8	0.029	0.064	0.127	0.422	10.8	0.009	0.032	0.204	0.276	10.8	0.01	0.036	0.197	0.328	10.8	0.026
								11	0.019	0.031	0.121	0.176	11	0.018	0.029	0.102	0.182	10.8	0.021	0.044	0.097	0.158	10.8	0.021	0.043	0.098	0.159	11	0.03	0.063	0.137	0.452	11	0.03	0.065	0.129	0.426	11	0.009	0.033	0.207	0.28	11	0.01	0.036	0.2	0.332	11	0.026
								11.2	0.019	0.032	0.122	0.178	11.2	0.018	0.029	0.103	0.184	11	0.021	0.045	0.098	0.159	11	0.021	0.043	0.099	0.16	11.2	0.031	0.064	0.139	0.456	11.2	0.03	0.066	0.131	0.429	11.2	0.009	0.033	0.21	0.284	11.2	0.01	0.037	0.203	0.336	11.2	0.027
								11.4	0.019	0.032	0.123	0.179	11.4	0.019	0.029	0.104	0.186	11.2	0.021	0.045	0.099	0.16	11.2	0.022	0.044	0.1	0.162	11.4	0.031	0.065	0.141	0.461	11.4	0.031	0.067	0.132	0.433	11.4	0.009	0.033	0.214	0.289	11.4	0.01	0.038	0.206	0.34	11.4	0.027
								11.6	0.02	0.033	0.125	0.181	11.6	0.019	0.03	0.106	0.188	11.4	0.021	0.045	0.1	0.161	11.4	0.022	0.045	0.101	0.163	11.6	0.032	0.066	0.143	0.465	11.6	0.031	0.068	0.134	0.436	11.6	0.009	0.034	0.217	0.293	11.6	0.01	0.038	0.209	0.344	11.6	0.027
								11.8	0.02	0.034	0.126	0.182	11.8	0.019	0.03	0.107	0.189	11.6	0.021	0.046	0.101	0.162	11.6	0.022	0.045	0.103	0.164	11.8	0.032	0.067	0.144	0.469	11.8	0.032	0.069	0.136	0.439	11.8	0.009	0.034	0.22	0.297	11.8	0.011	0.039	0.212	0.348	11.8	0.027
								12	0.021	0.035	0.127	0.184	12	0.02	0.031	0.108	0.191	11.8	0.022	0.046	0.103	0.164	11.8	0.023	0.046	0.104	0.165	12	0.033	0.067	0.146	0.473	12	0.032	0.07	0.137	0.442	12	0.009	0.034	0.223	0.301	12	0.011	0.039	0.215	0.351	12	0.028
								12.2	0.022	0.036	0.129	0.186	12.2	0.02	0.031	0.109	0.193	12	0.022	0.047	0.105	0.165	12	0.023	0.047	0.105	0.166	12.2	0.033	0.068	0.148	0.477	12.2	0.033	0.071	0.139	0.445	12.2	0.009	0.034	0.226	0.305	12.2	0.011	0.04	0.217	0.355	12.2	0.028
								12.4	0.022	0.037	0.131	0.187	12.4	0.02	0.032	0.111	0.194	12.2	0.023	0.049	0.106	0.166	12.2	0.023	0.047	0.106	0.167	12.4	0.033	0.069	0.149	0.48	12.4	0.033	0.071	0.141	0.448	12.4	0.009	0.034	0.229	0.309	12.4	0.011	0.041	0.22	0.359	12.4	0.028
								12.6	0.023	0.038	0.132	0.189	12.6	0.02	0.032	0.112	0.196	12.4	0.023	0.05	0.108	0.168	12.4	0.024	0.048	0.107	0.168	12.6	0.033	0.069	0.151	0.483	12.6	0.033	0.072	0.142	0.451	12.6	0.009	0.034	0.231	0.312	12.6	0.011	0.041	0.223	0.362	12.6	0.028
								12.8	0.024	0.039	0.134	0.19	12.8	0.021	0.033	0.113	0.197	12.6	0.024	0.051	0.109	0.169	12.6	0.024	0.048	0.108	0.169	12.8	0.033	0.07	0.152	0.486	12.8	0.034	0.073	0.144	0.454	12.8	0.009	0.034	0.234	0.316	12.8	0.011	0.042	0.226	0.366	12.8	0.028
								13	0.024	0.04	0.135	0.191	13	0.021	0.033	0.114	0.199	12.8	0.025	0.052	0.111	0.17	12.8	0.024	0.049	0.109	0.17	13	0.033	0.07	0.153	0.489	13	0.034	0.074	0.145	0.456	13	0.009	0.034	0.237	0.32	13	0.012	0.043	0.229	0.369	13	0.028
								13.2	0.024	0.04	0.136	0.192	13.2	0.021	0.034	0.116	0.2	13	0.025	0.053	0.112	0.171	13	0.025	0.049	0.11	0.171	13.2	0.033	0.071	0.154	0.491	13.2	0.035	0.075	0.147	0.459	13.2	0.008	0.034	0.239	0.324	13.2	0.012	0.043	0.231	0.372	13.2	0.028
								13.4	0.025	0.041	0.137	0.194	13.4	0.022	0.034	0.117	0.202	13.2	0.026	0.054	0.114	0.172	13.2	0.025	0.05	0.111	0.172	13.4	0.033	0.072	0.156	0.494	13.4	0.035	0.076	0.149	0.462	13.4	0.008	0.034	0.242	0.328	13.4	0.012	0.044	0.234	0.376	13.4	0.029
								13.6	0.025	0.041	0.138	0.195	13.6	0.022	0.034	0.118	0.203	13.4	0.026	0.055	0.115	0.173	13.4	0.025	0.051	0.112	0.173	13.6	0.033	0.073	0.157	0.496	13.6	0.035	0.077	0.15	0.464	13.6	0.009	0.034	0.244	0.332	13.6	0.012	0.044	0.237	0.379	13.6	0.029
								13.8	0.025	0.042	0.139	0.196	13.8	0.022	0.035	0.119	0.204	13.6	0.027	0.055	0.116	0.174	13.6	0.026	0.051	0.113	0.174	13.8	0.033	0.074	0.159	0.498	13.8	0.036	0.077	0.152	0.466	13.8	0.009	0.035	0.247	0.335	13.8	0.012	0.045	0.239	0.382	13.8	0.029
								14	0.025	0.042	0.14	0.197	14	0.022	0.035	0.12	0.206	13.8	0.027	0.055	0.117	0.174	13.8	0.026	0.052	0.114	0.175	14	0.034	0.075	0.161	0.499	14	0.036	0.078	0.153	0.469	14	0.009	0.036	0.25	0.339	14	0.012	0.046	0.242	0.385	14	0.029
								14.2	0.025	0.042	0.141	0.198	14.2	0.023	0.036	0.121	0.207	14	0.027	0.055	0.118	0.174	14	0.026	0.052	0.115	0.176	14.2	0.034	0.076	0.162	0.501	14.2	0.037	0.079	0.155	0.471	14.2	0.009	0.037	0.253	0.343	14.2	0.013	0.046	0.245	0.389	14.2	0.029
								14.4	0.024	0.042	0.142	0.198	14.4	0.023	0.036	0.123	0.208	14.2	0.027	0.056	0.119	0.175	14.2	0.026	0.053	0.116	0.177	14.4	0.034	0.077	0.164	0.503	14.4	0.037	0.08	0.156	0.473	14.4	0.009	0.038	0.256	0.347	14.4	0.013	0.047	0.247	0.392	14.4	0.029
								14.6	0.024	0.042	0.142	0.199	14.6	0.023	0.037	0.124	0.21	14.4	0.027	0.055	0.12	0.175	14.4	0.027	0.053	0.116	0.178	14.6	0.035	0.078	0.166	0.505	14.6	0.037	0.081	0.157	0.476	14.6	0.01	0.038	0.259	0.351	14.6	0.013	0.048	0.25	0.395	14.6	0.029
								14.8	0.024	0.042	0.143	0.2	14.8	0.024	0.037	0.125	0.211	14.6	0.027	0.056	0.12	0.175	14.6	0.027	0.054	0.117	0.178	14.8	0.035	0.079	0.168	0.507	14.8	0.038	0.081	0.159	0.478	14.8	0.01	0.039	0.262	0.355	14.8	0.013	0.048	0.252	0.398	14.8	0.029
								15	0.025	0.043	0.144	0.201	15	0.024	0.037	0.126	0.212	14.8	0.028	0.056	0.121	0.176	14.8	0.027	0.055	0.118	0.179	15	0.035	0.08	0.169	0.509	15	0.038	0.082	0.16	0.48	15	0.01	0.039	0.264	0.358	15	0.013	0.049	0.255	0.401	15	0.029
								15.2	0.025	0.043	0.145	0.201	15.2	0.024	0.038	0.127	0.213	15	0.028	0.056	0.122	0.177	15	0.028	0.055	0.119	0.18	15.2	0.036	0.08	0.171	0.511	15.2	0.039	0.083	0.162	0.482	15.2	0.011	0.04	0.267	0.362	15.2	0.013	0.049	0.258	0.404	15.2	0.03
								15.4	0.025	0.043	0.146	0.202	15.4	0.024	0.038	0.128	0.215	15.2	0.028	0.056	0.123	0.178	15.2	0.028	0.056	0.12	0.181	15.4	0.036	0.081	0.172	0.513	15.4	0.039	0.084	0.163	0.484	15.4	0.011	0.041	0.27	0.367	15.4	0.014	0.05	0.26	0.406	15.4	0.03
								15.6	0.026	0.044	0.147	0.203	15.6	0.025	0.039	0.129	0.216	15.4	0.028	0.057	0.124	0.178	15.4	0.028	0.056	0.121	0.181	15.6	0.037	0.082	0.174	0.515	15.6	0.039	0.085	0.164	0.486	15.6	0.012	0.041	0.274	0.371	15.6	0.014	0.051	0.263	0.409	15.6	0.03
								15.8	0.026	0.044	0.148	0.203	15.8	0.025	0.039	0.13	0.217	15.6	0.029	0.058	0.124	0.179	15.6	0.028	0.057	0.122	0.182	15.8	0.037	0.083	0.176	0.518	15.8	0.04	0.085	0.166	0.488	15.8	0.012	0.042	0.277	0.375	15.8	0.014	0.051	0.265	0.412	15.8	0.03
								16	0.027	0.044	0.149	0.204	16	0.025	0.04	0.131	0.218	15.8	0.029	0.058	0.125	0.18	15.8	0.029	0.057	0.122	0.183	16	0.038	0.084	0.178	0.52	16	0.04	0.086	0.167	0.49	16	0.013	0.042	0.28	0.379	16	0.014	0.052	0.268	0.415	16	0.031
								16.2	0.027	0.045	0.15	0.205	16.2	0.025	0.04	0.132	0.219	16	0.029	0.059	0.125	0.181	16	0.029	0.058	0.123	0.183	16.2	0.038	0.085	0.18	0.522	16.2	0.04	0.087	0.169	0.491	16.2	0.014	0.043	0.283	0.383	16.2	0.014	0.052	0.27	0.418	16.2	0.031
								16.4	0.028	0.045	0.15	0.205	16.4	0.026	0.04	0.133	0.22	16.2	0.03	0.06	0.126	0.182	16.2	0.029	0.058	0.124	0.184	16.4	0.039	0.086	0.181	0.523	16.4	0.041	0.088	0.17	0.493	16.4	0.014	0.043	0.285	0.387	16.4	0.014	0.053	0.272	0.42	16.4	0.031
								16.6	0.028	0.046	0.151	0.206	16.6	0.026	0.041	0.134	0.221	16.4	0.03	0.06	0.126	0.182	16.4	0.03	0.059	0.125	0.185	16.6	0.039	0.086	0.183	0.525	16.6	0.041	0.088	0.171	0.495	16.6	0.014	0.043	0.288	0.391	16.6	0.015	0.054	0.275	0.423	16.6	0.031
								16.8	0.028	0.046	0.152	0.207	16.8	0.026	0.041	0.135	0.222	16.6	0.03	0.061	0.127	0.183	16.6	0.03	0.059	0.126	0.185	16.8	0.039	0.087	0.184	0.526	16.8	0.041	0.089	0.172	0.497	16.8	0.014	0.043	0.29	0.394	16.8	0.015	0.054	0.277	0.425	16.8	0.031
								17	0.029	0.047	0.153	0.207	17	0.027	0.042	0.136	0.223	16.8	0.03	0.062	0.127	0.183	16.8	0.03	0.06	0.126	0.186	17	0.039	0.087	0.185	0.528	17	0.042	0.09	0.174	0.498	17	0.014	0.043	0.293	0.397	17	0.015	0.055	0.28	0.428	17	0.031
								17.2	0.029	0.047	0.153	0.208	17.2	0.027	0.042	0.137	0.224	17	0.031	0.062	0.128	0.184	17	0.03	0.06	0.127	0.186	17.2	0.039	0.088	0.187	0.529	17.2	0.042	0.091	0.175	0.5	17.2	0.014	0.043	0.295	0.4	17.2	0.015	0.055	0.282	0.431	17.2	0.031
								17.4	0.029	0.047	0.154	0.209	17.4	0.027	0.043	0.138	0.225	17.2	0.031	0.062	0.129	0.185	17.2	0.031	0.061	0.128	0.187	17.4	0.039	0.089	0.188	0.531	17.4	0.043	0.091	0.176	0.501	17.4	0.014	0.044	0.298	0.404	17.4	0.015	0.056	0.284	0.433	17.4	0.032
								17.6	0.029	0.048	0.155	0.21	17.6	0.027	0.043	0.139	0.226	17.4	0.031	0.063	0.13	0.185	17.4	0.031	0.061	0.129	0.188	17.6	0.039	0.089	0.189	0.532	17.6	0.043	0.092	0.177	0.503	17.6	0.014	0.045	0.301	0.407	17.6	0.015	0.057	0.287	0.436	17.6	0.032
								17.8	0.029	0.048	0.156	0.211	17.8	0.028	0.043	0.14	0.227	17.6	0.031	0.063	0.13	0.186	17.6	0.031	0.062	0.129	0.188	17.8	0.04	0.09	0.19	0.534	17.8	0.043	0.093	0.179	0.504	17.8	0.014	0.045	0.303	0.41	17.8	0.016	0.057	0.289	0.438	17.8	0.032
								18	0.029	0.048	0.156	0.211	18	0.028	0.044	0.141	0.228	17.8	0.031	0.063	0.131	0.186	17.8	0.032	0.062	0.13	0.189	18	0.04	0.091	0.191	0.535	18	0.044	0.093	0.18	0.506	18	0.014	0.046	0.306	0.413	18	0.016	0.058	0.291	0.44	18	0.032
								18.2	0.029	0.049	0.157	0.212	18.2	0.028	0.044	0.142	0.229	18	0.031	0.064	0.131	0.186	18	0.032	0.063	0.131	0.189	18.2	0.04	0.092	0.193	0.537	18.2	0.044	0.094	0.181	0.507	18.2	0.015	0.047	0.309	0.416	18.2	0.016	0.058	0.293	0.443	18.2	0.032
								18.4	0.029	0.049	0.157	0.212	18.4	0.028	0.045	0.143	0.23	18.2	0.03	0.064	0.132	0.186	18.2	0.032	0.063	0.131	0.19	18.4	0.04	0.092	0.194	0.538	18.4	0.044	0.095	0.182	0.509	18.4	0.015	0.048	0.312	0.419	18.4	0.016	0.059	0.296	0.445	18.4	0.032
								18.6	0.029	0.049	0.158	0.212	18.6	0.029	0.045	0.144	0.231	18.4	0.03	0.064	0.132	0.186	18.4	0.032	0.064	0.132	0.19	18.6	0.04	0.093	0.195	0.54	18.6	0.045	0.095	0.184	0.51	18.6	0.015	0.048	0.314	0.421	18.6	0.016	0.06	0.298	0.447	18.6	0.033
								18.8	0.029	0.049	0.158	0.212	18.8	0.029	0.045	0.145	0.232	18.6	0.03	0.064	0.133	0.186	18.6	0.033	0.064	0.133	0.191	18.8	0.041	0.093	0.196	0.54	18.8	0.045	0.096	0.185	0.511	18.8	0.015	0.049	0.317	0.424	18.8	0.016	0.06	0.3	0.449	18.8	0.033
								19	0.028	0.05	0.159	0.212	19	0.029	0.046	0.146	0.232	18.8	0.03	0.065	0.133	0.186	18.8	0.033	0.064	0.133	0.191	19	0.041	0.094	0.197	0.541	19	0.045	0.097	0.186	0.512	19	0.015	0.049	0.32	0.426	19	0.017	0.061	0.302	0.452	19	0.033
								19.2	0.028	0.05	0.16	0.212	19.2	0.029	0.046	0.147	0.233	19	0.03	0.065	0.134	0.186	19	0.033	0.065	0.134	0.191	19.2	0.041	0.095	0.198	0.542	19.2	0.046	0.097	0.187	0.514	19.2	0.016	0.05	0.322	0.429	19.2	0.017	0.061	0.305	0.454	19.2	0.033
								19.4	0.028	0.05	0.16	0.213	19.4	0.03	0.047	0.148	0.234	19.2	0.03	0.065	0.134	0.186	19.2	0.033	0.065	0.135	0.192	19.4	0.042	0.095	0.2	0.543	19.4	0.046	0.098	0.188	0.515	19.4	0.016	0.051	0.325	0.432	19.4	0.017	0.062	0.307	0.456	19.4	0.033
								19.6	0.027	0.05	0.161	0.213	19.6	0.03	0.047	0.148	0.235	19.4	0.03	0.066	0.135	0.186	19.4	0.034	0.066	0.135	0.192	19.6	0.042	0.096	0.201	0.544	19.6	0.046	0.099	0.189	0.516	19.6	0.017	0.051	0.327	0.436	19.6	0.017	0.063	0.309	0.458	19.6	0.034
								19.8	0.027	0.05	0.161	0.214	19.8	0.03	0.047	0.149	0.236	19.6	0.03	0.066	0.135	0.187	19.6	0.034	0.066	0.136	0.193	19.8	0.043	0.097	0.202	0.545	19.8	0.047	0.099	0.19	0.517	19.8	0.017	0.052	0.329	0.439	19.8	0.017	0.063	0.311	0.46	19.8	0.034
								20	0.027	0.05	0.162	0.215	20	0.03	0.048	0.15	0.236	19.8	0.03	0.066	0.135	0.187	19.8	0.034	0.067	0.136	0.193	20	0.043	0.097	0.204	0.546	20	0.047	0.1	0.191	0.518	20	0.017	0.052	0.332	0.442	20	0.017	0.064	0.313	0.462	20	0.034
								20.2	0.027	0.051	0.163	0.216	20.2	0.031	0.048	0.151	0.237	20	0.03	0.066	0.136	0.187	20	0.035	0.067	0.137	0.194	20.2	0.043	0.097	0.205	0.547	20.2	0.047	0.101	0.193	0.519	20.2	0.017	0.053	0.334	0.444	20.2	0.018	0.064	0.315	0.464	20.2	0.033
								20.4	0.028	0.052	0.164	0.216	20.4	0.031	0.049	0.152	0.238	20.2	0.031	0.067	0.137	0.188	20.2	0.035	0.068	0.138	0.194	20.4	0.043	0.098	0.206	0.548	20.4	0.047	0.101	0.194	0.52	20.4	0.017	0.053	0.336	0.447	20.4	0.018	0.065	0.317	0.466	20.4	0.033
								20.6	0.028	0.052	0.164	0.217	20.6	0.031	0.049	0.153	0.239	20.4	0.031	0.067	0.137	0.189	20.4	0.035	0.068	0.138	0.194	20.6	0.044	0.098	0.207	0.549	20.6	0.048	0.102	0.195	0.522	20.6	0.017	0.053	0.338	0.449	20.6	0.018	0.065	0.319	0.468	20.6	0.033
								20.8	0.028	0.053	0.165	0.218	20.8	0.031	0.049	0.154	0.239	20.6	0.032	0.067	0.138	0.189	20.6	0.035	0.068	0.139	0.195	20.8	0.044	0.098	0.208	0.549	20.8	0.048	0.102	0.196	0.523	20.8	0.018	0.053	0.34	0.452	20.8	0.018	0.066	0.321	0.47	20.8	0.033
								21	0.029	0.054	0.166	0.219	21	0.032	0.05	0.154	0.24	20.8	0.032	0.068	0.139	0.19	20.8	0.036	0.069	0.139	0.195	21	0.044	0.098	0.209	0.55	21	0.048	0.103	0.197	0.523	21	0.017	0.053	0.342	0.454	21	0.018	0.067	0.323	0.472	21	0.033
								21.2	0.029	0.054	0.166	0.219	21.2	0.032	0.05	0.155	0.241	21	0.033	0.068	0.14	0.191	21	0.036	0.069	0.14	0.195	21.2	0.044	0.099	0.211	0.55	21.2	0.049	0.104	0.198	0.524	21.2	0.017	0.054	0.344	0.457	21.2	0.018	0.067	0.326	0.474	21.2	0.033
								21.4	0.03	0.055	0.167	0.22	21.4	0.032	0.051	0.156	0.241	21.2	0.033	0.069	0.141	0.191	21.2	0.036	0.07	0.14	0.196	21.4	0.045	0.099	0.212	0.55	21.4	0.049	0.104	0.199	0.525	21.4	0.018	0.054	0.346	0.459	21.4	0.019	0.068	0.328	0.476	21.4	0.034
								21.6	0.03	0.056	0.167	0.221	21.6	0.032	0.051	0.157	0.242	21.4	0.034	0.069	0.141	0.192	21.4	0.036	0.07	0.141	0.196	21.6	0.045	0.1	0.213	0.551	21.6	0.049	0.105	0.2	0.526	21.6	0.018	0.054	0.348	0.462	21.6	0.019	0.068	0.33	0.478	21.6	0.034
								21.8	0.03	0.056	0.168	0.221	21.8	0.033	0.051	0.158	0.243	21.6	0.034	0.069	0.142	0.192	21.6	0.037	0.071	0.141	0.196	21.8	0.045	0.101	0.214	0.552	21.8	0.05	0.106	0.201	0.527	21.8	0.018	0.055	0.35	0.464	21.8	0.019	0.069	0.332	0.48	21.8	0.034
								22	0.031	0.057	0.168	0.221	22	0.033	0.052	0.158	0.243	21.8	0.034	0.07	0.143	0.192	21.8	0.037	0.071	0.142	0.197	22	0.046	0.101	0.215	0.552	22	0.05	0.106	0.202	0.528	22	0.018	0.055	0.352	0.467	22	0.019	0.069	0.333	0.481	22	0.035
								22.2	0.031	0.058	0.169	0.222	22.2	0.033	0.052	0.159	0.244	22	0.034	0.07	0.143	0.193	22	0.037	0.071	0.143	0.197	22.2	0.046	0.102	0.216	0.553	22.2	0.05	0.107	0.203	0.529	22.2	0.018	0.055	0.355	0.469	22.2	0.019	0.07	0.335	0.483	22.2	0.035
								22.4	0.031	0.058	0.17	0.222	22.4	0.033	0.052	0.16	0.245	22.2	0.034	0.071	0.144	0.193	22.2	0.037	0.072	0.143	0.197	22.4	0.046	0.103	0.217	0.553	22.4	0.05	0.107	0.204	0.53	22.4	0.019	0.055	0.357	0.471	22.4	0.019	0.071	0.337	0.485	22.4	0.035
								22.6	0.031	0.059	0.17	0.223	22.6	0.034	0.053	0.161	0.245	22.4	0.034	0.071	0.144	0.193	22.4	0.037	0.072	0.144	0.197	22.6	0.047	0.104	0.218	0.554	22.6	0.051	0.108	0.205	0.531	22.6	0.019	0.056	0.359	0.473	22.6	0.02	0.071	0.339	0.486	22.6	0.035
								22.8	0.032	0.06	0.171	0.224	22.8	0.034	0.053	0.161	0.246	22.6	0.035	0.072	0.145	0.193	22.6	0.038	0.073	0.144	0.198	22.8	0.047	0.104	0.219	0.554	22.8	0.051	0.108	0.206	0.531	22.8	0.019	0.056	0.361	0.476	22.8	0.02	0.072	0.341	0.488	22.8	0.035
								23	0.032	0.06	0.171	0.224	23	0.034	0.054	0.162	0.246	22.8	0.035	0.073	0.145	0.193	22.8	0.038	0.073	0.144	0.198	23	0.047	0.105	0.219	0.554	23	0.051	0.109	0.207	0.532	23	0.019	0.056	0.363	0.478	23	0.02	0.072	0.343	0.49	23	0.035
								23.2	0.032	0.061	0.172	0.225	23.2	0.034	0.054	0.163	0.247	23	0.035	0.073	0.146	0.193	23	0.038	0.073	0.145	0.198	23.2	0.047	0.106	0.22	0.555	23.2	0.052	0.11	0.208	0.533	23.2	0.019	0.057	0.364	0.48	23.2	0.02	0.073	0.345	0.491	23.2	0.035
								23.4	0.032	0.061	0.172	0.226	23.4	0.035	0.054	0.164	0.247	23.2	0.035	0.074	0.146	0.193	23.2	0.038	0.074	0.145	0.199	23.4	0.047	0.106	0.221	0.555	23.4	0.052	0.11	0.209	0.534	23.4	0.019	0.057	0.366	0.482	23.4	0.02	0.074	0.347	0.493	23.4	0.035
								23.6	0.032	0.061	0.172	0.226	23.6	0.035	0.055	0.164	0.248	23.4	0.036	0.074	0.146	0.193	23.4	0.039	0.074	0.146	0.199	23.6	0.048	0.107	0.222	0.556	23.6	0.052	0.111	0.21	0.534	23.6	0.019	0.058	0.368	0.484	23.6	0.02	0.074	0.349	0.495	23.6	0.034
								23.8	0.032	0.061	0.173	0.227	23.8	0.035	0.055	0.165	0.249	23.6	0.036	0.075	0.147	0.193	23.6	0.039	0.075	0.146	0.199	23.8	0.048	0.107	0.223	0.557	23.8	0.052	0.111	0.21	0.535	23.8	0.02	0.059	0.371	0.486	23.8	0.021	0.075	0.351	0.496	23.8	0.034
								24	0.032	0.061	0.173	0.228	24	0.035	0.055	0.166	0.249	23.8	0.036	0.075	0.147	0.193	23.8	0.039	0.075	0.147	0.199	24	0.049	0.108	0.224	0.558	24	0.053	0.112	0.211	0.536	24	0.02	0.06	0.373	0.488	24	0.021	0.075	0.352	0.498	24	0.034
								24.2	0.033	0.061	0.174	0.229	24.2	0.036	0.056	0.166	0.25	24	0.036	0.075	0.148	0.194	24	0.039	0.075	0.147	0.199	24.2	0.049	0.109	0.225	0.559	24.2	0.053	0.112	0.212	0.536	24.2	0.02	0.061	0.375	0.49	24.2	0.021	0.076	0.354	0.499	24.2	0.034
								24.4	0.033	0.062	0.174	0.229	24.4	0.036	0.056	0.167	0.25	24.2	0.037	0.076	0.149	0.194	24.2	0.04	0.076	0.148	0.2	24.4	0.05	0.109	0.226	0.56	24.4	0.053	0.113	0.213	0.537	24.4	0.021	0.062	0.378	0.492	24.4	0.021	0.076	0.356	0.501	24.4	0.034
								24.6	0.034	0.062	0.175	0.23	24.6	0.036	0.057	0.168	0.251	24.4	0.037	0.076	0.149	0.194	24.4	0.04	0.076	0.148	0.2	24.6	0.05	0.11	0.228	0.56	24.6	0.054	0.113	0.214	0.538	24.6	0.021	0.062	0.38	0.494	24.6	0.021	0.077	0.358	0.502	24.6	0.034
								24.8	0.034	0.062	0.176	0.23	24.8	0.036	0.057	0.169	0.251	24.6	0.037	0.077	0.15	0.195	24.6	0.04	0.076	0.149	0.2	24.8	0.05	0.11	0.228	0.561	24.8	0.054	0.114	0.215	0.538	24.8	0.021	0.062	0.382	0.496	24.8	0.021	0.077	0.36	0.504	24.8	0.035
								25	0.035	0.062	0.176	0.231	25	0.037	0.057	0.169	0.252	24.8	0.038	0.077	0.15	0.195	24.8	0.04	0.077	0.149	0.2	25	0.05	0.111	0.229	0.561	25	0.054	0.114	0.216	0.539	25	0.021	0.062	0.384	0.497	25	0.022	0.078	0.361	0.505	25	0.035
								25.2	0.035	0.062	0.177	0.231	25.2	0.037	0.058	0.17	0.252	25	0.038	0.078	0.151	0.196	25	0.04	0.077	0.149	0.201	25.2	0.05	0.111	0.23	0.561	25.2	0.054	0.115	0.217	0.539	25.2	0.022	0.063	0.386	0.499	25.2	0.022	0.079	0.363	0.506	25.2	0.035
								25.4	0.035	0.062	0.177	0.231	25.4	0.037	0.058	0.171	0.252	25.2	0.038	0.078	0.151	0.196	25.2	0.041	0.077	0.15	0.201	25.4	0.05	0.112	0.231	0.561	25.4	0.055	0.115	0.217	0.54	25.4	0.022	0.063	0.388	0.501	25.4	0.022	0.079	0.365	0.508	25.4	0.035
								25.6	0.036	0.063	0.178	0.231	25.6	0.037	0.058	0.171	0.253	25.4	0.038	0.078	0.152	0.197	25.4	0.041	0.078	0.15	0.201	25.6	0.05	0.112	0.232	0.561	25.6	0.055	0.116	0.218	0.54	25.6	0.022	0.063	0.39	0.503	25.6	0.022	0.08	0.367	0.509	25.6	0.036
								25.8	0.036	0.063	0.179	0.232	25.8	0.038	0.059	0.172	0.253	25.6	0.038	0.078	0.152	0.197	25.6	0.041	0.078	0.151	0.201	25.8	0.05	0.113	0.233	0.561	25.8	0.055	0.116	0.219	0.541	25.8	0.022	0.063	0.392	0.505	25.8	0.022	0.08	0.368	0.511	25.8	0.036
								26	0.037	0.063	0.18	0.232	26	0.038	0.059	0.172	0.254	25.8	0.038	0.079	0.153	0.198	25.8	0.041	0.079	0.151	0.201	26	0.05	0.113	0.234	0.561	26	0.055	0.117	0.22	0.542	26	0.022	0.064	0.393	0.506	26	0.022	0.081	0.37	0.512	26	0.036
								26.2	0.038	0.064	0.181	0.233	26.2	0.038	0.059	0.173	0.254	26	0.038	0.079	0.153	0.198	26	0.042	0.079	0.151	0.201	26.2	0.049	0.113	0.234	0.561	26.2	0.056	0.117	0.221	0.542	26.2	0.022	0.064	0.395	0.507	26.2	0.023	0.081	0.372	0.513	26.2	0.036
								26.4	0.038	0.065	0.182	0.234	26.4	0.038	0.06	0.174	0.255	26.2	0.039	0.08	0.154	0.199	26.2	0.042	0.079	0.152	0.202	26.4	0.049	0.114	0.235	0.561	26.4	0.056	0.118	0.222	0.543	26.4	0.021	0.064	0.397	0.509	26.4	0.023	0.082	0.373	0.515	26.4	0.037
								26.6	0.038	0.065	0.182	0.234	26.6	0.038	0.06	0.174	0.255	26.4	0.039	0.08	0.154	0.199	26.4	0.042	0.08	0.152	0.202	26.6	0.049	0.114	0.236	0.561	26.6	0.056	0.118	0.222	0.543	26.6	0.021	0.064	0.398	0.51	26.6	0.023	0.083	0.375	0.516	26.6	0.036
								26.8	0.038	0.066	0.183	0.235	26.8	0.039	0.061	0.175	0.255	26.6	0.04	0.081	0.155	0.199	26.6	0.042	0.08	0.152	0.202	26.8	0.049	0.114	0.236	0.561	26.8	0.056	0.119	0.223	0.543	26.8	0.021	0.064	0.399	0.511	26.8	0.023	0.083	0.377	0.517	26.8	0.036
								27	0.038	0.066	0.183	0.235	27	0.039	0.061	0.176	0.256	26.8	0.04	0.081	0.155	0.199	26.8	0.042	0.08	0.153	0.202	27	0.049	0.114	0.237	0.561	27	0.057	0.119	0.224	0.544	27	0.021	0.065	0.401	0.513	27	0.023	0.084	0.378	0.518	27	0.036
								27.2	0.038	0.066	0.183	0.235	27.2	0.039	0.061	0.176	0.256	27	0.041	0.081	0.155	0.2	27	0.043	0.081	0.153	0.202	27.2	0.049	0.114	0.238	0.561	27.2	0.057	0.12	0.225	0.544	27.2	0.021	0.065	0.402	0.514	27.2	0.023	0.084	0.38	0.519	27.2	0.036
								27.4	0.038	0.067	0.184	0.235	27.4	0.039	0.062	0.177	0.257	27.2	0.041	0.082	0.155	0.2	27.2	0.043	0.081	0.154	0.202	27.4	0.049	0.114	0.239	0.562	27.4	0.057	0.12	0.225	0.545	27.4	0.021	0.066	0.404	0.516	27.4	0.024	0.085	0.382	0.521	27.4	0.036
								27.6	0.038	0.067	0.184	0.235	27.6	0.04	0.062	0.177	0.257	27.4	0.041	0.082	0.156	0.2	27.4	0.043	0.081	0.154	0.203	27.6	0.05	0.115	0.24	0.562	27.6	0.057	0.121	0.226	0.545	27.6	0.021	0.067	0.406	0.518	27.6	0.024	0.085	0.383	0.522	27.6	0.036
								27.8	0.038	0.067	0.184	0.235	27.8	0.04	0.062	0.178	0.257	27.6	0.042	0.082	0.156	0.2	27.6	0.043	0.082	0.154	0.203	27.8	0.05	0.115	0.241	0.562	27.8	0.058	0.121	0.227	0.546	27.8	0.021	0.067	0.408	0.52	27.8	0.024	0.086	0.385	0.523	27.8	0.036
								28	0.038	0.067	0.185	0.235	28	0.04	0.063	0.179	0.258	27.8	0.042	0.082	0.156	0.2	27.8	0.043	0.082	0.155	0.203	28	0.05	0.116	0.242	0.563	28	0.058	0.122	0.228	0.546	28	0.022	0.068	0.41	0.521	28	0.024	0.086	0.386	0.524	28	0.036
								28.2	0.038	0.068	0.185	0.236	28.2	0.04	0.063	0.179	0.258	28	0.042	0.083	0.156	0.2	28	0.044	0.082	0.155	0.203	28.2	0.05	0.116	0.243	0.563	28.2	0.058	0.122	0.228	0.546	28.2	0.022	0.069	0.411	0.523	28.2	0.024	0.087	0.388	0.525	28.2	0.036
								28.4	0.038	0.068	0.185	0.236	28.4	0.041	0.063	0.18	0.258	28.2	0.042	0.083	0.156	0.2	28.2	0.044	0.083	0.155	0.203	28.4	0.05	0.117	0.243	0.563	28.4	0.058	0.123	0.229	0.547	28.4	0.022	0.069	0.413	0.524	28.4	0.024	0.087	0.389	0.526	28.4	0.036
								28.6	0.038	0.069	0.186	0.236	28.6	0.041	0.064	0.18	0.259	28.4	0.042	0.083	0.156	0.2	28.4	0.044	0.083	0.156	0.203	28.6	0.05	0.117	0.244	0.564	28.6	0.059	0.123	0.23	0.547	28.6	0.023	0.07	0.415	0.526	28.6	0.025	0.088	0.391	0.528	28.6	0.035
								28.8	0.038	0.069	0.186	0.236	28.8	0.041	0.064	0.181	0.259	28.6	0.041	0.084	0.156	0.2	28.6	0.044	0.083	0.156	0.203	28.8	0.05	0.118	0.245	0.564	28.8	0.059	0.124	0.231	0.548	28.8	0.023	0.07	0.416	0.527	28.8	0.025	0.089	0.393	0.529	28.8	0.035
								29	0.038	0.069	0.186	0.236	29	0.041	0.064	0.181	0.259	28.8	0.041	0.084	0.157	0.2	28.8	0.045	0.083	0.156	0.203	29	0.05	0.118	0.245	0.564	29	0.059	0.124	0.231	0.548	29	0.023	0.07	0.418	0.529	29	0.025	0.089	0.394	0.53	29	0.035
								29.2	0.039	0.07	0.187	0.237	29.2	0.041	0.065	0.182	0.26	29	0.041	0.084	0.157	0.2	29	0.045	0.084	0.156	0.204	29.2	0.05	0.119	0.246	0.565	29.2	0.059	0.124	0.232	0.548	29.2	0.024	0.071	0.42	0.531	29.2	0.025	0.09	0.396	0.531	29.2	0.035
								29.4	0.039	0.07	0.187	0.237	29.4	0.042	0.065	0.183	0.26	29.2	0.041	0.085	0.157	0.2	29.2	0.045	0.084	0.157	0.204	29.4	0.05	0.119	0.246	0.565	29.4	0.059	0.125	0.233	0.549	29.4	0.024	0.071	0.422	0.532	29.4	0.025	0.09	0.397	0.532	29.4	0.034
								29.6	0.04	0.071	0.188	0.237	29.6	0.042	0.065	0.183	0.26	29.4	0.041	0.085	0.157	0.2	29.4	0.045	0.084	0.157	0.204	29.6	0.05	0.119	0.246	0.565	29.6	0.06	0.125	0.233	0.549	29.6	0.024	0.072	0.423	0.533	29.6	0.025	0.091	0.399	0.533	29.6	0.034
								29.8	0.04	0.072	0.188	0.238	29.8	0.042	0.066	0.184	0.261	29.6	0.041	0.085	0.157	0.2	29.6	0.045	0.085	0.157	0.204	29.8	0.05	0.12	0.247	0.565	29.8	0.06	0.126	0.234	0.549	29.8	0.024	0.072	0.425	0.535	29.8	0.025	0.091	0.4	0.534	29.8	0.034
								30	0.041	0.073	0.189	0.239	30	0.042	0.066	0.184	0.261	29.8	0.042	0.086	0.158	0.201	29.8	0.045	0.085	0.158	0.204	30	0.05	0.12	0.247	0.565	30	0.06	0.126	0.235	0.55	30	0.023	0.073	0.427	0.536	30	0.026	0.092	0.401	0.535	30	0.034
								30.2	0.041	0.073	0.189	0.239	30.2	0.043	0.066	0.185	0.261	30	0.042	0.086	0.158	0.201	30	0.046	0.085	0.158	0.204	30.2	0.051	0.12	0.248	0.566	30.2	0.06	0.127	0.235	0.55	30.2	0.024	0.073	0.429	0.537	30.2	0.026	0.092	0.403	0.536	30.2	0.035
								30.4	0.042	0.074	0.19	0.24	30.4	0.043	0.067	0.185	0.262	30.2	0.043	0.087	0.159	0.201	30.2	0.046	0.086	0.158	0.204	30.4	0.052	0.121	0.248	0.566	30.4	0.061	0.127	0.236	0.55	30.4	0.024	0.074	0.431	0.539	30.4	0.026	0.093	0.404	0.537	30.4	0.035
								30.6	0.042	0.074	0.19	0.241	30.6	0.043	0.067	0.186	0.262	30.4	0.043	0.087	0.16	0.202	30.4	0.046	0.086	0.158	0.204	30.6	0.053	0.122	0.249	0.566	30.6	0.061	0.127	0.237	0.551	30.6	0.024	0.075	0.432	0.54	30.6	0.026	0.093	0.406	0.538	30.6	0.036
								30.8	0.042	0.075	0.191	0.241	30.8	0.043	0.067	0.186	0.262	30.6	0.044	0.087	0.16	0.202	30.6	0.046	0.086	0.159	0.204	30.8	0.053	0.122	0.25	0.566	30.8	0.061	0.128	0.237	0.551	30.8	0.025	0.076	0.434	0.542	30.8	0.026	0.094	0.407	0.539	30.8	0.037
								31	0.042	0.075	0.191	0.242	31	0.043	0.068	0.187	0.262	30.8	0.044	0.088	0.16	0.202	30.8	0.046	0.086	0.159	0.204	31	0.054	0.123	0.251	0.567	31	0.061	0.128	0.238	0.551	31	0.025	0.076	0.436	0.543	31	0.026	0.095	0.409	0.54	31	0.037
								31.2	0.042	0.076	0.191	0.242	31.2	0.044	0.068	0.187	0.263	31	0.045	0.088	0.161	0.203	31	0.047	0.087	0.159	0.205	31.2	0.055	0.124	0.251	0.567	31.2	0.061	0.129	0.239	0.551	31.2	0.025	0.077	0.438	0.545	31.2	0.027	0.095	0.41	0.54	31.2	0.038
								31.4	0.042	0.076	0.191	0.243	31.4	0.044	0.068	0.188	0.263	31.2	0.045	0.088	0.161	0.203	31.2	0.047	0.087	0.16	0.205	31.4	0.055	0.124	0.252	0.568	31.4	0.062	0.129	0.239	0.552	31.4	0.026	0.078	0.44	0.546	31.4	0.027	0.096	0.411	0.541	31.4	0.038
								31.6	0.042	0.076	0.191	0.243	31.6	0.044	0.069	0.188	0.263	31.4	0.046	0.088	0.161	0.202	31.4	0.047	0.087	0.16	0.205	31.6	0.056	0.125	0.253	0.567	31.6	0.062	0.129	0.24	0.552	31.6	0.026	0.079	0.441	0.547	31.6	0.027	0.096	0.413	0.542	31.6	0.039
								31.8	0.041	0.076	0.191	0.243	31.8	0.044	0.069	0.189	0.263	31.6	0.046	0.089	0.162	0.202	31.6	0.047	0.088	0.16	0.205	31.8	0.056	0.125	0.254	0.567	31.8	0.062	0.13	0.24	0.552	31.8	0.026	0.08	0.443	0.548	31.8	0.027	0.097	0.414	0.543	31.8	0.039
								32	0.041	0.075	0.191	0.243	32	0.044	0.069	0.189	0.264	31.8	0.046	0.088	0.162	0.202	31.8	0.047	0.088	0.16	0.205	32	0.056	0.126	0.255	0.567	32	0.062	0.13	0.241	0.552	32	0.026	0.081	0.444	0.549	32	0.027	0.097	0.416	0.544	32	0.039
								32.2	0.04	0.075	0.191	0.243	32.2	0.045	0.07	0.19	0.264	32	0.045	0.088	0.161	0.201	32	0.048	0.088	0.161	0.205	32.2	0.056	0.126	0.255	0.567	32.2	0.062	0.131	0.242	0.553	32.2	0.026	0.081	0.445	0.55	32.2	0.027	0.098	0.417	0.545	32.2	0.04
								32.4	0.04	0.075	0.191	0.243	32.4	0.045	0.07	0.19	0.264	32.2	0.045	0.088	0.161	0.201	32.2	0.048	0.088	0.161	0.205	32.4	0.056	0.127	0.256	0.567	32.4	0.063	0.131	0.242	0.553	32.4	0.027	0.081	0.446	0.551	32.4	0.028	0.098	0.418	0.546	32.4	0.04
								32.6	0.04	0.075	0.191	0.243	32.6	0.045	0.07	0.191	0.264	32.4	0.045	0.088	0.161	0.201	32.4	0.048	0.089	0.161	0.205	32.6	0.057	0.127	0.257	0.568	32.6	0.063	0.131	0.243	0.553	32.6	0.027	0.082	0.447	0.552	32.6	0.028	0.099	0.42	0.546	32.6	0.04
								32.8	0.04	0.075	0.191	0.243	32.8	0.045	0.071	0.191	0.265	32.6	0.045	0.087	0.161	0.2	32.6	0.048	0.089	0.161	0.205	32.8	0.057	0.127	0.257	0.568	32.8	0.063	0.132	0.243	0.553	32.8	0.027	0.082	0.448	0.553	32.8	0.028	0.099	0.421	0.547	32.8	0.04
								33	0.04	0.074	0.192	0.243	33	0.046	0.071	0.192	0.265	32.8	0.045	0.087	0.16	0.2	32.8	0.048	0.089	0.161	0.205	33	0.057	0.128	0.258	0.568	33	0.063	0.132	0.244	0.554	33	0.027	0.082	0.449	0.554	33	0.028	0.1	0.422	0.548	33	0.04
								33.2	0.04	0.075	0.192	0.243	33.2	0.046	0.071	0.192	0.265	33	0.045	0.088	0.16	0.2	33	0.048	0.089	0.162	0.205	33.2	0.057	0.128	0.258	0.568	33.2	0.063	0.132	0.245	0.554	33.2	0.027	0.082	0.451	0.555	33.2	0.028	0.1	0.424	0.549	33.2	0.04
								33.4	0.04	0.075	0.193	0.243	33.4	0.046	0.072	0.193	0.265	33.2	0.045	0.088	0.16	0.2	33.2	0.049	0.09	0.162	0.205	33.4	0.057	0.128	0.258	0.568	33.4	0.064	0.133	0.245	0.554	33.4	0.027	0.082	0.452	0.556	33.4	0.028	0.101	0.425	0.55	33.4	0.039
								33.6	0.041	0.075	0.194	0.243	33.6	0.046	0.072	0.193	0.266	33.4	0.045	0.088	0.161	0.2	33.4	0.049	0.09	0.162	0.205	33.6	0.057	0.128	0.259	0.568	33.6	0.064	0.133	0.246	0.554	33.6	0.026	0.082	0.452	0.556	33.6	0.028	0.101	0.426	0.55	33.6	0.039
								33.8	0.042	0.076	0.194	0.243	33.8	0.046	0.072	0.193	0.266	33.6	0.045	0.089	0.161	0.2	33.6	0.049	0.09	0.162	0.206	33.8	0.057	0.128	0.259	0.568	33.8	0.064	0.134	0.246	0.554	33.8	0.026	0.082	0.454	0.557	33.8	0.029	0.102	0.427	0.551	33.8	0.039
								34	0.042	0.076	0.195	0.244	34	0.047	0.072	0.194	0.266	33.8	0.046	0.09	0.162	0.201	33.8	0.049	0.091	0.163	0.206	34	0.057	0.128	0.259	0.568	34	0.064	0.134	0.247	0.555	34	0.026	0.082	0.455	0.558	34	0.029	0.102	0.429	0.552	34	0.038
								34.2	0.043	0.077	0.196	0.244	34.2	0.047	0.073	0.194	0.266	34	0.046	0.09	0.162	0.201	34	0.049	0.091	0.163	0.206	34.2	0.058	0.128	0.26	0.568	34.2	0.064	0.134	0.247	0.555	34.2	0.026	0.082	0.456	0.558	34.2	0.029	0.103	0.43	0.553	34.2	0.038
								34.4	0.044	0.077	0.196	0.245	34.4	0.047	0.073	0.195	0.266	34.2	0.046	0.091	0.163	0.202	34.2	0.05	0.091	0.163	0.206	34.4	0.058	0.128	0.26	0.568	34.4	0.065	0.135	0.248	0.555	34.4	0.026	0.082	0.457	0.559	34.4	0.029	0.103	0.431	0.553	34.4	0.038
								34.6	0.044	0.078	0.196	0.245	34.6	0.047	0.073	0.195	0.267	34.4	0.046	0.091	0.163	0.202	34.4	0.05	0.091	0.163	0.206	34.6	0.058	0.128	0.26	0.568	34.6	0.065	0.135	0.248	0.555	34.6	0.026	0.082	0.458	0.56	34.6	0.029	0.104	0.432	0.554	34.6	0.037
								34.8	0.045	0.078	0.197	0.246	34.8	0.047	0.074	0.196	0.267	34.6	0.047	0.092	0.164	0.202	34.6	0.05	0.092	0.163	0.206	34.8	0.058	0.129	0.261	0.568	34.8	0.065	0.135	0.249	0.555	34.8	0.026	0.083	0.46	0.561	34.8	0.029	0.105	0.434	0.555	34.8	0.037
								35	0.046	0.079	0.197	0.246	35	0.048	0.074	0.196	0.267	34.8	0.047	0.093	0.164	0.203	34.8	0.05	0.092	0.164	0.206	35	0.058	0.129	0.261	0.568	35	0.065	0.136	0.25	0.555	35	0.026	0.083	0.461	0.562	35	0.03	0.105	0.435	0.555	35	0.037
								35.2	0.046	0.08	0.197	0.246	35.2	0.048	0.074	0.196	0.267	35	0.047	0.093	0.164	0.203	35	0.05	0.092	0.164	0.206	35.2	0.058	0.129	0.261	0.568	35.2	0.065	0.136	0.25	0.556	35.2	0.026	0.084	0.463	0.563	35.2	0.03	0.106	0.436	0.556	35.2	0.037
								35.4	0.047	0.08	0.197	0.246	35.4	0.048	0.075	0.197	0.267	35.2	0.047	0.094	0.165	0.203	35.2	0.05	0.092	0.164	0.206	35.4	0.058	0.13	0.262	0.569	35.4	0.066	0.136	0.251	0.556	35.4	0.027	0.085	0.464	0.564	35.4	0.03	0.106	0.437	0.557	35.4	0.037
								35.6	0.047	0.081	0.198	0.246	35.6	0.048	0.075	0.197	0.268	35.4	0.047	0.094	0.165	0.203	35.4	0.051	0.093	0.164	0.206	35.6	0.058	0.13	0.263	0.569	35.6	0.066	0.137	0.251	0.556	35.6	0.027	0.086	0.466	0.565	35.6	0.03	0.107	0.438	0.557	35.6	0.037
								35.8	0.047	0.081	0.198	0.246	35.8	0.048	0.075	0.198	0.268	35.6	0.047	0.094	0.165	0.203	35.6	0.051	0.093	0.164	0.206	35.8	0.058	0.131	0.264	0.569	35.8	0.066	0.137	0.252	0.556	35.8	0.028	0.086	0.467	0.566	35.8	0.03	0.107	0.44	0.558	35.8	0.037
								36	0.046	0.081	0.197	0.246	36	0.049	0.076	0.198	0.268	35.8	0.046	0.094	0.165	0.203	35.8	0.051	0.093	0.165	0.206	36	0.058	0.131	0.264	0.569	36	0.066	0.137	0.252	0.556	36	0.028	0.087	0.468	0.567	36	0.03	0.108	0.441	0.559	36	0.037
								36.2	0.046	0.081	0.197	0.246	36.2	0.049	0.076	0.199	0.268	36	0.046	0.094	0.164	0.203	36	0.051	0.093	0.165	0.206	36.2	0.057	0.132	0.265	0.569	36.2	0.066	0.138	0.253	0.556	36.2	0.028	0.087	0.47	0.568	36.2	0.031	0.108	0.442	0.559	36.2	0.037
								36.4	0.046	0.082	0.198	0.247	36.4	0.049	0.076	0.199	0.268	36.2	0.046	0.094	0.164	0.203	36.2	0.051	0.093	0.165	0.206	36.4	0.057	0.132	0.266	0.569	36.4	0.066	0.138	0.253	0.557	36.4	0.029	0.088	0.471	0.569	36.4	0.031	0.109	0.443	0.56	36.4	0.037
								36.6	0.046	0.082	0.198	0.247	36.6	0.049	0.076	0.199	0.268	36.4	0.046	0.094	0.164	0.203	36.4	0.051	0.094	0.165	0.206	36.6	0.058	0.132	0.266	0.569	36.6	0.067	0.138	0.254	0.557	36.6	0.029	0.088	0.472	0.569	36.6	0.031	0.109	0.444	0.561	36.6	0.038
								36.8	0.046	0.082	0.198	0.247	36.8	0.049	0.077	0.2	0.269	36.6	0.046	0.095	0.164	0.203	36.6	0.052	0.094	0.165	0.206	36.8	0.058	0.133	0.266	0.569	36.8	0.067	0.139	0.254	0.557	36.8	0.029	0.088	0.473	0.57	36.8	0.031	0.11	0.445	0.561	36.8	0.038
								37	0.046	0.083	0.199	0.248	37	0.05	0.077	0.2	0.269	36.8	0.046	0.095	0.165	0.203	36.8	0.052	0.094	0.165	0.206	37	0.058	0.133	0.266	0.569	37	0.067	0.139	0.255	0.557	37	0.029	0.089	0.474	0.571	37	0.031	0.11	0.447	0.562	37	0.038
								37.2	0.046	0.083	0.199	0.248	37.2	0.05	0.077	0.201	0.269	37	0.047	0.095	0.165	0.204	37	0.052	0.094	0.166	0.206	37.2	0.058	0.133	0.266	0.569	37.2	0.067	0.139	0.255	0.557	37.2	0.029	0.089	0.475	0.572	37.2	0.031	0.111	0.448	0.562	37.2	0.038
								37.4	0.046	0.083	0.2	0.249	37.4	0.05	0.078	0.201	0.269	37.2	0.047	0.095	0.165	0.204	37.2	0.052	0.095	0.166	0.206	37.4	0.058	0.133	0.266	0.569	37.4	0.067	0.14	0.255	0.557	37.4	0.028	0.089	0.476	0.572	37.4	0.031	0.111	0.449	0.563	37.4	0.038
								37.6	0.046	0.084	0.2	0.249	37.6	0.05	0.078	0.201	0.269	37.4	0.047	0.095	0.166	0.204	37.4	0.052	0.095	0.166	0.206	37.6	0.058	0.133	0.267	0.569	37.6	0.067	0.14	0.256	0.557	37.6	0.028	0.09	0.477	0.573	37.6	0.032	0.112	0.45	0.563	37.6	0.038
								37.8	0.046	0.084	0.2	0.25	37.8	0.05	0.078	0.202	0.269	37.6	0.048	0.096	0.166	0.204	37.6	0.052	0.095	0.166	0.207	37.8	0.059	0.133	0.267	0.569	37.8	0.068	0.14	0.256	0.557	37.8	0.028	0.09	0.478	0.573	37.8	0.032	0.112	0.451	0.564	37.8	0.038
								38	0.046	0.084	0.2	0.25	38	0.051	0.079	0.202	0.269	37.8	0.048	0.096	0.166	0.204	37.8	0.052	0.095	0.166	0.207	38	0.059	0.133	0.267	0.569	38	0.068	0.141	0.257	0.558	38	0.028	0.09	0.478	0.574	38	0.032	0.113	0.452	0.565	38	0.038
								38.2	0.046	0.085	0.201	0.251	38.2	0.051	0.079	0.202	0.27	38	0.049	0.096	0.167	0.204	38	0.053	0.095	0.166	0.207	38.2	0.059	0.133	0.267	0.569	38.2	0.068	0.141	0.257	0.558	38.2	0.028	0.09	0.479	0.575	38.2	0.032	0.113	0.453	0.565	38.2	0.038
								38.4	0.046	0.085	0.201	0.251	38.4	0.051	0.079	0.203	0.27	38.2	0.049	0.096	0.167	0.204	38.2	0.053	0.096	0.167	0.207	38.4	0.059	0.133	0.267	0.569	38.4	0.068	0.141	0.258	0.558	38.4	0.028	0.09	0.48	0.575	38.4	0.032	0.114	0.454	0.566	38.4	0.038
								38.6	0.046	0.085	0.201	0.251	38.6	0.051	0.079	0.203	0.27	38.4	0.049	0.096	0.167	0.204	38.4	0.053	0.096	0.167	0.207	38.6	0.06	0.133	0.268	0.569	38.6	0.068	0.141	0.258	0.558	38.6	0.028	0.091	0.481	0.576	38.6	0.032	0.114	0.455	0.566	38.6	0.038
								38.8	0.046	0.085	0.201	0.251	38.8	0.051	0.08	0.203	0.27	38.6	0.05	0.096	0.167	0.204	38.6	0.053	0.096	0.167	0.207	38.8	0.06	0.133	0.268	0.57	38.8	0.068	0.142	0.259	0.558	38.8	0.028	0.091	0.482	0.577	38.8	0.033	0.115	0.456	0.567	38.8	0.038
								39	0.046	0.086	0.201	0.251	39	0.051	0.08	0.204	0.27	38.8	0.05	0.096	0.167	0.204	38.8	0.053	0.096	0.167	0.207	39	0.06	0.134	0.269	0.57	39	0.069	0.142	0.259	0.558	39	0.029	0.092	0.483	0.578	39	0.033	0.115	0.457	0.567	39	0.038
								39.2	0.047	0.086	0.202	0.251	39.2	0.052	0.08	0.204	0.27	39	0.05	0.096	0.167	0.204	39	0.053	0.097	0.167	0.207	39.2	0.06	0.134	0.27	0.571	39.2	0.069	0.142	0.259	0.558	39.2	0.029	0.092	0.485	0.579	39.2	0.033	0.116	0.458	0.568	39.2	0.038
								39.4	0.047	0.086	0.202	0.251	39.4	0.052	0.081	0.205	0.27	39.2	0.05	0.096	0.167	0.204	39.2	0.054	0.097	0.167	0.207	39.4	0.06	0.134	0.271	0.572	39.4	0.069	0.143	0.26	0.558	39.4	0.029	0.093	0.486	0.579	39.4	0.033	0.116	0.46	0.568	39.4	0.038
								39.6	0.047	0.086	0.202	0.251	39.6	0.052	0.081	0.205	0.271	39.4	0.051	0.097	0.167	0.204	39.4	0.054	0.097	0.167	0.207	39.6	0.06	0.134	0.271	0.572	39.6	0.069	0.143	0.26	0.558	39.6	0.03	0.094	0.488	0.58	39.6	0.033	0.117	0.461	0.569	39.6	0.038
								39.8	0.047	0.087	0.203	0.251	39.8	0.052	0.081	0.205	0.271	39.6	0.051	0.097	0.167	0.204	39.6	0.054	0.097	0.168	0.207	39.8	0.06	0.135	0.272	0.573	39.8	0.069	0.143	0.261	0.558	39.8	0.03	0.094	0.489	0.581	39.8	0.033	0.117	0.462	0.569	39.8	0.038
								40	0.047	0.087	0.203	0.252	40	0.052	0.081	0.206	0.271	39.8	0.051	0.098	0.167	0.204	39.8	0.054	0.097	0.168	0.207	40	0.06	0.135	0.273	0.573	40	0.069	0.144	0.261	0.559	40	0.031	0.095	0.49	0.582	40	0.033	0.118	0.463	0.57	40	0.038
								40.2	0.048	0.088	0.204	0.252	40.2	0.053	0.082	0.206	0.271	40	0.052	0.098	0.167	0.204	40	0.054	0.098	0.168	0.207	40.2	0.06	0.135	0.273	0.573	40.2	0.07	0.144	0.262	0.559	40.2	0.031	0.095	0.492	0.582	40.2	0.034	0.118	0.464	0.57	40.2	0.038
								40.4	0.048	0.088	0.205	0.253	40.4	0.053	0.082	0.206	0.271	40.2	0.052	0.099	0.168	0.205	40.2	0.054	0.098	0.168	0.207	40.4	0.06	0.136	0.274	0.572	40.4	0.07	0.144	0.262	0.559	40.4	0.031	0.096	0.493	0.582	40.4	0.034	0.119	0.465	0.571	40.4	0.038
								40.6	0.049	0.089	0.205	0.253	40.6	0.053	0.082	0.207	0.271	40.4	0.052	0.1	0.168	0.205	40.4	0.054	0.098	0.168	0.207	40.6	0.06	0.136	0.274	0.572	40.6	0.07	0.144	0.262	0.559	40.6	0.031	0.097	0.494	0.583	40.6	0.034	0.119	0.466	0.571	40.6	0.038
								40.8	0.05	0.09	0.206	0.254	40.8	0.053	0.083	0.207	0.271	40.6	0.053	0.1	0.169	0.206	40.6	0.055	0.098	0.168	0.207	40.8	0.06	0.137	0.274	0.572	40.8	0.07	0.145	0.263	0.559	40.8	0.03	0.097	0.495	0.583	40.8	0.034	0.12	0.467	0.572	40.8	0.039
								41	0.05	0.09	0.206	0.254	41	0.053	0.083	0.207	0.271	40.8	0.053	0.101	0.17	0.206	40.8	0.055	0.098	0.168	0.207	41	0.06	0.138	0.275	0.572	41	0.07	0.145	0.263	0.559	41	0.03	0.098	0.496	0.584	41	0.034	0.12	0.468	0.572	41	0.039
								41.2	0.051	0.09	0.207	0.254	41.2	0.054	0.083	0.208	0.271	41	0.053	0.101	0.17	0.207	41	0.055	0.099	0.169	0.207	41.2	0.06	0.138	0.275	0.571	41.2	0.07	0.145	0.264	0.559	41.2	0.03	0.099	0.497	0.584	41.2	0.034	0.121	0.468	0.572	41.2	0.039
								41.4	0.051	0.091	0.207	0.255	41.4	0.054	0.083	0.208	0.272	41.2	0.053	0.101	0.17	0.207	41.2	0.055	0.099	0.169	0.207	41.4	0.06	0.139	0.275	0.571	41.4	0.07	0.145	0.264	0.559	41.4	0.03	0.099	0.498	0.585	41.4	0.034	0.121	0.469	0.573	41.4	0.039
								41.6	0.051	0.091	0.207	0.255	41.6	0.054	0.084	0.208	0.272	41.4	0.053	0.102	0.171	0.207	41.4	0.055	0.099	0.169	0.207	41.6	0.06	0.139	0.275	0.571	41.6	0.071	0.146	0.264	0.559	41.6	0.031	0.1	0.499	0.585	41.6	0.035	0.122	0.47	0.573	41.6	0.039
								41.8	0.051	0.091	0.207	0.255	41.8	0.054	0.084	0.208	0.272	41.6	0.053	0.102	0.171	0.207	41.6	0.055	0.099	0.169	0.207	41.8	0.059	0.14	0.275	0.571	41.8	0.071	0.146	0.265	0.559	41.8	0.031	0.1	0.499	0.586	41.8	0.035	0.122	0.471	0.574	41.8	0.039
								42	0.051	0.092	0.207	0.255	42	0.054	0.084	0.209	0.272	41.8	0.053	0.101	0.171	0.207	41.8	0.055	0.099	0.169	0.207	42	0.059	0.14	0.276	0.57	42	0.071	0.146	0.265	0.559	42	0.031	0.101	0.5	0.586	42	0.035	0.123	0.472	0.574	42	0.039
								42.2	0.051	0.092	0.208	0.256	42.2	0.054	0.085	0.209	0.272	42	0.053	0.101	0.171	0.206	42	0.056	0.099	0.169	0.207	42.2	0.059	0.14	0.276	0.57	42.2	0.071	0.146	0.265	0.559	42.2	0.031	0.101	0.5	0.586	42.2	0.035	0.123	0.473	0.575	42.2	0.038
								42.4	0.051	0.092	0.208	0.256	42.4	0.055	0.085	0.209	0.272	42.2	0.053	0.101	0.171	0.206	42.2	0.056	0.1	0.169	0.207	42.4	0.059	0.14	0.276	0.57	42.4	0.071	0.147	0.266	0.559	42.4	0.03	0.102	0.501	0.587	42.4	0.035	0.124	0.474	0.575	42.4	0.038
								42.6	0.051	0.092	0.208	0.256	42.6	0.055	0.085	0.21	0.272	42.4	0.052	0.101	0.171	0.206	42.4	0.056	0.1	0.169	0.207	42.6	0.059	0.139	0.276	0.569	42.6	0.071	0.147	0.266	0.56	42.6	0.03	0.102	0.501	0.587	42.6	0.035	0.124	0.475	0.575	42.6	0.038
								42.8	0.051	0.092	0.208	0.256	42.8	0.055	0.085	0.21	0.272	42.6	0.052	0.101	0.172	0.205	42.6	0.056	0.1	0.169	0.207	42.8	0.059	0.139	0.276	0.569	42.8	0.071	0.147	0.267	0.56	42.8	0.03	0.102	0.502	0.587	42.8	0.036	0.125	0.476	0.576	42.8	0.037
								43	0.051	0.092	0.208	0.256	43	0.055	0.086	0.21	0.272	42.8	0.052	0.101	0.172	0.205	42.8	0.056	0.1	0.17	0.207	43	0.059	0.139	0.276	0.569	43	0.072	0.148	0.267	0.56	43	0.03	0.102	0.503	0.587	43	0.036	0.125	0.477	0.576	43	0.037
								43.2	0.051	0.092	0.208	0.256	43.2	0.055	0.086	0.211	0.272	43	0.052	0.101	0.172	0.205	43	0.056	0.1	0.17	0.207	43.2	0.059	0.138	0.276	0.569	43.2	0.072	0.148	0.267	0.56	43.2	0.031	0.102	0.503	0.587	43.2	0.036	0.126	0.478	0.576	43.2	0.037
								43.4	0.05	0.093	0.209	0.256	43.4	0.056	0.086	0.211	0.272	43.2	0.053	0.101	0.172	0.205	43.2	0.056	0.101	0.17	0.207	43.4	0.06	0.138	0.276	0.569	43.4	0.072	0.148	0.268	0.56	43.4	0.031	0.102	0.504	0.587	43.4	0.036	0.126	0.479	0.577	43.4	0.037
								43.6	0.05	0.093	0.209	0.257	43.6	0.056	0.087	0.211	0.273	43.4	0.053	0.101	0.173	0.205	43.4	0.057	0.101	0.17	0.207	43.6	0.06	0.137	0.277	0.569	43.6	0.072	0.148	0.268	0.56	43.6	0.031	0.102	0.505	0.588	43.6	0.036	0.127	0.48	0.577	43.6	0.037
								43.8	0.05	0.094	0.209	0.257	43.8	0.056	0.087	0.211	0.273	43.6	0.054	0.101	0.173	0.205	43.6	0.057	0.101	0.17	0.207	43.8	0.061	0.137	0.277	0.569	43.8	0.072	0.148	0.268	0.56	43.8	0.032	0.102	0.506	0.588	43.8	0.036	0.127	0.48	0.578	43.8	0.037
								44	0.05	0.094	0.209	0.258	44	0.056	0.087	0.212	0.273	43.8	0.054	0.101	0.173	0.205	43.8	0.057	0.101	0.17	0.207	44	0.061	0.137	0.278	0.569	44	0.072	0.149	0.269	0.56	44	0.032	0.103	0.507	0.588	44	0.036	0.128	0.481	0.578	44	0.037
								44.2	0.05	0.095	0.209	0.258	44.2	0.056	0.087	0.212	0.273	44	0.055	0.101	0.173	0.205	44	0.057	0.101	0.17	0.207	44.2	0.061	0.138	0.278	0.569	44.2	0.072	0.149	0.269	0.56	44.2	0.032	0.103	0.508	0.588	44.2	0.037	0.128	0.482	0.578	44.2	0.038
								44.4	0.051	0.095	0.209	0.258	44.4	0.056	0.088	0.212	0.273	44.2	0.055	0.102	0.173	0.205	44.2	0.057	0.101	0.17	0.207	44.4	0.062	0.138	0.278	0.568	44.4	0.073	0.149	0.269	0.56	44.4	0.032	0.103	0.509	0.589	44.4	0.037	0.128	0.483	0.579	44.4	0.038
								44.6	0.052	0.095	0.21	0.259	44.6	0.057	0.088	0.213	0.273	44.4	0.055	0.102	0.174	0.206	44.4	0.057	0.102	0.17	0.207	44.6	0.062	0.139	0.278	0.568	44.6	0.073	0.149	0.27	0.56	44.6	0.032	0.103	0.51	0.589	44.6	0.037	0.129	0.484	0.579	44.6	0.038
								44.8	0.052	0.095	0.21	0.259	44.8	0.057	0.088	0.213	0.273	44.6	0.056	0.103	0.174	0.206	44.6	0.057	0.102	0.171	0.207	44.8	0.062	0.139	0.278	0.568	44.8	0.073	0.15	0.27	0.56	44.8	0.033	0.104	0.511	0.589	44.8	0.037	0.129	0.485	0.579	44.8	0.038
								45	0.053	0.096	0.21	0.259	45	0.057	0.088	0.213	0.273	44.8	0.056	0.103	0.174	0.206	44.8	0.057	0.102	0.171	0.207	45	0.063	0.14	0.278	0.568	45	0.073	0.15	0.27	0.56	45	0.033	0.104	0.512	0.59	45	0.037	0.13	0.486	0.58	45	0.039
								45.2	0.053	0.096	0.21	0.259	45.2	0.057	0.089	0.213	0.273	45	0.056	0.103	0.174	0.206	45	0.058	0.102	0.171	0.207	45.2	0.063	0.14	0.279	0.568	45.2	0.073	0.15	0.271	0.56	45.2	0.033	0.105	0.513	0.591	45.2	0.037	0.13	0.486	0.58	45.2	0.039
								45.4	0.053	0.096	0.21	0.259	45.4	0.057	0.089	0.214	0.273	45.2	0.056	0.103	0.173	0.206	45.2	0.058	0.102	0.171	0.207	45.4	0.063	0.141	0.279	0.568	45.4	0.073	0.15	0.271	0.56	45.4	0.033	0.105	0.514	0.591	45.4	0.037	0.131	0.487	0.58	45.4	0.039
								45.6	0.053	0.096	0.21	0.259	45.6	0.058	0.089	0.214	0.273	45.4	0.056	0.103	0.173	0.206	45.4	0.058	0.102	0.171	0.207	45.6	0.063	0.141	0.279	0.568	45.6	0.073	0.151	0.271	0.56	45.6	0.034	0.105	0.515	0.591	45.6	0.038	0.131	0.488	0.581	45.6	0.039
								45.8	0.053	0.096	0.21	0.259	45.8	0.058	0.089	0.214	0.273	45.6	0.056	0.103	0.173	0.206	45.6	0.058	0.103	0.171	0.207	45.8	0.063	0.142	0.279	0.567	45.8	0.073	0.151	0.272	0.56	45.8	0.033	0.106	0.516	0.591	45.8	0.038	0.132	0.489	0.581	45.8	0.038
								46	0.054	0.096	0.21	0.259	46	0.058	0.09	0.214	0.274	45.8	0.056	0.103	0.173	0.206	45.8	0.058	0.103	0.171	0.207	46	0.063	0.142	0.279	0.567	46	0.074	0.151	0.272	0.56	46	0.034	0.106	0.516	0.591	46	0.038	0.132	0.49	0.581	46	0.038
								46.2	0.054	0.096	0.21	0.259	46.2	0.058	0.09	0.215	0.274	46	0.055	0.102	0.173	0.205	46	0.058	0.103	0.171	0.207	46.2	0.063	0.142	0.279	0.567	46.2	0.074	0.151	0.272	0.56	46.2	0.034	0.107	0.516	0.591	46.2	0.038	0.133	0.491	0.582	46.2	0.038
								46.4	0.054	0.096	0.21	0.259	46.4	0.058	0.09	0.215	0.274	46.2	0.055	0.102	0.172	0.205	46.2	0.058	0.103	0.171	0.207	46.4	0.062	0.142	0.279	0.567	46.4	0.074	0.151	0.272	0.561	46.4	0.033	0.107	0.517	0.591	46.4	0.038	0.133	0.491	0.582	46.4	0.038
								46.6	0.054	0.096	0.21	0.259	46.6	0.058	0.09	0.215	0.274	46.4	0.055	0.102	0.172	0.205	46.4	0.058	0.103	0.171	0.207	46.6	0.062	0.143	0.279	0.567	46.6	0.074	0.152	0.273	0.561	46.6	0.034	0.108	0.517	0.591	46.6	0.038	0.134	0.492	0.582	46.6	0.038
								46.8	0.054	0.097	0.21	0.259	46.8	0.059	0.091	0.215	0.274	46.6	0.055	0.102	0.172	0.205	46.6	0.059	0.103	0.171	0.207	46.8	0.063	0.143	0.28	0.567	46.8	0.074	0.152	0.273	0.561	46.8	0.034	0.109	0.518	0.592	46.8	0.039	0.134	0.493	0.582	46.8	0.038
								47	0.054	0.096	0.21	0.259	47	0.059	0.091	0.216	0.274	46.8	0.055	0.102	0.172	0.205	46.8	0.059	0.104	0.172	0.208	47	0.063	0.143	0.28	0.567	47	0.074	0.152	0.273	0.561	47	0.034	0.109	0.518	0.592	47	0.039	0.135	0.494	0.583	47	0.038
								47.2	0.054	0.097	0.211	0.259	47.2	0.059	0.091	0.216	0.274	47	0.055	0.102	0.171	0.205	47	0.059	0.104	0.172	0.208	47.2	0.063	0.143	0.281	0.568	47.2	0.074	0.152	0.274	0.561	47.2	0.034	0.11	0.519	0.593	47.2	0.039	0.135	0.494	0.583	47.2	0.039
								47.4	0.054	0.097	0.211	0.259	47.4	0.059	0.092	0.216	0.274	47.2	0.055	0.102	0.171	0.205	47.2	0.059	0.104	0.172	0.208	47.4	0.064	0.144	0.282	0.568	47.4	0.074	0.153	0.274	0.561	47.4	0.034	0.111	0.52	0.594	47.4	0.039	0.136	0.495	0.583	47.4	0.039
								47.6	0.054	0.097	0.211	0.259	47.6	0.059	0.092	0.216	0.274	47.4	0.055	0.103	0.171	0.205	47.4	0.059	0.104	0.172	0.208	47.6	0.064	0.144	0.283	0.568	47.6	0.074	0.153	0.274	0.561	47.6	0.035	0.111	0.521	0.594	47.6	0.039	0.136	0.496	0.584	47.6	0.039
								47.8	0.055	0.098	0.211	0.259	47.8	0.059	0.092	0.217	0.274	47.6	0.055	0.103	0.171	0.205	47.6	0.059	0.104	0.172	0.208	47.8	0.064	0.145	0.283	0.568	47.8	0.075	0.153	0.275	0.561	47.8	0.035	0.112	0.521	0.595	47.8	0.039	0.137	0.497	0.584	47.8	0.04
								48	0.055	0.098	0.212	0.26	48	0.06	0.092	0.217	0.274	47.8	0.055	0.103	0.172	0.205	47.8	0.059	0.104	0.172	0.208	48	0.064	0.145	0.284	0.568	48	0.075	0.153	0.275	0.561	48	0.035	0.112	0.522	0.595	48	0.039	0.137	0.498	0.584	48	0.04
								48.2	0.056	0.099	0.213	0.26	48.2	0.06	0.093	0.217	0.274	48	0.056	0.104	0.172	0.206	48	0.059	0.104	0.172	0.208	48.2	0.065	0.145	0.284	0.569	48.2	0.075	0.153	0.275	0.561	48.2	0.036	0.113	0.522	0.596	48.2	0.04	0.137	0.498	0.584	48.2	0.041
								48.4	0.056	0.1	0.214	0.261	48.4	0.06	0.093	0.217	0.274	48.2	0.056	0.105	0.172	0.206	48.2	0.06	0.105	0.172	0.208	48.4	0.065	0.145	0.284	0.569	48.4	0.075	0.154	0.275	0.561	48.4	0.036	0.113	0.523	0.596	48.4	0.04	0.138	0.499	0.585	48.4	0.041
								48.6	0.056	0.1	0.214	0.261	48.6	0.06	0.093	0.218	0.274	48.4	0.057	0.106	0.173	0.206	48.4	0.06	0.105	0.172	0.208	48.6	0.065	0.146	0.284	0.569	48.6	0.075	0.154	0.276	0.561	48.6	0.036	0.114	0.524	0.596	48.6	0.04	0.138	0.5	0.585	48.6	0.041
								48.8	0.057	0.101	0.215	0.261	48.8	0.06	0.093	0.218	0.274	48.6	0.057	0.106	0.174	0.207	48.6	0.06	0.105	0.172	0.208	48.8	0.066	0.146	0.284	0.569	48.8	0.075	0.154	0.276	0.561	48.8	0.037	0.114	0.525	0.597	48.8	0.04	0.139	0.5	0.585	48.8	0.042
								49	0.057	0.101	0.216	0.261	49	0.06	0.094	0.218	0.274	48.8	0.058	0.107	0.174	0.207	48.8	0.06	0.105	0.172	0.208	49	0.066	0.146	0.285	0.569	49	0.075	0.154	0.276	0.561	49	0.037	0.114	0.527	0.598	49	0.04	0.139	0.501	0.585	49	0.042
								49.2	0.058	0.102	0.216	0.261	49.2	0.061	0.094	0.218	0.274	49	0.058	0.107	0.175	0.207	49	0.06	0.105	0.172	0.208	49.2	0.066	0.146	0.285	0.57	49.2	0.075	0.154	0.276	0.561	49.2	0.037	0.115	0.528	0.598	49.2	0.04	0.14	0.502	0.586	49.2	0.042
								49.4	0.058	0.102	0.217	0.262	49.4	0.061	0.094	0.219	0.275	49.2	0.058	0.107	0.175	0.207	49.2	0.06	0.105	0.172	0.208	49.4	0.067	0.146	0.286	0.57	49.4	0.076	0.155	0.277	0.561	49.4	0.037	0.115	0.529	0.599	49.4	0.04	0.14	0.503	0.586	49.4	0.042
								49.6	0.059	0.102	0.218	0.262	49.6	0.061	0.094	0.219	0.275	49.4	0.059	0.107	0.176	0.208	49.4	0.06	0.105	0.172	0.208	49.6	0.066	0.146	0.286	0.57	49.6	0.076	0.155	0.277	0.561	49.6	0.037	0.116	0.53	0.599	49.6	0.041	0.141	0.503	0.586	49.6	0.042
								49.8	0.059	0.103	0.218	0.263	49.8	0.061	0.095	0.219	0.275	49.6	0.059	0.107	0.176	0.208	49.6	0.06	0.106	0.173	0.208	49.8	0.066	0.147	0.286	0.57	49.8	0.076	0.155	0.277	0.561	49.8	0.037	0.116	0.531	0.599	49.8	0.041	0.141	0.504	0.586	49.8	0.042
								50	0.059	0.103	0.219	0.263	50	0.061	0.095	0.219	0.275	49.8	0.06	0.107	0.176	0.208	49.8	0.06	0.106	0.173	0.208	50	0.066	0.147	0.286	0.57	50	0.076	0.155	0.277	0.561	50	0.037	0.116	0.531	0.599	50	0.041	0.142	0.505	0.587	50	0.042
								50.2	0.059	0.103	0.219	0.263	50.2	0.061	0.095	0.219	0.275	50	0.06	0.107	0.176	0.208	50	0.061	0.106	0.173	0.208	50.2	0.065	0.147	0.287	0.57	50.2	0.076	0.155	0.278	0.561	50.2	0.037	0.117	0.532	0.599	50.2	0.041	0.142	0.505	0.587	50.2	0.042
								50.4	0.059	0.102	0.219	0.263	50.4	0.062	0.095	0.22	0.275	50.2	0.06	0.107	0.176	0.208	50.2	0.061	0.106	0.173	0.208	50.4	0.065	0.147	0.287	0.571	50.4	0.076	0.156	0.278	0.561	50.4	0.037	0.117	0.532	0.599	50.4	0.041	0.143	0.506	0.587	50.4	0.042
								50.6	0.059	0.102	0.219	0.263	50.6	0.062	0.096	0.22	0.275	50.4	0.06	0.107	0.176	0.208	50.4	0.061	0.106	0.173	0.208	50.6	0.065	0.147	0.288	0.571	50.6	0.076	0.156	0.278	0.561	50.6	0.037	0.118	0.533	0.599	50.6	0.041	0.143	0.507	0.587	50.6	0.042
								50.8	0.059	0.102	0.218	0.263	50.8	0.062	0.096	0.22	0.275	50.6	0.06	0.107	0.176	0.208	50.6	0.061	0.106	0.173	0.208	50.8	0.066	0.148	0.288	0.571	50.8	0.076	0.156	0.278	0.561	50.8	0.036	0.118	0.533	0.599	50.8	0.041	0.143	0.508	0.587	50.8	0.042
								51	0.059	0.102	0.218	0.263	51	0.062	0.096	0.22	0.275	50.8	0.06	0.107	0.175	0.208	50.8	0.061	0.106	0.173	0.208	51	0.066	0.148	0.288	0.571	51	0.076	0.156	0.279	0.561	51	0.036	0.118	0.534	0.599	51	0.042	0.144	0.508	0.588	51	0.042
								51.2	0.059	0.102	0.218	0.263	51.2	0.062	0.096	0.22	0.275	51	0.06	0.107	0.175	0.208	51	0.061	0.107	0.173	0.208	51.2	0.066	0.148	0.289	0.571	51.2	0.076	0.156	0.279	0.561	51.2	0.036	0.119	0.534	0.599	51.2	0.042	0.144	0.509	0.588	51.2	0.042
								51.4	0.059	0.102	0.218	0.263	51.4	0.062	0.097	0.221	0.275	51.2	0.059	0.107	0.175	0.208	51.2	0.061	0.107	0.173	0.208	51.4	0.066	0.148	0.289	0.571	51.4	0.077	0.156	0.279	0.561	51.4	0.036	0.119	0.534	0.599	51.4	0.042	0.145	0.51	0.588	51.4	0.043
								51.6	0.058	0.102	0.218	0.263	51.6	0.062	0.097	0.221	0.275	51.4	0.059	0.107	0.175	0.208	51.4	0.061	0.107	0.173	0.208	51.6	0.066	0.148	0.289	0.571	51.6	0.077	0.157	0.279	0.561	51.6	0.036	0.12	0.535	0.599	51.6	0.042	0.145	0.51	0.588	51.6	0.043
								51.8	0.058	0.102	0.218	0.263	51.8	0.063	0.097	0.221	0.275	51.6	0.059	0.107	0.174	0.207	51.6	0.061	0.107	0.173	0.208	51.8	0.066	0.148	0.289	0.571	51.8	0.077	0.157	0.28	0.561	51.8	0.036	0.12	0.535	0.6	51.8	0.042	0.146	0.511	0.588	51.8	0.043
								52	0.058	0.103	0.217	0.263	52	0.063	0.097	0.221	0.275	51.8	0.059	0.108	0.174	0.207	51.8	0.062	0.107	0.173	0.208	52	0.066	0.149	0.289	0.571	52	0.077	0.157	0.28	0.561	52	0.037	0.121	0.536	0.6	52	0.042	0.146	0.512	0.589	52	0.043
								52.2	0.058	0.103	0.217	0.263	52.2	0.063	0.098	0.221	0.275	52	0.059	0.108	0.174	0.207	52	0.062	0.107	0.173	0.208	52.2	0.066	0.149	0.289	0.571	52.2	0.077	0.157	0.28	0.561	52.2	0.037	0.121	0.536	0.6	52.2	0.042	0.147	0.512	0.589	52.2	0.043
								52.4	0.058	0.104	0.217	0.263	52.4	0.063	0.098	0.222	0.275	52.2	0.058	0.108	0.174	0.207	52.2	0.062	0.107	0.173	0.208	52.4	0.066	0.149	0.289	0.57	52.4	0.077	0.157	0.28	0.561	52.4	0.037	0.122	0.537	0.601	52.4	0.043	0.147	0.513	0.589	52.4	0.043
								52.6	0.058	0.104	0.217	0.263	52.6	0.063	0.098	0.222	0.275	52.4	0.058	0.108	0.174	0.207	52.4	0.062	0.107	0.173	0.208	52.6	0.066	0.149	0.288	0.57	52.6	0.077	0.157	0.281	0.561	52.6	0.037	0.122	0.538	0.601	52.6	0.043	0.148	0.513	0.589	52.6	0.043
								52.8	0.058	0.104	0.217	0.263	52.8	0.063	0.098	0.222	0.275	52.6	0.058	0.108	0.174	0.207	52.6	0.062	0.108	0.173	0.208	52.8	0.066	0.149	0.288	0.57	52.8	0.077	0.158	0.281	0.561	52.8	0.037	0.123	0.539	0.602	52.8	0.043	0.148	0.514	0.589	52.8	0.042
								53	0.058	0.105	0.217	0.263	53	0.064	0.098	0.222	0.275	52.8	0.058	0.108	0.174	0.208	52.8	0.062	0.108	0.174	0.208	53	0.066	0.149	0.288	0.569	53	0.077	0.158	0.281	0.561	53	0.037	0.123	0.539	0.602	53	0.043	0.148	0.515	0.59	53	0.042
								53.2	0.059	0.105	0.217	0.263	53.2	0.064	0.099	0.222	0.275	53	0.058	0.108	0.174	0.208	53	0.062	0.108	0.174	0.208	53.2	0.065	0.149	0.289	0.569	53.2	0.077	0.158	0.281	0.561	53.2	0.037	0.124	0.54	0.603	53.2	0.043	0.149	0.515	0.59	53.2	0.042
								53.4	0.059	0.105	0.218	0.264	53.4	0.064	0.099	0.223	0.275	53.2	0.058	0.108	0.175	0.208	53.2	0.062	0.108	0.174	0.208	53.4	0.065	0.149	0.289	0.569	53.4	0.078	0.158	0.281	0.561	53.4	0.037	0.124	0.541	0.603	53.4	0.043	0.149	0.516	0.59	53.4	0.042
								53.6	0.059	0.106	0.218	0.264	53.6	0.064	0.099	0.223	0.275	53.4	0.059	0.108	0.175	0.208	53.4	0.062	0.108	0.174	0.208	53.6	0.065	0.149	0.289	0.568	53.6	0.078	0.158	0.282	0.561	53.6	0.038	0.124	0.541	0.604	53.6	0.043	0.15	0.517	0.59	53.6	0.041
								53.8	0.06	0.106	0.218	0.265	53.8	0.064	0.099	0.223	0.275	53.6	0.059	0.108	0.175	0.208	53.6	0.062	0.108	0.174	0.208	53.8	0.065	0.15	0.289	0.568	53.8	0.078	0.158	0.282	0.561	53.8	0.038	0.125	0.542	0.604	53.8	0.044	0.15	0.517	0.59	53.8	0.041
								54	0.06	0.106	0.218	0.265	54	0.064	0.1	0.223	0.275	53.8	0.059	0.108	0.175	0.208	53.8	0.063	0.108	0.174	0.208	54	0.065	0.15	0.29	0.568	54	0.078	0.159	0.282	0.561	54	0.038	0.125	0.542	0.604	54	0.044	0.151	0.518	0.59	54	0.041
								54.2	0.06	0.107	0.218	0.265	54.2	0.065	0.1	0.223	0.275	54	0.059	0.108	0.175	0.208	54	0.063	0.108	0.174	0.208	54.2	0.065	0.15	0.29	0.568	54.2	0.078	0.159	0.282	0.562	54.2	0.038	0.125	0.542	0.604	54.2	0.044	0.151	0.518	0.591	54.2	0.041
								54.4	0.06	0.107	0.219	0.265	54.4	0.065	0.1	0.224	0.276	54.2	0.059	0.108	0.175	0.208	54.2	0.063	0.108	0.174	0.208	54.4	0.065	0.15	0.29	0.568	54.4	0.078	0.159	0.283	0.562	54.4	0.038	0.125	0.543	0.604	54.4	0.044	0.152	0.519	0.591	54.4	0.04
								54.6	0.061	0.107	0.219	0.265	54.6	0.065	0.1	0.224	0.276	54.4	0.059	0.108	0.175	0.208	54.4	0.063	0.109	0.174	0.208	54.6	0.065	0.15	0.291	0.568	54.6	0.078	0.159	0.283	0.562	54.6	0.038	0.125	0.543	0.605	54.6	0.044	0.152	0.52	0.591	54.6	0.041
								54.8	0.061	0.107	0.219	0.265	54.8	0.065	0.101	0.224	0.276	54.6	0.06	0.109	0.175	0.208	54.6	0.063	0.109	0.174	0.208	54.8	0.065	0.151	0.291	0.568	54.8	0.078	0.159	0.283	0.562	54.8	0.038	0.125	0.543	0.605	54.8	0.044	0.152	0.52	0.591	54.8	0.041
								55	0.061	0.107	0.219	0.265	55	0.065	0.101	0.224	0.276	54.8	0.059	0.109	0.175	0.208	54.8	0.063	0.109	0.174	0.208	55	0.065	0.151	0.292	0.568	55	0.078	0.159	0.283	0.562	55	0.039	0.126	0.544	0.605	55	0.044	0.153	0.521	0.591	55	0.041
								55.2	0.062	0.107	0.219	0.265	55.2	0.065	0.101	0.224	0.276	55	0.059	0.109	0.175	0.207	55	0.063	0.109	0.174	0.208	55.2	0.065	0.151	0.292	0.568	55.2	0.078	0.16	0.283	0.562	55.2	0.039	0.126	0.545	0.605	55.2	0.045	0.153	0.521	0.591	55.2	0.041
								55.4	0.062	0.108	0.219	0.265	55.4	0.065	0.101	0.224	0.276	55.2	0.059	0.109	0.175	0.207	55.2	0.063	0.109	0.174	0.208	55.4	0.066	0.152	0.293	0.569	55.4	0.078	0.16	0.284	0.562	55.4	0.04	0.127	0.546	0.605	55.4	0.045	0.154	0.522	0.592	55.4	0.042
								55.6	0.062	0.108	0.219	0.265	55.6	0.066	0.102	0.225	0.276	55.4	0.059	0.109	0.175	0.207	55.4	0.063	0.109	0.174	0.208	55.6	0.066	0.152	0.293	0.569	55.6	0.079	0.16	0.284	0.562	55.6	0.04	0.127	0.546	0.605	55.6	0.045	0.154	0.522	0.592	55.6	0.042
								55.8	0.063	0.108	0.219	0.265	55.8	0.066	0.102	0.225	0.276	55.6	0.059	0.109	0.175	0.207	55.6	0.063	0.109	0.174	0.208	55.8	0.067	0.152	0.293	0.569	55.8	0.079	0.16	0.284	0.562	55.8	0.04	0.128	0.547	0.605	55.8	0.045	0.155	0.523	0.592	55.8	0.042
								56	0.063	0.109	0.219	0.265	56	0.066	0.102	0.225	0.276	55.8	0.06	0.109	0.174	0.207	55.8	0.064	0.109	0.174	0.208	56	0.067	0.152	0.293	0.569	56	0.079	0.16	0.284	0.562	56	0.041	0.129	0.548	0.605	56	0.045	0.155	0.524	0.592	56	0.042
								56.2	0.063	0.109	0.219	0.265	56.2	0.066	0.102	0.225	0.276	56	0.06	0.11	0.174	0.207	56	0.064	0.109	0.174	0.208	56.2	0.067	0.152	0.292	0.569	56.2	0.079	0.16	0.284	0.562	56.2	0.041	0.129	0.549	0.605	56.2	0.045	0.155	0.524	0.592	56.2	0.042
								56.4	0.063	0.109	0.22	0.265	56.4	0.066	0.102	0.225	0.276	56.2	0.06	0.109	0.174	0.207	56.2	0.064	0.11	0.174	0.208	56.4	0.067	0.152	0.292	0.569	56.4	0.079	0.16	0.284	0.562	56.4	0.041	0.129	0.549	0.605	56.4	0.045	0.156	0.525	0.592	56.4	0.042
								56.6	0.064	0.109	0.22	0.265	56.6	0.066	0.103	0.225	0.276	56.4	0.06	0.109	0.174	0.207	56.4	0.064	0.11	0.174	0.208	56.6	0.067	0.152	0.291	0.569	56.6	0.079	0.161	0.285	0.562	56.6	0.041	0.129	0.55	0.605	56.6	0.046	0.156	0.525	0.593	56.6	0.042
								56.8	0.064	0.109	0.22	0.265	56.8	0.066	0.103	0.226	0.276	56.6	0.061	0.109	0.175	0.207	56.6	0.064	0.11	0.174	0.208	56.8	0.067	0.152	0.291	0.569	56.8	0.079	0.161	0.285	0.562	56.8	0.041	0.13	0.55	0.605	56.8	0.046	0.157	0.526	0.593	56.8	0.043
								57	0.063	0.109	0.22	0.265	57	0.067	0.103	0.226	0.276	56.8	0.061	0.109	0.175	0.207	56.8	0.064	0.11	0.174	0.208	57	0.067	0.152	0.291	0.569	57	0.079	0.161	0.285	0.562	57	0.041	0.13	0.55	0.605	57	0.046	0.157	0.526	0.593	57	0.043
								57.2	0.063	0.109	0.22	0.265	57.2	0.067	0.103	0.226	0.276	57	0.061	0.109	0.175	0.207	57	0.064	0.11	0.174	0.208	57.2	0.067	0.152	0.291	0.569	57.2	0.079	0.161	0.285	0.562	57.2	0.041	0.131	0.551	0.605	57.2	0.046	0.158	0.527	0.593	57.2	0.043
								57.4	0.063	0.109	0.22	0.266	57.4	0.067	0.104	0.226	0.276	57.2	0.062	0.109	0.175	0.207	57.2	0.064	0.11	0.174	0.208	57.4	0.067	0.152	0.291	0.569	57.4	0.079	0.161	0.285	0.562	57.4	0.041	0.131	0.551	0.606	57.4	0.046	0.158	0.527	0.593	57.4	0.043
								57.6	0.063	0.11	0.22	0.266	57.6	0.067	0.104	0.226	0.276	57.4	0.062	0.109	0.175	0.207	57.4	0.064	0.11	0.175	0.208	57.6	0.067	0.152	0.291	0.569	57.6	0.079	0.161	0.286	0.562	57.6	0.041	0.132	0.551	0.606	57.6	0.046	0.158	0.528	0.593	57.6	0.043
								57.8	0.063	0.11	0.22	0.266	57.8	0.067	0.104	0.226	0.276	57.6	0.062	0.109	0.176	0.207	57.6	0.064	0.11	0.175	0.208	57.8	0.067	0.152	0.291	0.568	57.8	0.079	0.161	0.286	0.562	57.8	0.041	0.132	0.551	0.606	57.8	0.046	0.159	0.528	0.593	57.8	0.043
								58	0.063	0.111	0.22	0.267	58	0.067	0.104	0.227	0.276	57.8	0.063	0.11	0.176	0.207	57.8	0.064	0.11	0.175	0.208	58	0.067	0.152	0.291	0.568	58	0.08	0.162	0.286	0.562	58	0.041	0.132	0.551	0.605	58	0.047	0.159	0.529	0.593	58	0.043
								58.2	0.063	0.111	0.221	0.267	58.2	0.068	0.104	0.227	0.276	58	0.063	0.11	0.176	0.207	58	0.065	0.111	0.175	0.208	58.2	0.067	0.152	0.291	0.568	58.2	0.08	0.162	0.286	0.562	58.2	0.041	0.132	0.552	0.605	58.2	0.047	0.16	0.529	0.594	58.2	0.043
								58.4	0.063	0.111	0.221	0.267	58.4	0.068	0.105	0.227	0.276	58.2	0.063	0.11	0.177	0.207	58.2	0.065	0.111	0.175	0.208	58.4	0.067	0.152	0.291	0.567	58.4	0.08	0.162	0.286	0.562	58.4	0.041	0.133	0.552	0.606	58.4	0.047	0.16	0.53	0.594	58.4	0.044
								58.6	0.063	0.111	0.221	0.268	58.6	0.068	0.105	0.227	0.276	58.4	0.063	0.11	0.177	0.207	58.4	0.065	0.111	0.175	0.208	58.6	0.068	0.152	0.292	0.567	58.6	0.08	0.162	0.286	0.562	58.6	0.042	0.133	0.553	0.606	58.6	0.047	0.161	0.53	0.594	58.6	0.044
								58.8	0.063	0.112	0.222	0.268	58.8	0.068	0.105	0.227	0.276	58.6	0.063	0.111	0.177	0.207	58.6	0.065	0.111	0.175	0.208	58.8	0.068	0.152	0.292	0.567	58.8	0.08	0.162	0.287	0.562	58.8	0.042	0.134	0.553	0.607	58.8	0.047	0.161	0.531	0.594	58.8	0.044
								59	0.063	0.112	0.222	0.268	59	0.068	0.105	0.227	0.276	58.8	0.064	0.111	0.178	0.208	58.8	0.065	0.111	0.175	0.208	59	0.069	0.153	0.293	0.567	59	0.08	0.162	0.287	0.562	59	0.043	0.135	0.554	0.608	59	0.047	0.161	0.531	0.594	59	0.044
								59.2	0.064	0.112	0.223	0.269	59.2	0.068	0.106	0.227	0.276	59	0.064	0.111	0.178	0.208	59	0.065	0.111	0.175	0.208	59.2	0.069	0.153	0.293	0.566	59.2	0.08	0.162	0.287	0.562	59.2	0.043	0.135	0.555	0.609	59.2	0.047	0.162	0.532	0.594	59.2	0.045
								59.4	0.064	0.113	0.223	0.269	59.4	0.068	0.106	0.228	0.276	59.2	0.064	0.111	0.179	0.208	59.2	0.065	0.111	0.175	0.208	59.4	0.069	0.153	0.294	0.566	59.4	0.08	0.163	0.287	0.562	59.4	0.044	0.136	0.555	0.611	59.4	0.048	0.162	0.532	0.594	59.4	0.045
								59.6	0.064	0.113	0.224	0.27	59.6	0.069	0.106	0.228	0.276	59.4	0.064	0.111	0.179	0.208	59.4	0.065	0.111	0.175	0.208	59.6	0.07	0.153	0.294	0.566	59.6	0.08	0.163	0.287	0.562	59.6	0.044	0.137	0.555	0.612	59.6	0.048	0.163	0.533	0.594	59.6	0.045
								59.8	0.065	0.114	0.225	0.27	59.8	0.069	0.106	0.228	0.276	59.6	0.065	0.111	0.179	0.208	59.6	0.065	0.111	0.175	0.208	59.8	0.07	0.153	0.294	0.566	59.8	0.08	0.163	0.287	0.562	59.8	0.044	0.137	0.556	0.613	59.8	0.048	0.163	0.533	0.595	59.8	0.045
								60	0.065	0.114	0.225	0.27	60	0.069	0.106	0.228	0.276	59.8	0.065	0.111	0.178	0.208	59.8	0.065	0.111	0.175	0.208	60	0.07	0.153	0.295	0.566	60	0.08	0.163	0.288	0.562	60	0.044	0.137	0.556	0.614	60	0.048	0.164	0.534	0.595	60	0.045
								60.2	0.065	0.114	0.225	0.27	60.2	0.069	0.107	0.228	0.276	60	0.065	0.111	0.178	0.208	60	0.065	0.111	0.175	0.208	60.2	0.07	0.154	0.295	0.566	60.2	0.08	0.163	0.288	0.562	60.2	0.044	0.137	0.557	0.616	60.2	0.048	0.164	0.534	0.595	60.2	0.045
								60.4	0.066	0.115	0.226	0.269	60.4	0.069	0.107	0.228	0.276	60.2	0.065	0.111	0.178	0.208	60.2	0.066	0.112	0.175	0.208	60.4	0.07	0.154	0.295	0.566	60.4	0.081	0.163	0.288	0.562	60.4	0.044	0.138	0.557	0.617	60.4	0.048	0.164	0.535	0.595	60.4	0.044
								60.6	0.066	0.115	0.226	0.269	60.6	0.069	0.107	0.228	0.276	60.4	0.065	0.111	0.178	0.208	60.4	0.066	0.112	0.175	0.208	60.6	0.07	0.154	0.296	0.567	60.6	0.081	0.163	0.288	0.562	60.6	0.044	0.138	0.558	0.618	60.6	0.048	0.165	0.535	0.595	60.6	0.044
								60.8	0.066	0.115	0.225	0.268	60.8	0.069	0.107	0.229	0.276	60.6	0.065	0.111	0.177	0.208	60.6	0.066	0.112	0.175	0.208	60.8	0.07	0.154	0.296	0.567	60.8	0.081	0.163	0.288	0.562	60.8	0.045	0.139	0.558	0.619	60.8	0.049	0.165	0.536	0.595	60.8	0.044
								61	0.065	0.115	0.225	0.268	61	0.07	0.107	0.229	0.276	60.8	0.065	0.111	0.177	0.208	60.8	0.066	0.112	0.175	0.208	61	0.069	0.154	0.297	0.568	61	0.081	0.164	0.288	0.562	61	0.045	0.139	0.559	0.62	61	0.049	0.166	0.536	0.595	61	0.044
								61.2	0.065	0.115	0.224	0.268	61.2	0.07	0.108	0.229	0.276	61	0.064	0.111	0.176	0.208	61	0.066	0.112	0.175	0.208	61.2	0.069	0.154	0.297	0.568	61.2	0.081	0.164	0.288	0.562	61.2	0.045	0.14	0.559	0.62	61.2	0.049	0.166	0.537	0.595	61.2	0.044
								61.4	0.065	0.115	0.223	0.268	61.4	0.07	0.108	0.229	0.276	61.2	0.064	0.11	0.176	0.208	61.2	0.066	0.112	0.175	0.208	61.4	0.068	0.154	0.297	0.568	61.4	0.081	0.164	0.289	0.562	61.4	0.044	0.14	0.56	0.62	61.4	0.049	0.167	0.537	0.595	61.4	0.044
								61.6	0.065	0.115	0.223	0.267	61.6	0.07	0.108	0.229	0.276	61.4	0.063	0.11	0.175	0.207	61.4	0.066	0.112	0.175	0.208	61.6	0.068	0.154	0.297	0.568	61.6	0.081	0.164	0.289	0.562	61.6	0.044	0.141	0.56	0.62	61.6	0.049	0.167	0.538	0.595	61.6	0.044
								61.8	0.065	0.115	0.222	0.267	61.8	0.07	0.108	0.229	0.276	61.6	0.063	0.11	0.175	0.207	61.6	0.066	0.112	0.175	0.208	61.8	0.067	0.154	0.297	0.568	61.8	0.081	0.164	0.289	0.562	61.8	0.044	0.141	0.56	0.62	61.8	0.049	0.167	0.538	0.596	61.8	0.044
								62	0.065	0.115	0.222	0.267	62	0.07	0.109	0.229	0.276	61.8	0.062	0.11	0.174	0.206	61.8	0.066	0.112	0.175	0.208	62	0.068	0.154	0.297	0.568	62	0.081	0.164	0.289	0.562	62	0.044	0.141	0.56	0.62	62	0.049	0.168	0.539	0.596	62	0.044
								62.2	0.064	0.114	0.222	0.266	62.2	0.07	0.109	0.229	0.276	62	0.062	0.11	0.174	0.206	62	0.066	0.112	0.175	0.208	62.2	0.068	0.154	0.296	0.569	62.2	0.081	0.164	0.289	0.562	62.2	0.044	0.142	0.561	0.619	62.2	0.049	0.168	0.539	0.596	62.2	0.044
								62.4	0.064	0.115	0.222	0.266	62.4	0.07	0.109	0.23	0.276	62.2	0.061	0.11	0.174	0.206	62.2	0.066	0.112	0.175	0.208	62.4	0.068	0.154	0.296	0.569	62.4	0.081	0.164	0.289	0.562	62.4	0.043	0.142	0.561	0.62	62.4	0.05	0.169	0.539	0.596	62.4	0.044
								62.6	0.064	0.114	0.222	0.266	62.6	0.071	0.109	0.23	0.276	62.4	0.061	0.11	0.174	0.206	62.4	0.066	0.113	0.175	0.208	62.6	0.068	0.154	0.296	0.569	62.6	0.081	0.164	0.289	0.562	62.6	0.043	0.143	0.562	0.62	62.6	0.05	0.169	0.54	0.596	62.6	0.045
								62.8	0.064	0.114	0.222	0.267	62.8	0.071	0.109	0.23	0.276	62.6	0.061	0.11	0.175	0.206	62.6	0.066	0.113	0.175	0.208	62.8	0.068	0.154	0.296	0.57	62.8	0.081	0.165	0.29	0.562	62.8	0.043	0.144	0.562	0.621	62.8	0.05	0.169	0.54	0.596	62.8	0.045
								63	0.064	0.114	0.222	0.267	63	0.071	0.11	0.23	0.276	62.8	0.061	0.11	0.175	0.206	62.8	0.067	0.113	0.175	0.208	63	0.069	0.154	0.296	0.57	63	0.081	0.165	0.29	0.562	63	0.043	0.144	0.562	0.621	63	0.05	0.17	0.541	0.596	63	0.046
								63.2	0.064	0.114	0.223	0.267	63.2	0.071	0.11	0.23	0.276	63	0.061	0.11	0.175	0.206	63	0.067	0.113	0.175	0.208	63.2	0.069	0.154	0.296	0.57	63.2	0.081	0.165	0.29	0.562	63.2	0.043	0.145	0.563	0.621	63.2	0.05	0.17	0.541	0.596	63.2	0.046
								63.4	0.064	0.114	0.223	0.268	63.4	0.071	0.11	0.23	0.276	63.2	0.062	0.11	0.175	0.206	63.2	0.067	0.113	0.175	0.208	63.4	0.069	0.154	0.296	0.57	63.4	0.082	0.165	0.29	0.562	63.4	0.043	0.145	0.563	0.622	63.4	0.05	0.171	0.542	0.596	63.4	0.046
								63.6	0.064	0.115	0.223	0.268	63.6	0.071	0.11	0.23	0.277	63.4	0.062	0.111	0.176	0.206	63.4	0.067	0.113	0.175	0.208	63.6	0.069	0.154	0.295	0.569	63.6	0.082	0.165	0.29	0.562	63.6	0.043	0.146	0.563	0.622	63.6	0.05	0.171	0.542	0.596	63.6	0.046
								63.8	0.064	0.115	0.224	0.268	63.8	0.071	0.11	0.23	0.277	63.6	0.062	0.111	0.176	0.206	63.6	0.067	0.113	0.175	0.208	63.8	0.069	0.154	0.295	0.569	63.8	0.082	0.165	0.29	0.562	63.8	0.043	0.146	0.563	0.622	63.8	0.051	0.172	0.542	0.596	63.8	0.046
								64	0.065	0.116	0.224	0.268	64	0.072	0.111	0.231	0.277	63.8	0.063	0.111	0.176	0.206	63.8	0.067	0.113	0.175	0.208	64	0.069	0.155	0.296	0.569	64	0.082	0.165	0.29	0.562	64	0.043	0.147	0.563	0.622	64	0.051	0.172	0.543	0.597	64	0.046
								64.2	0.065	0.116	0.224	0.268	64.2	0.072	0.111	0.231	0.277	64	0.063	0.112	0.176	0.207	64	0.067	0.113	0.176	0.208	64.2	0.069	0.155	0.296	0.568	64.2	0.082	0.165	0.291	0.562	64.2	0.043	0.147	0.564	0.622	64.2	0.051	0.172	0.543	0.597	64.2	0.046
								64.4	0.066	0.117	0.225	0.268	64.4	0.072	0.111	0.231	0.277	64.2	0.064	0.112	0.176	0.207	64.2	0.067	0.113	0.176	0.208	64.4	0.069	0.155	0.296	0.568	64.4	0.082	0.165	0.291	0.562	64.4	0.043	0.147	0.564	0.621	64.4	0.051	0.173	0.544	0.597	64.4	0.045
								64.6	0.067	0.117	0.225	0.269	64.6	0.072	0.111	0.231	0.277	64.4	0.064	0.113	0.176	0.207	64.4	0.067	0.113	0.176	0.208	64.6	0.069	0.155	0.296	0.568	64.6	0.082	0.166	0.291	0.562	64.6	0.043	0.148	0.564	0.621	64.6	0.051	0.173	0.544	0.597	64.6	0.045
								64.8	0.067	0.118	0.225	0.269	64.8	0.072	0.111	0.231	0.277	64.6	0.064	0.113	0.176	0.207	64.6	0.067	0.113	0.176	0.208	64.8	0.068	0.155	0.296	0.568	64.8	0.082	0.166	0.291	0.562	64.8	0.044	0.148	0.565	0.621	64.8	0.051	0.174	0.545	0.597	64.8	0.045
								65	0.068	0.118	0.225	0.27	65	0.072	0.112	0.231	0.277	64.8	0.065	0.114	0.177	0.207	64.8	0.067	0.114	0.176	0.208	65	0.068	0.155	0.297	0.568	65	0.082	0.166	0.291	0.562	65	0.044	0.148	0.565	0.621	65	0.051	0.174	0.545	0.597	65	0.045
								65.2	0.068	0.119	0.225	0.27	65.2	0.072	0.112	0.231	0.277	65	0.065	0.114	0.177	0.208	65	0.067	0.114	0.176	0.208	65.2	0.068	0.155	0.297	0.567	65.2	0.082	0.166	0.291	0.562	65.2	0.044	0.148	0.565	0.621	65.2	0.052	0.174	0.545	0.597	65.2	0.045
								65.4	0.069	0.119	0.226	0.271	65.4	0.073	0.112	0.231	0.277	65.2	0.065	0.114	0.177	0.208	65.2	0.067	0.114	0.176	0.208	65.4	0.067	0.156	0.297	0.567	65.4	0.082	0.166	0.291	0.562	65.4	0.044	0.148	0.565	0.621	65.4	0.052	0.175	0.546	0.597	65.4	0.044
								65.6	0.069	0.12	0.226	0.271	65.6	0.073	0.112	0.232	0.277	65.4	0.065	0.115	0.177	0.208	65.4	0.068	0.114	0.176	0.208	65.6	0.067	0.156	0.297	0.567	65.6	0.082	0.166	0.291	0.562	65.6	0.045	0.149	0.565	0.621	65.6	0.052	0.175	0.546	0.597	65.6	0.044
								65.8	0.069	0.12	0.227	0.271	65.8	0.073	0.112	0.232	0.277	65.6	0.065	0.115	0.177	0.209	65.6	0.068	0.114	0.176	0.208	65.8	0.068	0.156	0.296	0.567	65.8	0.082	0.166	0.292	0.562	65.8	0.045	0.149	0.566	0.621	65.8	0.052	0.176	0.547	0.597	65.8	0.044
								66	0.07	0.12	0.227	0.272	66	0.073	0.113	0.232	0.277	65.8	0.066	0.115	0.178	0.209	65.8	0.068	0.114	0.176	0.208	66	0.068	0.156	0.296	0.568	66	0.082	0.166	0.292	0.562	66	0.045	0.149	0.566	0.621	66	0.052	0.176	0.547	0.597	66	0.044
								66.2	0.07	0.121	0.227	0.272	66.2	0.073	0.113	0.232	0.277	66	0.066	0.116	0.178	0.209	66	0.068	0.114	0.176	0.208	66.2	0.068	0.156	0.296	0.568	66.2	0.082	0.166	0.292	0.562	66.2	0.046	0.149	0.566	0.621	66.2	0.052	0.176	0.547	0.597	66.2	0.045
								66.4	0.07	0.121	0.228	0.272	66.4	0.073	0.113	0.232	0.277	66.2	0.066	0.116	0.178	0.21	66.2	0.068	0.114	0.176	0.208	66.4	0.069	0.157	0.296	0.568	66.4	0.083	0.166	0.292	0.562	66.4	0.047	0.149	0.566	0.622	66.4	0.052	0.177	0.548	0.597	66.4	0.045
								66.6	0.07	0.121	0.228	0.272	66.6	0.073	0.113	0.232	0.277	66.4	0.066	0.116	0.179	0.21	66.4	0.068	0.114	0.176	0.208	66.6	0.069	0.157	0.296	0.569	66.6	0.083	0.167	0.292	0.562	66.6	0.047	0.15	0.567	0.622	66.6	0.052	0.177	0.548	0.598	66.6	0.046
								66.8	0.07	0.121	0.228	0.272	66.8	0.073	0.113	0.232	0.277	66.6	0.066	0.116	0.179	0.21	66.6	0.068	0.114	0.176	0.208	66.8	0.07	0.157	0.296	0.569	66.8	0.083	0.167	0.292	0.562	66.8	0.048	0.15	0.567	0.623	66.8	0.053	0.178	0.548	0.598	66.8	0.046
								67	0.069	0.121	0.228	0.272	67	0.074	0.114	0.232	0.277	66.8	0.066	0.116	0.179	0.21	66.8	0.068	0.114	0.176	0.208	67	0.07	0.157	0.296	0.569	67	0.083	0.167	0.292	0.562	67	0.048	0.151	0.568	0.623	67	0.053	0.178	0.549	0.598	67	0.047
								67.2	0.07	0.121	0.228	0.272	67.2	0.074	0.114	0.232	0.277	67	0.065	0.115	0.179	0.21	67	0.068	0.114	0.176	0.208	67.2	0.071	0.157	0.296	0.569	67.2	0.083	0.167	0.292	0.562	67.2	0.049	0.152	0.568	0.623	67.2	0.053	0.178	0.549	0.598	67.2	0.047
								67.4	0.07	0.121	0.229	0.272	67.4	0.074	0.114	0.232	0.277	67.2	0.065	0.115	0.179	0.21	67.2	0.068	0.114	0.176	0.208	67.4	0.071	0.158	0.296	0.569	67.4	0.083	0.167	0.292	0.562	67.4	0.049	0.153	0.568	0.623	67.4	0.053	0.179	0.55	0.598	67.4	0.047
								67.6	0.07	0.122	0.229	0.272	67.6	0.074	0.114	0.233	0.277	67.4	0.065	0.115	0.179	0.21	67.4	0.068	0.114	0.176	0.208	67.6	0.072	0.158	0.296	0.57	67.6	0.083	0.167	0.293	0.562	67.6	0.049	0.153	0.569	0.623	67.6	0.053	0.179	0.55	0.598	67.6	0.047
								67.8	0.07	0.123	0.229	0.272	67.8	0.074	0.114	0.233	0.277	67.6	0.066	0.115	0.179	0.21	67.6	0.068	0.115	0.176	0.208	67.8	0.072	0.158	0.297	0.57	67.8	0.083	0.167	0.293	0.562	67.8	0.049	0.154	0.569	0.622	67.8	0.053	0.18	0.55	0.598	67.8	0.047
								68	0.07	0.123	0.23	0.272	68	0.074	0.115	0.233	0.277	67.8	0.066	0.115	0.179	0.21	67.8	0.068	0.115	0.176	0.208	68	0.072	0.158	0.297	0.57	68	0.083	0.167	0.293	0.562	68	0.049	0.155	0.57	0.622	68	0.053	0.18	0.551	0.598	68	0.047
								68.2	0.07	0.124	0.23	0.271	68.2	0.074	0.115	0.233	0.277	68	0.066	0.115	0.179	0.21	68	0.068	0.115	0.176	0.208	68.2	0.072	0.158	0.297	0.57	68.2	0.083	0.167	0.293	0.562	68.2	0.049	0.155	0.57	0.622	68.2	0.054	0.18	0.551	0.598	68.2	0.047
								68.4	0.071	0.125	0.23	0.271	68.4	0.074	0.115	0.233	0.277	68.2	0.066	0.115	0.179	0.209	68.2	0.069	0.115	0.176	0.208	68.4	0.072	0.158	0.298	0.57	68.4	0.083	0.167	0.293	0.562	68.4	0.049	0.156	0.571	0.621	68.4	0.054	0.181	0.551	0.598	68.4	0.047
								68.6	0.071	0.125	0.23	0.271	68.6	0.075	0.115	0.233	0.277	68.4	0.067	0.116	0.179	0.209	68.4	0.069	0.115	0.176	0.208	68.6	0.072	0.158	0.298	0.569	68.6	0.083	0.168	0.293	0.562	68.6	0.049	0.156	0.571	0.621	68.6	0.054	0.181	0.552	0.598	68.6	0.047
								68.8	0.072	0.125	0.23	0.271	68.8	0.075	0.115	0.233	0.277	68.6	0.067	0.116	0.179	0.209	68.6	0.069	0.115	0.176	0.208	68.8	0.072	0.158	0.298	0.569	68.8	0.083	0.168	0.293	0.562	68.8	0.049	0.156	0.571	0.621	68.8	0.054	0.182	0.552	0.598	68.8	0.047
								69	0.073	0.126	0.231	0.272	69	0.075	0.116	0.233	0.277	68.8	0.067	0.117	0.179	0.209	68.8	0.069	0.115	0.176	0.208	69	0.072	0.158	0.298	0.569	69	0.083	0.168	0.293	0.562	69	0.049	0.156	0.571	0.621	69	0.054	0.182	0.552	0.598	69	0.046
								69.2	0.073	0.126	0.231	0.272	69.2	0.075	0.116	0.233	0.277	69	0.068	0.117	0.18	0.209	69	0.069	0.115	0.176	0.208	69.2	0.071	0.158	0.298	0.568	69.2	0.083	0.168	0.293	0.562	69.2	0.049	0.157	0.571	0.621	69.2	0.054	0.182	0.553	0.598	69.2	0.046
								69.4	0.074	0.126	0.231	0.273	69.4	0.075	0.116	0.233	0.277	69.2	0.068	0.118	0.18	0.209	69.2	0.069	0.115	0.176	0.208	69.4	0.071	0.158	0.298	0.568	69.4	0.083	0.168	0.294	0.562	69.4	0.048	0.156	0.571	0.621	69.4	0.054	0.183	0.553	0.598	69.4	0.045
								69.6	0.074	0.126	0.231	0.273	69.6	0.075	0.116	0.234	0.277	69.4	0.068	0.118	0.18	0.21	69.4	0.069	0.115	0.176	0.208	69.6	0.071	0.158	0.298	0.567	69.6	0.083	0.168	0.294	0.562	69.6	0.048	0.156	0.571	0.621	69.6	0.054	0.183	0.553	0.598	69.6	0.045
								69.8	0.074	0.126	0.231	0.273	69.8	0.075	0.116	0.234	0.277	69.6	0.068	0.118	0.18	0.21	69.6	0.069	0.115	0.176	0.208	69.8	0.071	0.158	0.298	0.567	69.8	0.083	0.168	0.294	0.562	69.8	0.048	0.157	0.571	0.621	69.8	0.055	0.183	0.554	0.599	69.8	0.045
								70	0.074	0.126	0.231	0.273	70	0.075	0.117	0.234	0.277	69.8	0.068	0.117	0.18	0.21	69.8	0.069	0.115	0.176	0.208	70	0.071	0.158	0.298	0.566	70	0.084	0.168	0.294	0.562	70	0.048	0.157	0.571	0.621	70	0.055	0.184	0.554	0.599	70	0.045
								70.2	0.073	0.125	0.23	0.273	70.2	0.076	0.117	0.234	0.277	70	0.068	0.117	0.18	0.21	70	0.069	0.115	0.176	0.208	70.2	0.071	0.158	0.297	0.566	70.2	0.084	0.168	0.294	0.562	70.2	0.048	0.157	0.571	0.622	70.2	0.055	0.184	0.554	0.599	70.2	0.045
								70.4	0.073	0.124	0.23	0.273	70.4	0.076	0.117	0.234	0.277	70.2	0.068	0.117	0.179	0.21	70.2	0.069	0.115	0.176	0.208	70.4	0.071	0.158	0.297	0.565	70.4	0.084	0.168	0.294	0.562	70.4	0.048	0.157	0.571	0.622	70.4	0.055	0.185	0.555	0.599	70.4	0.046
								70.6	0.073	0.124	0.23	0.273	70.6	0.076	0.117	0.234	0.277	70.4	0.068	0.116	0.179	0.21	70.4	0.069	0.115	0.176	0.208	70.6	0.071	0.159	0.298	0.565	70.6	0.084	0.168	0.294	0.562	70.6	0.048	0.158	0.572	0.622	70.6	0.055	0.185	0.555	0.599	70.6	0.046
								70.8	0.073	0.124	0.229	0.273	70.8	0.076	0.117	0.234	0.277	70.6	0.068	0.116	0.179	0.21	70.6	0.069	0.116	0.176	0.208	70.8	0.071	0.159	0.298	0.565	70.8	0.084	0.168	0.294	0.562	70.8	0.048	0.158	0.572	0.623	70.8	0.055	0.185	0.555	0.599	70.8	0.046
								71	0.073	0.124	0.229	0.274	71	0.076	0.118	0.234	0.277	70.8	0.068	0.116	0.178	0.209	70.8	0.069	0.116	0.176	0.208	71	0.071	0.159	0.298	0.565	71	0.084	0.169	0.294	0.562	71	0.048	0.158	0.572	0.623	71	0.055	0.186	0.556	0.599	71	0.046
								71.2	0.073	0.124	0.229	0.274	71.2	0.076	0.118	0.234	0.277	71	0.068	0.115	0.178	0.209	71	0.069	0.116	0.176	0.208	71.2	0.071	0.159	0.298	0.565	71.2	0.084	0.169	0.294	0.562	71.2	0.048	0.159	0.572	0.623	71.2	0.056	0.186	0.556	0.599	71.2	0.046
								71.4	0.073	0.125	0.229	0.274	71.4	0.076	0.118	0.234	0.277	71.2	0.068	0.115	0.178	0.209	71.2	0.07	0.116	0.176	0.208	71.4	0.071	0.159	0.298	0.565	71.4	0.084	0.169	0.294	0.562	71.4	0.048	0.16	0.572	0.623	71.4	0.056	0.187	0.556	0.599	71.4	0.046
								71.6	0.072	0.125	0.229	0.274	71.6	0.076	0.118	0.234	0.277	71.4	0.068	0.115	0.178	0.209	71.4	0.07	0.116	0.176	0.208	71.6	0.071	0.16	0.298	0.566	71.6	0.084	0.169	0.295	0.562	71.6	0.048	0.16	0.573	0.624	71.6	0.056	0.187	0.557	0.599	71.6	0.046
								71.8	0.072	0.125	0.229	0.274	71.8	0.077	0.118	0.235	0.277	71.6	0.068	0.115	0.178	0.209	71.6	0.07	0.116	0.176	0.208	71.8	0.071	0.16	0.298	0.566	71.8	0.084	0.169	0.295	0.562	71.8	0.048	0.161	0.573	0.624	71.8	0.056	0.187	0.557	0.599	71.8	0.047
								72	0.072	0.126	0.229	0.274	72	0.077	0.118	0.235	0.277	71.8	0.068	0.115	0.178	0.209	71.8	0.07	0.116	0.176	0.208	72	0.071	0.16	0.298	0.566	72	0.084	0.169	0.295	0.562	72	0.048	0.161	0.574	0.623	72	0.056	0.188	0.557	0.599	72	0.047
								72.2	0.073	0.126	0.23	0.274	72.2	0.077	0.119	0.235	0.277	72	0.068	0.115	0.178	0.209	72	0.07	0.116	0.176	0.208	72.2	0.071	0.161	0.298	0.566	72.2	0.084	0.169	0.295	0.562	72.2	0.049	0.161	0.574	0.623	72.2	0.056	0.188	0.558	0.599	72.2	0.047
								72.4	0.073	0.127	0.23	0.275	72.4	0.077	0.119	0.235	0.277	72.2	0.068	0.115	0.178	0.209	72.2	0.07	0.116	0.176	0.208	72.4	0.071	0.161	0.299	0.566	72.4	0.084	0.169	0.295	0.562	72.4	0.049	0.162	0.574	0.623	72.4	0.056	0.189	0.558	0.599	72.4	0.047
								72.6	0.074	0.127	0.23	0.275	72.6	0.077	0.119	0.235	0.277	72.4	0.068	0.116	0.178	0.209	72.4	0.07	0.116	0.176	0.208	72.6	0.071	0.161	0.299	0.567	72.6	0.084	0.169	0.295	0.562	72.6	0.049	0.162	0.575	0.623	72.6	0.056	0.189	0.558	0.599	72.6	0.047
								72.8	0.075	0.128	0.231	0.275	72.8	0.077	0.119	0.235	0.277	72.6	0.068	0.116	0.178	0.21	72.6	0.07	0.116	0.176	0.208	72.8	0.071	0.161	0.299	0.567	72.8	0.084	0.169	0.295	0.562	72.8	0.049	0.162	0.575	0.623	72.8	0.057	0.189	0.559	0.599	72.8	0.047
								73	0.075	0.128	0.231	0.275	73	0.077	0.119	0.235	0.277	72.8	0.068	0.116	0.179	0.21	72.8	0.07	0.116	0.176	0.208	73	0.071	0.161	0.299	0.567	73	0.084	0.169	0.295	0.562	73	0.049	0.162	0.576	0.623	73	0.057	0.19	0.559	0.599	73	0.047
								73.2	0.076	0.129	0.232	0.275	73.2	0.077	0.12	0.235	0.277	73	0.068	0.117	0.179	0.21	73	0.07	0.116	0.176	0.208	73.2	0.07	0.161	0.299	0.567	73.2	0.084	0.169	0.295	0.562	73.2	0.05	0.163	0.576	0.623	73.2	0.057	0.19	0.559	0.599	73.2	0.047
								73.4	0.076	0.129	0.232	0.275	73.4	0.078	0.12	0.235	0.277	73.2	0.069	0.117	0.18	0.211	73.2	0.07	0.116	0.176	0.208	73.4	0.07	0.161	0.299	0.567	73.4	0.084	0.169	0.295	0.562	73.4	0.05	0.163	0.576	0.623	73.4	0.057	0.19	0.559	0.599	73.4	0.047
								73.6	0.076	0.129	0.232	0.275	73.6	0.078	0.12	0.235	0.277	73.4	0.069	0.117	0.18	0.211	73.4	0.07	0.116	0.176	0.208	73.6	0.07	0.161	0.299	0.567	73.6	0.084	0.17	0.295	0.562	73.6	0.05	0.163	0.576	0.623	73.6	0.057	0.191	0.56	0.599	73.6	0.047
								73.8	0.076	0.129	0.232	0.275	73.8	0.078	0.12	0.235	0.277	73.6	0.069	0.117	0.18	0.211	73.6	0.07	0.116	0.176	0.208	73.8	0.07	0.161	0.299	0.567	73.8	0.084	0.17	0.295	0.562	73.8	0.05	0.164	0.576	0.622	73.8	0.057	0.191	0.56	0.599	73.8	0.048
								74	0.076	0.13	0.232	0.275	74	0.078	0.12	0.235	0.277	73.8	0.069	0.118	0.18	0.211	73.8	0.07	0.116	0.176	0.208	74	0.07	0.161	0.299	0.567	74	0.085	0.17	0.296	0.562	74	0.05	0.164	0.577	0.622	74	0.057	0.192	0.56	0.599	74	0.048
								74.2	0.076	0.13	0.232	0.275	74.2	0.078	0.121	0.236	0.277	74	0.069	0.118	0.18	0.211	74	0.07	0.116	0.176	0.208	74.2	0.07	0.161	0.299	0.566	74.2	0.085	0.17	0.296	0.562	74.2	0.05	0.165	0.577	0.622	74.2	0.058	0.192	0.561	0.6	74.2	0.048
								74.4	0.076	0.13	0.232	0.275	74.4	0.078	0.121	0.236	0.277	74.2	0.069	0.118	0.18	0.211	74.2	0.07	0.117	0.176	0.208	74.4	0.07	0.16	0.3	0.565	74.4	0.085	0.17	0.296	0.562	74.4	0.05	0.165	0.577	0.622	74.4	0.058	0.192	0.561	0.6	74.4	0.048
								74.6	0.076	0.13	0.233	0.275	74.6	0.078	0.121	0.236	0.277	74.4	0.069	0.118	0.18	0.211	74.4	0.07	0.117	0.176	0.208	74.6	0.07	0.16	0.3	0.565	74.6	0.085	0.17	0.296	0.562	74.6	0.05	0.166	0.577	0.622	74.6	0.058	0.193	0.561	0.6	74.6	0.048
								74.8	0.076	0.13	0.233	0.275	74.8	0.078	0.121	0.236	0.277	74.6	0.07	0.118	0.18	0.211	74.6	0.071	0.117	0.176	0.208	74.8	0.07	0.16	0.3	0.564	74.8	0.085	0.17	0.296	0.562	74.8	0.05	0.166	0.577	0.622	74.8	0.058	0.193	0.561	0.6	74.8	0.047
								75	0.076	0.131	0.233	0.275	75	0.078	0.121	0.236	0.277	74.8	0.07	0.118	0.179	0.211	74.8	0.071	0.117	0.176	0.208	75	0.07	0.16	0.299	0.563	75	0.085	0.17	0.296	0.562	75	0.049	0.166	0.576	0.622	75	0.058	0.193	0.562	0.6	75	0.047
								75.2	0.076	0.131	0.233	0.275	75.2	0.079	0.121	0.236	0.277	75	0.07	0.118	0.179	0.211	75	0.071	0.117	0.176	0.208	75.2	0.07	0.16	0.299	0.563	75.2	0.085	0.17	0.296	0.562	75.2	0.049	0.167	0.576	0.622	75.2	0.058	0.194	0.562	0.6	75.2	0.046
								75.4	0.075	0.131	0.233	0.275	75.4	0.079	0.122	0.236	0.277	75.2	0.071	0.118	0.179	0.211	75.2	0.071	0.117	0.176	0.208	75.4	0.07	0.16	0.299	0.563	75.4	0.085	0.17	0.296	0.562	75.4	0.049	0.167	0.576	0.622	75.4	0.058	0.194	0.562	0.6	75.4	0.046
								75.6	0.075	0.131	0.233	0.275	75.6	0.079	0.122	0.236	0.277	75.4	0.071	0.118	0.179	0.211	75.4	0.071	0.117	0.176	0.208	75.6	0.07	0.16	0.299	0.562	75.6	0.085	0.17	0.296	0.562	75.6	0.049	0.167	0.575	0.621	75.6	0.058	0.195	0.563	0.6	75.6	0.046
								75.8	0.075	0.132	0.233	0.275	75.8	0.079	0.122	0.236	0.277	75.6	0.071	0.118	0.178	0.21	75.6	0.071	0.117	0.176	0.208	75.8	0.07	0.16	0.299	0.562	75.8	0.085	0.17	0.296	0.562	75.8	0.049	0.167	0.575	0.621	75.8	0.059	0.195	0.563	0.6	75.8	0.045
								76	0.075	0.132	0.233	0.275	76	0.079	0.122	0.236	0.277	75.8	0.071	0.117	0.178	0.21	75.8	0.071	0.117	0.176	0.208	76	0.07	0.16	0.299	0.563	76	0.085	0.17	0.296	0.562	76	0.049	0.167	0.575	0.621	76	0.059	0.195	0.563	0.6	76	0.045
								76.2	0.075	0.131	0.233	0.274	76.2	0.079	0.122	0.236	0.277	76	0.071	0.117	0.178	0.21	76	0.071	0.117	0.176	0.208	76.2	0.07	0.16	0.299	0.563	76.2	0.085	0.17	0.296	0.562	76.2	0.049	0.168	0.575	0.621	76.2	0.059	0.196	0.563	0.6	76.2	0.045
								76.4	0.075	0.131	0.233	0.274	76.4	0.079	0.122	0.236	0.277	76.2	0.07	0.116	0.178	0.21	76.2	0.071	0.117	0.176	0.208	76.4	0.07	0.16	0.299	0.563	76.4	0.085	0.171	0.296	0.562	76.4	0.05	0.168	0.575	0.621	76.4	0.059	0.196	0.564	0.6	76.4	0.045
								76.6	0.075	0.131	0.233	0.274	76.6	0.079	0.123	0.236	0.277	76.4	0.07	0.116	0.178	0.21	76.4	0.071	0.117	0.176	0.208	76.6	0.07	0.16	0.299	0.564	76.6	0.085	0.171	0.297	0.562	76.6	0.05	0.168	0.575	0.62	76.6	0.059	0.196	0.564	0.6	76.6	0.044
								76.8	0.076	0.132	0.233	0.274	76.8	0.08	0.123	0.236	0.277	76.6	0.07	0.116	0.178	0.21	76.6	0.071	0.117	0.176	0.208	76.8	0.07	0.16	0.299	0.565	76.8	0.085	0.171	0.297	0.562	76.8	0.05	0.169	0.576	0.62	76.8	0.059	0.197	0.564	0.6	76.8	0.045
								77	0.076	0.132	0.233	0.274	77	0.08	0.123	0.237	0.277	76.8	0.07	0.116	0.178	0.209	76.8	0.071	0.117	0.176	0.208	77	0.071	0.161	0.299	0.565	77	0.085	0.171	0.297	0.562	77	0.051	0.169	0.576	0.62	77	0.059	0.197	0.564	0.6	77	0.045
								77.2	0.076	0.132	0.234	0.274	77.2	0.08	0.123	0.237	0.277	77	0.07	0.117	0.179	0.209	77	0.071	0.117	0.176	0.208	77.2	0.071	0.161	0.299	0.565	77.2	0.085	0.171	0.297	0.562	77.2	0.051	0.17	0.577	0.62	77.2	0.059	0.197	0.565	0.6	77.2	0.045
								77.4	0.076	0.132	0.234	0.274	77.4	0.08	0.123	0.237	0.277	77.2	0.069	0.117	0.179	0.209	77.2	0.071	0.117	0.177	0.208	77.4	0.071	0.161	0.299	0.566	77.4	0.085	0.171	0.297	0.562	77.4	0.052	0.171	0.577	0.62	77.4	0.06	0.198	0.565	0.6	77.4	0.045
								77.6	0.076	0.132	0.234	0.274	77.6	0.08	0.124	0.237	0.277	77.4	0.069	0.118	0.179	0.209	77.4	0.071	0.117	0.177	0.208	77.6	0.071	0.161	0.299	0.566	77.6	0.085	0.171	0.297	0.562	77.6	0.052	0.171	0.578	0.62	77.6	0.06	0.198	0.565	0.6	77.6	0.045
								77.8	0.076	0.132	0.233	0.274	77.8	0.08	0.124	0.237	0.277	77.6	0.069	0.118	0.179	0.209	77.6	0.071	0.117	0.177	0.208	77.8	0.071	0.161	0.299	0.566	77.8	0.085	0.171	0.297	0.562	77.8	0.052	0.172	0.579	0.62	77.8	0.06	0.199	0.565	0.6	77.8	0.045
								78	0.076	0.132	0.233	0.274	78	0.08	0.124	0.237	0.277	77.8	0.069	0.118	0.179	0.208	77.8	0.071	0.117	0.177	0.208	78	0.072	0.161	0.299	0.566	78	0.085	0.171	0.297	0.562	78	0.053	0.173	0.579	0.62	78	0.06	0.199	0.566	0.6	78	0.046
								78.2	0.076	0.132	0.233	0.274	78.2	0.08	0.124	0.237	0.277	78	0.069	0.118	0.179	0.208	78	0.071	0.117	0.177	0.208	78.2	0.072	0.161	0.299	0.566	78.2	0.085	0.171	0.297	0.562	78.2	0.053	0.173	0.58	0.62	78.2	0.06	0.199	0.566	0.6	78.2	0.046
								78.4	0.076	0.132	0.233	0.274	78.4	0.08	0.124	0.237	0.277	78.2	0.069	0.118	0.179	0.208	78.2	0.071	0.118	0.177	0.208	78.4	0.072	0.161	0.299	0.566	78.4	0.085	0.171	0.297	0.562	78.4	0.054	0.174	0.58	0.62	78.4	0.06	0.2	0.566	0.6	78.4	0.046
								78.6	0.076	0.132	0.233	0.274	78.6	0.081	0.124	0.237	0.277	78.4	0.069	0.119	0.179	0.208	78.4	0.072	0.118	0.177	0.208	78.6	0.073	0.161	0.3	0.566	78.6	0.085	0.171	0.297	0.562	78.6	0.055	0.174	0.581	0.621	78.6	0.06	0.2	0.566	0.6	78.6	0.047
								78.8	0.077	0.132	0.233	0.274	78.8	0.081	0.125	0.237	0.277	78.6	0.069	0.119	0.179	0.208	78.6	0.072	0.118	0.177	0.208	78.8	0.073	0.161	0.3	0.565	78.8	0.086	0.171	0.297	0.562	78.8	0.055	0.175	0.581	0.621	78.8	0.06	0.2	0.567	0.6	78.8	0.047
								79	0.077	0.132	0.232	0.274	79	0.081	0.125	0.237	0.277	78.8	0.07	0.119	0.179	0.209	78.8	0.072	0.118	0.177	0.208	79	0.073	0.161	0.3	0.565	79	0.086	0.171	0.297	0.562	79	0.055	0.175	0.581	0.622	79	0.061	0.201	0.567	0.6	79	0.047
								79.2	0.077	0.132	0.233	0.275	79.2	0.081	0.125	0.237	0.277	79	0.07	0.119	0.179	0.209	79	0.072	0.118	0.177	0.208	79.2	0.073	0.161	0.3	0.565	79.2	0.086	0.171	0.297	0.562	79.2	0.055	0.176	0.581	0.622	79.2	0.061	0.201	0.567	0.6	79.2	0.047
								79.4	0.077	0.132	0.233	0.274	79.4	0.081	0.125	0.237	0.277	79.2	0.071	0.119	0.179	0.209	79.2	0.072	0.118	0.177	0.208	79.4	0.073	0.161	0.3	0.565	79.4	0.086	0.171	0.297	0.562	79.4	0.055	0.176	0.582	0.622	79.4	0.061	0.201	0.567	0.6	79.4	0.047
								79.6	0.078	0.133	0.233	0.274	79.6	0.081	0.125	0.237	0.277	79.4	0.071	0.119	0.179	0.209	79.4	0.072	0.118	0.177	0.208	79.6	0.073	0.161	0.3	0.565	79.6	0.086	0.172	0.298	0.562	79.6	0.055	0.176	0.582	0.622	79.6	0.061	0.202	0.568	0.6	79.6	0.047
								79.8	0.078	0.133	0.233	0.274	79.8	0.081	0.125	0.237	0.277	79.6	0.072	0.119	0.179	0.21	79.6	0.072	0.118	0.177	0.208	79.8	0.074	0.161	0.3	0.566	79.8	0.086	0.172	0.298	0.562	79.8	0.055	0.176	0.582	0.623	79.8	0.061	0.202	0.568	0.6	79.8	0.047
								80	0.078	0.133	0.233	0.274	80	0.081	0.126	0.237	0.277	79.8	0.072	0.119	0.18	0.21	79.8	0.072	0.118	0.177	0.208	80	0.074	0.161	0.3	0.566	80	0.086	0.172	0.298	0.562	80	0.055	0.176	0.582	0.622	80	0.061	0.203	0.568	0.6	80	0.048
								80.2	0.078	0.133	0.233	0.274	80.2	0.081	0.126	0.238	0.277	80	0.072	0.119	0.18	0.21	80	0.072	0.118	0.177	0.208	80.2	0.074	0.161	0.3	0.566	80.2	0.086	0.172	0.298	0.562	80.2	0.055	0.177	0.582	0.622	80.2	0.061	0.203	0.568	0.6	80.2	0.048
								80.4	0.078	0.133	0.234	0.274	80.4	0.082	0.126	0.238	0.277	80.2	0.072	0.119	0.18	0.21	80.2	0.072	0.118	0.177	0.208	80.4	0.074	0.161	0.3	0.566	80.4	0.086	0.172	0.298	0.562	80.4	0.054	0.177	0.582	0.622	80.4	0.061	0.203	0.568	0.6	80.4	0.048
								80.6	0.078	0.134	0.234	0.275	80.6	0.082	0.126	0.238	0.277	80.4	0.072	0.119	0.18	0.21	80.4	0.072	0.118	0.177	0.208	80.6	0.074	0.161	0.3	0.566	80.6	0.086	0.172	0.298	0.562	80.6	0.054	0.177	0.582	0.622	80.6	0.062	0.204	0.569	0.601	80.6	0.048
								80.8	0.078	0.134	0.235	0.275	80.8	0.082	0.126	0.238	0.277	80.6	0.072	0.119	0.181	0.211	80.6	0.072	0.118	0.177	0.208	80.8	0.074	0.161	0.3	0.566	80.8	0.086	0.172	0.298	0.562	80.8	0.054	0.178	0.582	0.622	80.8	0.062	0.204	0.569	0.601	80.8	0.048
								81	0.079	0.135	0.235	0.276	81	0.082	0.126	0.238	0.277	80.8	0.072	0.12	0.181	0.211	80.8	0.072	0.118	0.177	0.208	81	0.074	0.162	0.301	0.565	81	0.086	0.172	0.298	0.562	81	0.054	0.178	0.583	0.621	81	0.062	0.204	0.569	0.601	81	0.048
								81.2	0.078	0.135	0.236	0.276	81.2	0.082	0.127	0.238	0.277	81	0.072	0.12	0.181	0.211	81	0.072	0.118	0.177	0.208	81.2	0.074	0.162	0.301	0.565	81.2	0.086	0.172	0.298	0.562	81.2	0.054	0.179	0.583	0.621	81.2	0.062	0.205	0.569	0.601	81.2	0.048
								81.4	0.078	0.136	0.236	0.276	81.4	0.082	0.127	0.238	0.277	81.2	0.072	0.12	0.181	0.21	81.2	0.072	0.118	0.177	0.208	81.4	0.074	0.162	0.301	0.565	81.4	0.086	0.172	0.298	0.562	81.4	0.054	0.179	0.583	0.621	81.4	0.062	0.205	0.57	0.601	81.4	0.048
								81.6	0.078	0.136	0.237	0.276	81.6	0.082	0.127	0.238	0.277	81.4	0.071	0.12	0.181	0.21	81.4	0.072	0.118	0.177	0.208	81.6	0.074	0.162	0.302	0.565	81.6	0.086	0.172	0.298	0.562	81.6	0.054	0.18	0.583	0.621	81.6	0.062	0.205	0.57	0.601	81.6	0.048
								81.8	0.078	0.136	0.237	0.277	81.8	0.082	0.127	0.238	0.277	81.6	0.071	0.12	0.182	0.21	81.6	0.072	0.118	0.177	0.208	81.8	0.074	0.162	0.302	0.565	81.8	0.086	0.172	0.298	0.562	81.8	0.055	0.181	0.583	0.621	81.8	0.062	0.206	0.57	0.601	81.8	0.048
								82	0.078	0.136	0.237	0.277	82	0.082	0.127	0.238	0.277	81.8	0.071	0.12	0.182	0.21	81.8	0.072	0.118	0.177	0.208	82	0.073	0.162	0.301	0.564	82	0.086	0.172	0.298	0.562	82	0.055	0.181	0.582	0.62	82	0.063	0.206	0.57	0.601	82	0.048
								82.2	0.079	0.136	0.237	0.277	82.2	0.082	0.127	0.238	0.277	82	0.071	0.121	0.182	0.21	82	0.072	0.118	0.177	0.208	82.2	0.073	0.162	0.301	0.564	82.2	0.086	0.172	0.298	0.562	82.2	0.055	0.182	0.582	0.62	82.2	0.063	0.206	0.57	0.601	82.2	0.048
								82.4	0.079	0.137	0.238	0.278	82.4	0.083	0.128	0.238	0.277	82.2	0.071	0.121	0.182	0.21	82.2	0.072	0.118	0.177	0.208	82.4	0.073	0.161	0.301	0.564	82.4	0.086	0.172	0.298	0.562	82.4	0.055	0.182	0.582	0.62	82.4	0.063	0.207	0.571	0.601	82.4	0.048
								82.6	0.079	0.137	0.238	0.278	82.6	0.083	0.128	0.238	0.277	82.4	0.071	0.121	0.181	0.21	82.4	0.073	0.118	0.177	0.208	82.6	0.072	0.16	0.3	0.563	82.6	0.086	0.172	0.298	0.562	82.6	0.055	0.182	0.581	0.62	82.6	0.063	0.207	0.571	0.601	82.6	0.048
								82.8	0.08	0.137	0.238	0.278	82.8	0.083	0.128	0.238	0.277	82.6	0.071	0.121	0.181	0.21	82.6	0.073	0.118	0.177	0.208	82.8	0.071	0.16	0.3	0.563	82.8	0.086	0.172	0.298	0.562	82.8	0.055	0.182	0.581	0.62	82.8	0.063	0.208	0.571	0.601	82.8	0.048
								83	0.08	0.137	0.238	0.278	83	0.083	0.128	0.238	0.277	82.8	0.071	0.121	0.18	0.21	82.8	0.073	0.118	0.177	0.208	83	0.071	0.159	0.3	0.563	83	0.086	0.172	0.299	0.562	83	0.055	0.182	0.581	0.62	83	0.063	0.208	0.571	0.601	83	0.048
								83.2	0.08	0.137	0.238	0.277	83.2	0.083	0.128	0.238	0.277	83	0.071	0.121	0.18	0.21	83	0.073	0.119	0.177	0.208	83.2	0.071	0.159	0.3	0.563	83.2	0.086	0.173	0.299	0.562	83.2	0.055	0.182	0.581	0.62	83.2	0.063	0.208	0.571	0.601	83.2	0.047
								83.4	0.08	0.137	0.237	0.277	83.4	0.083	0.128	0.238	0.277	83.2	0.071	0.12	0.179	0.21	83.2	0.073	0.119	0.177	0.208	83.4	0.071	0.159	0.299	0.563	83.4	0.086	0.173	0.299	0.562	83.4	0.055	0.182	0.581	0.62	83.4	0.063	0.209	0.572	0.601	83.4	0.047
								83.6	0.08	0.137	0.237	0.277	83.6	0.083	0.129	0.238	0.277	83.4	0.071	0.12	0.178	0.211	83.4	0.073	0.119	0.177	0.208	83.6	0.071	0.159	0.299	0.563	83.6	0.086	0.173	0.299	0.562	83.6	0.055	0.183	0.581	0.62	83.6	0.064	0.209	0.572	0.601	83.6	0.047
								83.8	0.079	0.136	0.236	0.276	83.8	0.083	0.129	0.239	0.277	83.6	0.071	0.12	0.178	0.21	83.6	0.073	0.119	0.177	0.208	83.8	0.071	0.159	0.299	0.563	83.8	0.086	0.173	0.299	0.562	83.8	0.055	0.183	0.582	0.62	83.8	0.064	0.209	0.572	0.601	83.8	0.047
								84	0.079	0.136	0.236	0.276	84	0.083	0.129	0.239	0.277	83.8	0.071	0.119	0.177	0.21	83.8	0.073	0.119	0.177	0.208	84	0.071	0.159	0.299	0.563	84	0.086	0.173	0.299	0.562	84	0.055	0.184	0.582	0.62	84	0.064	0.21	0.572	0.601	84	0.048
								84.2	0.079	0.136	0.235	0.276	84.2	0.084	0.129	0.239	0.277	84	0.07	0.119	0.177	0.21	84	0.073	0.119	0.177	0.208	84.2	0.071	0.159	0.299	0.564	84.2	0.086	0.173	0.299	0.562	84.2	0.055	0.184	0.582	0.619	84.2	0.064	0.21	0.572	0.601	84.2	0.048
								84.4	0.079	0.136	0.235	0.275	84.4	0.084	0.129	0.239	0.277	84.2	0.07	0.119	0.177	0.21	84.2	0.073	0.119	0.177	0.208	84.4	0.071	0.16	0.299	0.564	84.4	0.086	0.173	0.299	0.562	84.4	0.056	0.185	0.583	0.62	84.4	0.064	0.21	0.573	0.601	84.4	0.048
								84.6	0.079	0.136	0.234	0.275	84.6	0.084	0.129	0.239	0.277	84.4	0.069	0.119	0.176	0.21	84.4	0.073	0.119	0.177	0.208	84.6	0.072	0.16	0.299	0.564	84.6	0.087	0.173	0.299	0.562	84.6	0.056	0.185	0.583	0.62	84.6	0.064	0.211	0.573	0.601	84.6	0.048
								84.8	0.079	0.136	0.234	0.275	84.8	0.084	0.13	0.239	0.277	84.6	0.069	0.119	0.176	0.21	84.6	0.073	0.119	0.177	0.208	84.8	0.072	0.16	0.299	0.565	84.8	0.087	0.173	0.299	0.562	84.8	0.056	0.185	0.584	0.62	84.8	0.064	0.211	0.573	0.601	84.8	0.048
								85	0.079	0.137	0.234	0.275	85	0.084	0.13	0.239	0.277	84.8	0.069	0.119	0.176	0.21	84.8	0.073	0.119	0.177	0.208	85	0.072	0.161	0.3	0.565	85	0.087	0.173	0.299	0.562	85	0.057	0.186	0.584	0.62	85	0.064	0.211	0.573	0.601	85	0.049
								85.2	0.08	0.137	0.234	0.275	85.2	0.084	0.13	0.239	0.277	85	0.069	0.119	0.177	0.209	85	0.073	0.119	0.177	0.208	85.2	0.073	0.161	0.3	0.565	85.2	0.087	0.173	0.299	0.562	85.2	0.057	0.187	0.585	0.62	85.2	0.064	0.212	0.573	0.601	85.2	0.049
								85.4	0.08	0.137	0.234	0.275	85.4	0.084	0.13	0.239	0.277	85.2	0.069	0.119	0.177	0.209	85.2	0.073	0.119	0.177	0.208	85.4	0.073	0.162	0.3	0.566	85.4	0.087	0.173	0.299	0.562	85.4	0.058	0.187	0.585	0.62	85.4	0.065	0.212	0.574	0.601	85.4	0.049
								85.6	0.081	0.138	0.235	0.275	85.6	0.084	0.13	0.239	0.277	85.4	0.07	0.12	0.178	0.21	85.4	0.073	0.119	0.177	0.208	85.6	0.073	0.162	0.3	0.566	85.6	0.087	0.173	0.299	0.562	85.6	0.058	0.188	0.585	0.62	85.6	0.065	0.212	0.574	0.601	85.6	0.05
								85.8	0.081	0.139	0.235	0.276	85.8	0.084	0.13	0.239	0.277	85.6	0.071	0.121	0.179	0.21	85.6	0.073	0.119	0.177	0.208	85.8	0.074	0.162	0.3	0.566	85.8	0.087	0.173	0.299	0.562	85.8	0.059	0.188	0.585	0.619	85.8	0.065	0.213	0.574	0.601	85.8	0.05
								86	0.082	0.14	0.236	0.276	86	0.084	0.13	0.239	0.277	85.8	0.071	0.121	0.179	0.21	85.8	0.073	0.119	0.177	0.208	86	0.073	0.163	0.3	0.566	86	0.087	0.173	0.299	0.562	86	0.059	0.189	0.585	0.619	86	0.065	0.213	0.574	0.601	86	0.05
								86.2	0.083	0.14	0.236	0.277	86.2	0.085	0.131	0.239	0.277	86	0.072	0.122	0.18	0.211	86	0.073	0.119	0.177	0.208	86.2	0.073	0.163	0.3	0.565	86.2	0.087	0.173	0.299	0.562	86.2	0.059	0.189	0.586	0.619	86.2	0.065	0.213	0.574	0.601	86.2	0.05
								86.4	0.084	0.141	0.237	0.277	86.4	0.085	0.131	0.239	0.277	86.2	0.073	0.122	0.181	0.211	86.2	0.073	0.119	0.177	0.208	86.4	0.073	0.162	0.3	0.565	86.4	0.087	0.173	0.299	0.562	86.4	0.059	0.189	0.586	0.619	86.4	0.065	0.214	0.575	0.601	86.4	0.05
								86.6	0.084	0.141	0.237	0.277	86.6	0.085	0.131	0.239	0.277	86.4	0.074	0.123	0.181	0.211	86.4	0.073	0.119	0.177	0.208	86.6	0.073	0.162	0.3	0.565	86.6	0.087	0.173	0.299	0.562	86.6	0.059	0.189	0.586	0.62	86.6	0.065	0.214	0.575	0.601	86.6	0.05
								86.8	0.085	0.141	0.237	0.278	86.8	0.085	0.131	0.239	0.277	86.6	0.074	0.123	0.181	0.211	86.6	0.073	0.119	0.177	0.208	86.8	0.073	0.162	0.3	0.564	86.8	0.087	0.173	0.299	0.562	86.8	0.059	0.189	0.587	0.62	86.8	0.065	0.214	0.575	0.601	86.8	0.05
								87	0.085	0.14	0.237	0.278	87	0.085	0.131	0.239	0.277	86.8	0.075	0.122	0.181	0.211	86.8	0.073	0.119	0.177	0.208	87	0.072	0.162	0.3	0.564	87	0.087	0.173	0.299	0.562	87	0.059	0.189	0.587	0.62	87	0.066	0.215	0.575	0.601	87	0.05
								87.2	0.085	0.14	0.237	0.278	87.2	0.085	0.131	0.239	0.277	87	0.075	0.122	0.181	0.211	87	0.074	0.119	0.177	0.208	87.2	0.072	0.162	0.3	0.564	87.2	0.087	0.173	0.3	0.562	87.2	0.059	0.189	0.587	0.62	87.2	0.066	0.215	0.575	0.601	87.2	0.05
								87.4	0.085	0.14	0.237	0.278	87.4	0.085	0.132	0.239	0.277	87.2	0.075	0.122	0.181	0.21	87.2	0.074	0.119	0.177	0.208	87.4	0.072	0.162	0.3	0.564	87.4	0.087	0.173	0.3	0.562	87.4	0.059	0.19	0.587	0.621	87.4	0.066	0.215	0.575	0.601	87.4	0.049
								87.6	0.084	0.139	0.236	0.277	87.6	0.085	0.132	0.239	0.277	87.4	0.074	0.122	0.181	0.21	87.4	0.074	0.119	0.177	0.208	87.6	0.071	0.163	0.3	0.564	87.6	0.087	0.174	0.3	0.562	87.6	0.059	0.19	0.587	0.621	87.6	0.066	0.216	0.576	0.601	87.6	0.049
								87.8	0.084	0.139	0.236	0.277	87.8	0.085	0.132	0.239	0.277	87.6	0.074	0.121	0.18	0.209	87.6	0.074	0.119	0.177	0.208	87.8	0.071	0.163	0.3	0.563	87.8	0.087	0.174	0.3	0.562	87.8	0.058	0.191	0.587	0.621	87.8	0.066	0.216	0.576	0.601	87.8	0.049
								88	0.083	0.139	0.236	0.277	88	0.085	0.132	0.24	0.277	87.8	0.073	0.121	0.18	0.209	87.8	0.074	0.119	0.177	0.208	88	0.071	0.163	0.3	0.563	88	0.087	0.174	0.3	0.562	88	0.058	0.191	0.586	0.621	88	0.066	0.216	0.576	0.601	88	0.048
								88.2	0.083	0.138	0.236	0.277	88.2	0.086	0.132	0.24	0.277	88	0.073	0.12	0.179	0.209	88	0.074	0.119	0.177	0.208	88.2	0.07	0.163	0.3	0.563	88.2	0.087	0.174	0.3	0.562	88.2	0.058	0.191	0.586	0.621	88.2	0.066	0.217	0.576	0.601	88.2	0.048
								88.4	0.083	0.138	0.236	0.277	88.4	0.086	0.132	0.24	0.277	88.2	0.072	0.12	0.179	0.208	88.2	0.074	0.119	0.177	0.208	88.4	0.07	0.163	0.301	0.563	88.4	0.087	0.174	0.3	0.562	88.4	0.058	0.191	0.586	0.621	88.4	0.066	0.217	0.576	0.601	88.4	0.048
								88.6	0.083	0.139	0.236	0.277	88.6	0.086	0.133	0.24	0.277	88.4	0.072	0.119	0.179	0.208	88.4	0.074	0.119	0.177	0.208	88.6	0.07	0.163	0.301	0.562	88.6	0.087	0.174	0.3	0.562	88.6	0.057	0.191	0.586	0.62	88.6	0.067	0.217	0.576	0.601	88.6	0.048
								88.8	0.083	0.139	0.236	0.277	88.8	0.086	0.133	0.24	0.277	88.6	0.072	0.119	0.179	0.209	88.6	0.074	0.119	0.177	0.208	88.8	0.07	0.163	0.301	0.563	88.8	0.087	0.174	0.3	0.562	88.8	0.057	0.192	0.586	0.62	88.8	0.067	0.218	0.577	0.601	88.8	0.049
								89	0.082	0.139	0.236	0.277	89	0.086	0.133	0.24	0.277	88.8	0.072	0.119	0.179	0.209	88.8	0.074	0.12	0.177	0.208	89	0.07	0.163	0.302	0.563	89	0.087	0.174	0.3	0.562	89	0.057	0.192	0.585	0.62	89	0.067	0.218	0.577	0.601	89	0.049
								89.2	0.082	0.14	0.236	0.277	89.2	0.086	0.133	0.24	0.277	89	0.072	0.119	0.179	0.209	89	0.074	0.12	0.177	0.208	89.2	0.071	0.163	0.302	0.563	89.2	0.087	0.174	0.3	0.562	89.2	0.057	0.193	0.585	0.62	89.2	0.067	0.218	0.577	0.601	89.2	0.05
								89.4	0.082	0.14	0.236	0.277	89.4	0.086	0.133	0.24	0.277	89.2	0.072	0.119	0.179	0.21	89.2	0.074	0.12	0.177	0.208	89.4	0.071	0.163	0.302	0.563	89.4	0.087	0.174	0.3	0.562	89.4	0.057	0.193	0.585	0.619	89.4	0.067	0.219	0.577	0.601	89.4	0.05
								89.6	0.082	0.14	0.236	0.277	89.6	0.086	0.133	0.24	0.277	89.4	0.072	0.119	0.179	0.21	89.4	0.074	0.12	0.177	0.208	89.6	0.071	0.164	0.302	0.563	89.6	0.087	0.174	0.3	0.562	89.6	0.058	0.194	0.585	0.619	89.6	0.067	0.219	0.577	0.601	89.6	0.05
								89.8	0.082	0.14	0.237	0.277	89.8	0.086	0.133	0.24	0.277	89.6	0.072	0.119	0.179	0.21	89.6	0.074	0.12	0.177	0.208	89.8	0.072	0.164	0.302	0.563	89.8	0.087	0.174	0.3	0.562	89.8	0.058	0.194	0.585	0.619	89.8	0.067	0.219	0.577	0.601	89.8	0.051
								90	0.083	0.14	0.237	0.277	90	0.086	0.134	0.24	0.277	89.8	0.072	0.119	0.179	0.21	89.8	0.074	0.12	0.177	0.208	90	0.072	0.164	0.302	0.563	90	0.087	0.174	0.3	0.562	90	0.058	0.195	0.586	0.619	90	0.067	0.22	0.578	0.601	90	0.051
								90.2	0.083	0.14	0.237	0.277	90.2	0.087	0.134	0.24	0.277	90	0.073	0.119	0.179	0.211	90	0.074	0.12	0.177	0.208	90.2	0.072	0.164	0.302	0.563	90.2	0.087	0.174	0.3	0.562	90.2	0.058	0.195	0.586	0.618	90.2	0.068	0.22	0.578	0.601	90.2	0.052
								90.4	0.083	0.14	0.237	0.277	90.4	0.087	0.134	0.24	0.277	90.2	0.073	0.119	0.179	0.211	90.2	0.074	0.12	0.177	0.208	90.4	0.073	0.164	0.302	0.563	90.4	0.087	0.174	0.3	0.562	90.4	0.059	0.195	0.586	0.618	90.4	0.068	0.22	0.578	0.601	90.4	0.052
								90.6	0.083	0.14	0.237	0.277	90.6	0.087	0.134	0.24	0.277	90.4	0.073	0.119	0.179	0.211	90.4	0.074	0.12	0.177	0.208	90.6	0.073	0.164	0.302	0.563	90.6	0.087	0.174	0.3	0.562	90.6	0.059	0.196	0.586	0.618	90.6	0.068	0.221	0.578	0.601	90.6	0.052
								90.8	0.084	0.14	0.237	0.276	90.8	0.087	0.134	0.24	0.277	90.6	0.073	0.119	0.178	0.21	90.6	0.074	0.12	0.177	0.208	90.8	0.074	0.164	0.302	0.563	90.8	0.087	0.174	0.3	0.562	90.8	0.06	0.196	0.587	0.619	90.8	0.068	0.221	0.578	0.601	90.8	0.052
								91	0.084	0.14	0.236	0.276	91	0.087	0.134	0.24	0.277	90.8	0.073	0.119	0.178	0.21	90.8	0.074	0.12	0.177	0.208	91	0.074	0.164	0.302	0.563	91	0.087	0.174	0.3	0.562	91	0.06	0.197	0.587	0.619	91	0.068	0.221	0.578	0.601	91	0.052
								91.2	0.084	0.14	0.237	0.276	91.2	0.087	0.134	0.24	0.277	91	0.073	0.12	0.178	0.21	91	0.074	0.12	0.177	0.208	91.2	0.074	0.164	0.302	0.563	91.2	0.087	0.174	0.3	0.562	91.2	0.06	0.197	0.587	0.619	91.2	0.068	0.222	0.579	0.601	91.2	0.051
								91.4	0.084	0.139	0.237	0.276	91.4	0.087	0.135	0.24	0.277	91.2	0.073	0.12	0.178	0.209	91.2	0.074	0.12	0.177	0.208	91.4	0.075	0.164	0.301	0.563	91.4	0.087	0.174	0.3	0.562	91.4	0.061	0.197	0.587	0.619	91.4	0.068	0.222	0.579	0.601	91.4	0.051
								91.6	0.084	0.139	0.237	0.276	91.6	0.087	0.135	0.24	0.277	91.4	0.073	0.121	0.178	0.209	91.4	0.074	0.12	0.177	0.208	91.6	0.075	0.164	0.301	0.562	91.6	0.087	0.174	0.3	0.562	91.6	0.061	0.198	0.587	0.62	91.6	0.068	0.222	0.579	0.601	91.6	0.051
								91.8	0.084	0.14	0.237	0.277	91.8	0.087	0.135	0.24	0.277	91.6	0.073	0.121	0.178	0.209	91.6	0.074	0.12	0.177	0.208	91.8	0.075	0.164	0.301	0.562	91.8	0.088	0.174	0.3	0.562	91.8	0.061	0.198	0.587	0.62	91.8	0.069	0.223	0.579	0.601	91.8	0.051
								92	0.084	0.14	0.237	0.277	92	0.087	0.135	0.24	0.277	91.8	0.073	0.121	0.178	0.209	91.8	0.074	0.12	0.177	0.208	92	0.075	0.164	0.301	0.562	92	0.088	0.174	0.3	0.562	92	0.062	0.199	0.588	0.621	92	0.069	0.223	0.579	0.601	92	0.051
								92.2	0.084	0.14	0.237	0.277	92.2	0.088	0.135	0.24	0.277	92	0.073	0.121	0.178	0.209	92	0.074	0.12	0.177	0.208	92.2	0.075	0.164	0.301	0.562	92.2	0.088	0.174	0.3	0.562	92.2	0.062	0.199	0.587	0.621	92.2	0.069	0.223	0.579	0.601	92.2	0.05
								92.4	0.084	0.14	0.237	0.277	92.4	0.088	0.135	0.24	0.277	92.2	0.073	0.121	0.177	0.208	92.2	0.074	0.12	0.177	0.208	92.4	0.074	0.163	0.3	0.561	92.4	0.088	0.174	0.301	0.562	92.4	0.061	0.199	0.587	0.621	92.4	0.069	0.224	0.579	0.601	92.4	0.05
								92.6	0.084	0.141	0.237	0.277	92.6	0.088	0.136	0.24	0.277	92.4	0.073	0.121	0.177	0.208	92.4	0.075	0.12	0.177	0.208	92.6	0.074	0.163	0.3	0.561	92.6	0.088	0.174	0.301	0.562	92.6	0.061	0.199	0.587	0.621	92.6	0.069	0.224	0.58	0.601	92.6	0.05
								92.8	0.084	0.141	0.237	0.277	92.8	0.088	0.136	0.24	0.277	92.6	0.073	0.121	0.177	0.208	92.6	0.075	0.12	0.177	0.208	92.8	0.074	0.163	0.3	0.561	92.8	0.088	0.175	0.301	0.562	92.8	0.061	0.199	0.587	0.621	92.8	0.069	0.224	0.58	0.602	92.8	0.05
								93	0.083	0.141	0.238	0.277	93	0.088	0.136	0.24	0.277	92.8	0.073	0.121	0.177	0.208	92.8	0.075	0.12	0.177	0.208	93	0.074	0.163	0.3	0.561	93	0.088	0.175	0.301	0.562	93	0.061	0.2	0.587	0.621	93	0.069	0.225	0.58	0.602	93	0.05
								93.2	0.083	0.141	0.238	0.277	93.2	0.088	0.136	0.241	0.277	93	0.073	0.121	0.177	0.208	93	0.075	0.12	0.177	0.208	93.2	0.074	0.163	0.3	0.562	93.2	0.088	0.175	0.301	0.562	93.2	0.061	0.2	0.587	0.62	93.2	0.069	0.225	0.58	0.602	93.2	0.05
								93.4	0.083	0.141	0.238	0.277	93.4	0.088	0.136	0.241	0.277	93.2	0.073	0.121	0.177	0.209	93.2	0.075	0.12	0.177	0.208	93.4	0.074	0.164	0.3	0.562	93.4	0.088	0.175	0.301	0.562	93.4	0.061	0.201	0.588	0.62	93.4	0.069	0.225	0.58	0.602	93.4	0.05
								93.6	0.083	0.141	0.238	0.277	93.6	0.088	0.136	0.241	0.277	93.4	0.073	0.12	0.177	0.208	93.4	0.075	0.12	0.177	0.208	93.6	0.074	0.164	0.3	0.562	93.6	0.088	0.175	0.301	0.562	93.6	0.061	0.201	0.588	0.62	93.6	0.07	0.226	0.58	0.602	93.6	0.05
								93.8	0.083	0.142	0.238	0.277	93.8	0.088	0.136	0.241	0.277	93.6	0.073	0.12	0.177	0.209	93.6	0.075	0.12	0.177	0.208	93.8	0.073	0.164	0.301	0.562	93.8	0.088	0.175	0.301	0.562	93.8	0.061	0.202	0.588	0.619	93.8	0.07	0.226	0.58	0.602	93.8	0.05
								94	0.083	0.142	0.238	0.277	94	0.088	0.137	0.241	0.277	93.8	0.073	0.12	0.177	0.209	93.8	0.075	0.12	0.177	0.208	94	0.073	0.164	0.301	0.562	94	0.088	0.175	0.301	0.562	94	0.062	0.202	0.588	0.618	94	0.07	0.226	0.581	0.602	94	0.05
								94.2	0.083	0.142	0.239	0.277	94.2	0.088	0.137	0.241	0.277	94	0.074	0.12	0.178	0.209	94	0.075	0.12	0.177	0.208	94.2	0.073	0.164	0.301	0.562	94.2	0.088	0.175	0.301	0.562	94.2	0.062	0.202	0.588	0.618	94.2	0.07	0.227	0.581	0.602	94.2	0.05
								94.4	0.084	0.143	0.238	0.278	94.4	0.089	0.137	0.241	0.277	94.2	0.074	0.12	0.178	0.209	94.2	0.075	0.12	0.177	0.208	94.4	0.073	0.165	0.301	0.562	94.4	0.088	0.175	0.301	0.562	94.4	0.062	0.202	0.588	0.617	94.4	0.07	0.227	0.581	0.602	94.4	0.05
								94.6	0.084	0.143	0.238	0.277	94.6	0.089	0.137	0.241	0.277	94.4	0.074	0.12	0.178	0.209	94.4	0.075	0.12	0.177	0.208	94.6	0.073	0.165	0.301	0.562	94.6	0.088	0.175	0.301	0.562	94.6	0.062	0.203	0.588	0.617	94.6	0.07	0.227	0.581	0.602	94.6	0.051
								94.8	0.085	0.143	0.239	0.277	94.8	0.089	0.137	0.241	0.277	94.6	0.074	0.12	0.179	0.209	94.6	0.075	0.12	0.177	0.208	94.8	0.073	0.165	0.301	0.561	94.8	0.088	0.175	0.301	0.562	94.8	0.061	0.203	0.588	0.616	94.8	0.07	0.228	0.581	0.602	94.8	0.051
								95	0.085	0.143	0.239	0.277	95	0.089	0.137	0.241	0.277	94.8	0.074	0.12	0.179	0.209	94.8	0.075	0.12	0.177	0.208	95	0.073	0.165	0.302	0.561	95	0.088	0.175	0.301	0.562	95	0.062	0.204	0.588	0.616	95	0.07	0.228	0.581	0.602	95	0.051
								95.2	0.086	0.144	0.239	0.277	95.2	0.089	0.137	0.241	0.277	95	0.074	0.121	0.179	0.209	95	0.075	0.12	0.177	0.208	95.2	0.073	0.166	0.302	0.561	95.2	0.088	0.175	0.301	0.562	95.2	0.062	0.205	0.589	0.616	95.2	0.071	0.228	0.581	0.602	95.2	0.051
								95.4	0.086	0.144	0.239	0.277	95.4	0.089	0.138	0.241	0.277	95.2	0.075	0.121	0.18	0.209	95.2	0.075	0.12	0.177	0.208	95.4	0.074	0.166	0.302	0.561	95.4	0.088	0.175	0.301	0.562	95.4	0.062	0.206	0.589	0.616	95.4	0.071	0.228	0.582	0.602	95.4	0.052
								95.6	0.086	0.144	0.239	0.277	95.6	0.089	0.138	0.241	0.277	95.4	0.075	0.121	0.18	0.209	95.4	0.075	0.12	0.177	0.208	95.6	0.074	0.166	0.303	0.561	95.6	0.088	0.175	0.301	0.562	95.6	0.062	0.206	0.589	0.617	95.6	0.071	0.229	0.582	0.602	95.6	0.052
								95.8	0.087	0.145	0.239	0.277	95.8	0.089	0.138	0.241	0.277	95.6	0.075	0.122	0.18	0.209	95.6	0.075	0.12	0.177	0.208	95.8	0.074	0.166	0.303	0.562	95.8	0.088	0.175	0.301	0.562	95.8	0.063	0.207	0.589	0.617	95.8	0.071	0.229	0.582	0.602	95.8	0.052
								96	0.087	0.145	0.239	0.277	96	0.089	0.138	0.241	0.277	95.8	0.075	0.122	0.18	0.209	95.8	0.075	0.12	0.177	0.208	96	0.075	0.166	0.303	0.562	96	0.088	0.175	0.301	0.562	96	0.063	0.207	0.589	0.617	96	0.071	0.229	0.582	0.602	96	0.052
								96.2	0.087	0.145	0.239	0.277	96.2	0.089	0.138	0.241	0.277	96	0.075	0.122	0.179	0.209	96	0.075	0.12	0.177	0.208	96.2	0.075	0.166	0.304	0.562	96.2	0.088	0.175	0.301	0.562	96.2	0.063	0.208	0.589	0.617	96.2	0.071	0.23	0.582	0.602	96.2	0.052
								96.4	0.087	0.146	0.239	0.277	96.4	0.089	0.138	0.241	0.277	96.2	0.075	0.122	0.179	0.209	96.2	0.075	0.121	0.177	0.208	96.4	0.075	0.165	0.304	0.562	96.4	0.088	0.175	0.301	0.562	96.4	0.063	0.208	0.59	0.618	96.4	0.071	0.23	0.582	0.602	96.4	0.052
								96.6	0.087	0.146	0.239	0.277	96.6	0.09	0.138	0.241	0.277	96.4	0.075	0.122	0.179	0.209	96.4	0.075	0.121	0.177	0.208	96.6	0.075	0.165	0.304	0.562	96.6	0.088	0.175	0.301	0.562	96.6	0.064	0.209	0.59	0.618	96.6	0.071	0.23	0.582	0.602	96.6	0.052
								96.8	0.087	0.146	0.239	0.277	96.8	0.09	0.139	0.241	0.277	96.6	0.075	0.122	0.179	0.209	96.6	0.075	0.121	0.177	0.208	96.8	0.075	0.165	0.304	0.562	96.8	0.088	0.175	0.301	0.562	96.8	0.064	0.209	0.59	0.618	96.8	0.071	0.231	0.582	0.602	96.8	0.052
								97	0.087	0.146	0.239	0.278	97	0.09	0.139	0.241	0.277	96.8	0.075	0.122	0.179	0.209	96.8	0.075	0.121	0.177	0.208	97	0.075	0.165	0.303	0.562	97	0.088	0.175	0.301	0.562	97	0.064	0.21	0.591	0.618	97	0.072	0.231	0.583	0.602	97	0.052
								97.2	0.087	0.146	0.239	0.278	97.2	0.09	0.139	0.241	0.277	97	0.075	0.122	0.179	0.209	97	0.075	0.121	0.177	0.208	97.2	0.075	0.165	0.303	0.562	97.2	0.088	0.175	0.301	0.562	97.2	0.064	0.21	0.591	0.618	97.2	0.072	0.231	0.583	0.602	97.2	0.052
								97.4	0.088	0.146	0.24	0.278	97.4	0.09	0.139	0.241	0.277	97.2	0.074	0.121	0.179	0.209	97.2	0.075	0.121	0.177	0.208	97.4	0.075	0.165	0.303	0.562	97.4	0.088	0.175	0.301	0.562	97.4	0.064	0.211	0.591	0.618	97.4	0.072	0.232	0.583	0.602	97.4	0.052
								97.6	0.088	0.146	0.24	0.278	97.6	0.09	0.139	0.241	0.277	97.4	0.075	0.121	0.179	0.21	97.4	0.075	0.121	0.177	0.208	97.6	0.075	0.165	0.303	0.562	97.6	0.088	0.175	0.301	0.562	97.6	0.065	0.211	0.59	0.618	97.6	0.072	0.232	0.583	0.602	97.6	0.052
								97.8	0.088	0.146	0.24	0.279	97.8	0.09	0.139	0.241	0.277	97.6	0.075	0.121	0.179	0.21	97.6	0.075	0.121	0.177	0.208	97.8	0.075	0.165	0.303	0.562	97.8	0.088	0.175	0.301	0.562	97.8	0.065	0.211	0.59	0.618	97.8	0.072	0.232	0.583	0.602	97.8	0.052
								98	0.088	0.147	0.24	0.279	98	0.09	0.139	0.241	0.277	97.8	0.075	0.121	0.179	0.21	97.8	0.075	0.121	0.177	0.208	98	0.075	0.165	0.303	0.562	98	0.088	0.175	0.301	0.562	98	0.066	0.212	0.59	0.618	98	0.072	0.233	0.583	0.602	98	0.052
								98.2	0.088	0.147	0.24	0.279	98.2	0.09	0.14	0.241	0.277	98	0.075	0.121	0.179	0.21	98	0.075	0.121	0.177	0.208	98.2	0.075	0.165	0.302	0.563	98.2	0.088	0.175	0.301	0.562	98.2	0.066	0.212	0.59	0.618	98.2	0.072	0.233	0.583	0.602	98.2	0.052
								98.4	0.088	0.147	0.239	0.279	98.4	0.09	0.14	0.241	0.277	98.2	0.076	0.121	0.179	0.21	98.2	0.075	0.121	0.177	0.208	98.4	0.074	0.165	0.302	0.563	98.4	0.088	0.175	0.301	0.562	98.4	0.066	0.213	0.59	0.617	98.4	0.072	0.233	0.583	0.602	98.4	0.053
								98.6	0.088	0.147	0.239	0.279	98.6	0.09	0.14	0.241	0.277	98.4	0.076	0.12	0.179	0.209	98.4	0.075	0.121	0.177	0.208	98.6	0.074	0.165	0.302	0.563	98.6	0.088	0.175	0.301	0.562	98.6	0.066	0.213	0.59	0.617	98.6	0.073	0.233	0.583	0.602	98.6	0.053
								98.8	0.088	0.147	0.239	0.279	98.8	0.091	0.14	0.241	0.277	98.6	0.076	0.12	0.179	0.209	98.6	0.076	0.121	0.177	0.208	98.8	0.074	0.165	0.302	0.563	98.8	0.088	0.175	0.301	0.562	98.8	0.066	0.213	0.59	0.617	98.8	0.073	0.234	0.584	0.602	98.8	0.053
								99	0.088	0.147	0.239	0.279	99	0.091	0.14	0.241	0.277	98.8	0.076	0.121	0.179	0.209	98.8	0.076	0.121	0.177	0.208	99	0.074	0.165	0.302	0.563	99	0.088	0.175	0.301	0.562	99	0.066	0.214	0.59	0.617	99	0.073	0.234	0.584	0.602	99	0.053
								99.2	0.088	0.147	0.239	0.279	99.2	0.091	0.14	0.241	0.277	99	0.076	0.121	0.178	0.209	99	0.076	0.121	0.177	0.208	99.2	0.074	0.165	0.302	0.563	99.2	0.088	0.175	0.301	0.562	99.2	0.066	0.214	0.59	0.617	99.2	0.073	0.234	0.584	0.602	99.2	0.053
								99.4	0.087	0.148	0.239	0.279	99.4	0.091	0.14	0.241	0.277	99.2	0.076	0.121	0.178	0.209	99.2	0.076	0.121	0.177	0.208	99.4	0.074	0.165	0.302	0.563	99.4	0.088	0.176	0.302	0.562	99.4	0.066	0.214	0.59	0.617	99.4	0.073	0.235	0.584	0.602	99.4	0.053
								99.6	0.087	0.148	0.239	0.279	99.6	0.091	0.14	0.241	0.277	99.4	0.076	0.121	0.178	0.21	99.4	0.076	0.121	0.177	0.208	99.6	0.074	0.165	0.302	0.563	99.6	0.088	0.176	0.302	0.562	99.6	0.066	0.213	0.59	0.617	99.6	0.073	0.235	0.584	0.602	99.6	0.053
								99.8	0.087	0.148	0.239	0.278	99.8	0.091	0.141	0.242	0.277	99.6	0.076	0.121	0.178	0.21	99.6	0.076	0.121	0.177	0.208	99.8	0.074	0.164	0.302	0.563	99.8	0.088	0.176	0.302	0.562	99.8	0.066	0.213	0.59	0.617	99.8	0.073	0.235	0.584	0.602	99.8	0.053
								100	0.087	0.148	0.239	0.278	100	0.091	0.141	0.242	0.277	99.8	0.076	0.121	0.178	0.21	99.8	0.076	0.121	0.177	0.208	100	0.073	0.164	0.302	0.562	100	0.088	0.176	0.302	0.562	100	0.066	0.213	0.59	0.617	100	0.073	0.236	0.584	0.602	100	0.052
								100.2	0.086	0.148	0.239	0.278	100.2	0.091	0.141	0.242	0.277	100	0.076	0.121	0.178	0.21	100	0.076	0.121	0.177	0.208	100.2	0.073	0.164	0.301	0.562	100.2	0.088	0.176	0.302	0.562	100.2	0.066	0.213	0.589	0.616	100.2	0.073	0.236	0.584	0.602	100.2	0.052
								100.4	0.086	0.148	0.239	0.278	100.4	0.091	0.141	0.242	0.277	100.2	0.076	0.121	0.178	0.21	100.2	0.076	0.121	0.177	0.208	100.4	0.073	0.163	0.301	0.561	100.4	0.088	0.176	0.302	0.562	100.4	0.066	0.213	0.589	0.616	100.4	0.074	0.236	0.585	0.602	100.4	0.052
								100.6	0.087	0.149	0.24	0.278	100.6	0.091	0.141	0.242	0.277	100.4	0.076	0.121	0.178	0.21	100.4	0.076	0.121	0.177	0.208	100.6	0.073	0.163	0.301	0.561	100.6	0.088	0.176	0.302	0.562	100.6	0.065	0.213	0.589	0.616	100.6	0.074	0.237	0.585	0.602	100.6	0.051
								100.8	0.087	0.148	0.24	0.278	100.8	0.091	0.141	0.242	0.277	100.6	0.076	0.121	0.179	0.21	100.6	0.076	0.121	0.177	0.208	100.8	0.073	0.163	0.301	0.561	100.8	0.088	0.176	0.302	0.562	100.8	0.065	0.213	0.588	0.616	100.8	0.074	0.237	0.585	0.602	100.8	0.051
								101	0.087	0.148	0.24	0.278	101	0.091	0.141	0.242	0.277	100.8	0.076	0.121	0.179	0.21	100.8	0.076	0.121	0.177	0.208	101	0.073	0.163	0.301	0.561	101	0.088	0.176	0.302	0.562	101	0.065	0.213	0.588	0.616	101	0.074	0.237	0.585	0.602	101	0.051
								101.2	0.087	0.149	0.24	0.278	101.2	0.092	0.142	0.242	0.277	101	0.076	0.122	0.179	0.21	101	0.076	0.121	0.177	0.208	101.2	0.073	0.163	0.301	0.56	101.2	0.088	0.176	0.302	0.562	101.2	0.065	0.213	0.588	0.616	101.2	0.074	0.237	0.585	0.602	101.2	0.051
								101.4	0.088	0.149	0.24	0.278	101.4	0.092	0.142	0.242	0.277	101.2	0.076	0.122	0.179	0.211	101.2	0.076	0.121	0.177	0.208	101.4	0.074	0.164	0.301	0.56	101.4	0.089	0.176	0.302	0.562	101.4	0.065	0.214	0.587	0.616	101.4	0.074	0.238	0.585	0.602	101.4	0.051
								101.6	0.088	0.148	0.24	0.278	101.6	0.092	0.142	0.242	0.277	101.4	0.076	0.122	0.179	0.211	101.4	0.076	0.121	0.177	0.208	101.6	0.074	0.164	0.301	0.56	101.6	0.089	0.176	0.302	0.562	101.6	0.065	0.214	0.587	0.617	101.6	0.074	0.238	0.585	0.602	101.6	0.051
								101.8	0.088	0.149	0.24	0.278	101.8	0.092	0.142	0.242	0.277	101.6	0.076	0.122	0.179	0.21	101.6	0.076	0.121	0.177	0.208	101.8	0.075	0.164	0.301	0.56	101.8	0.089	0.176	0.302	0.562	101.8	0.066	0.215	0.588	0.617	101.8	0.074	0.238	0.585	0.602	101.8	0.051
								102	0.089	0.149	0.24	0.278	102	0.092	0.142	0.242	0.277	101.8	0.076	0.122	0.179	0.21	101.8	0.076	0.121	0.177	0.208	102	0.075	0.165	0.302	0.56	102	0.089	0.176	0.302	0.562	102	0.066	0.216	0.588	0.617	102	0.074	0.239	0.585	0.602	102	0.052
								102.2	0.089	0.149	0.24	0.278	102.2	0.092	0.142	0.242	0.277	102	0.076	0.123	0.179	0.21	102	0.076	0.121	0.177	0.208	102.2	0.076	0.165	0.302	0.561	102.2	0.089	0.176	0.302	0.562	102.2	0.066	0.217	0.589	0.617	102.2	0.075	0.239	0.585	0.602	102.2	0.052
								102.4	0.089	0.149	0.24	0.279	102.4	0.092	0.142	0.242	0.277	102.2	0.076	0.123	0.178	0.21	102.2	0.076	0.121	0.177	0.208	102.4	0.076	0.165	0.302	0.561	102.4	0.089	0.176	0.302	0.562	102.4	0.067	0.217	0.589	0.617	102.4	0.075	0.239	0.586	0.602	102.4	0.052
								102.6	0.09	0.15	0.24	0.279	102.6	0.092	0.143	0.242	0.277	102.4	0.076	0.123	0.179	0.21	102.4	0.076	0.121	0.177	0.208	102.6	0.076	0.166	0.302	0.561	102.6	0.089	0.176	0.302	0.562	102.6	0.067	0.218	0.59	0.618	102.6	0.075	0.24	0.586	0.602	102.6	0.053
								102.8	0.09	0.15	0.24	0.279	102.8	0.092	0.143	0.242	0.277	102.6	0.076	0.124	0.179	0.21	102.6	0.076	0.121	0.177	0.208	102.8	0.077	0.166	0.302	0.561	102.8	0.089	0.176	0.302	0.562	102.8	0.067	0.218	0.591	0.618	102.8	0.075	0.24	0.586	0.602	102.8	0.053
								103	0.09	0.15	0.24	0.279	103	0.092	0.143	0.242	0.277	102.8	0.076	0.124	0.179	0.21	102.8	0.076	0.121	0.177	0.208	103	0.077	0.166	0.302	0.561	103	0.089	0.176	0.302	0.562	103	0.067	0.219	0.591	0.618	103	0.075	0.24	0.586	0.602	103	0.053
								103.2	0.09	0.15	0.24	0.279	103.2	0.092	0.143	0.242	0.277	103	0.076	0.124	0.179	0.21	103	0.076	0.121	0.177	0.208	103.2	0.077	0.166	0.302	0.561	103.2	0.089	0.176	0.302	0.562	103.2	0.067	0.219	0.592	0.617	103.2	0.075	0.24	0.586	0.602	103.2	0.054
								103.4	0.09	0.15	0.24	0.279	103.4	0.092	0.143	0.242	0.277	103.2	0.076	0.124	0.179	0.21	103.2	0.076	0.121	0.177	0.208	103.4	0.076	0.166	0.302	0.561	103.4	0.089	0.176	0.302	0.562	103.4	0.067	0.22	0.592	0.617	103.4	0.075	0.241	0.586	0.602	103.4	0.054
								103.6	0.09	0.15	0.24	0.278	103.6	0.093	0.143	0.242	0.277	103.4	0.076	0.124	0.179	0.21	103.4	0.076	0.121	0.177	0.208	103.6	0.076	0.166	0.302	0.561	103.6	0.089	0.176	0.302	0.562	103.6	0.067	0.22	0.592	0.617	103.6	0.075	0.241	0.586	0.602	103.6	0.054
								103.8	0.09	0.15	0.241	0.278	103.8	0.093	0.143	0.242	0.277	103.6	0.076	0.123	0.179	0.21	103.6	0.076	0.121	0.177	0.208	103.8	0.076	0.166	0.301	0.561	103.8	0.089	0.176	0.302	0.562	103.8	0.067	0.22	0.592	0.616	103.8	0.076	0.241	0.586	0.602	103.8	0.053
								104	0.09	0.15	0.241	0.278	104	0.093	0.143	0.242	0.277	103.8	0.076	0.123	0.179	0.21	103.8	0.076	0.121	0.177	0.208	104	0.075	0.166	0.301	0.561	104	0.089	0.176	0.302	0.562	104	0.067	0.221	0.592	0.616	104	0.076	0.242	0.586	0.602	104	0.053
								104.2	0.09	0.15	0.241	0.278	104.2	0.093	0.144	0.242	0.277	104	0.076	0.123	0.179	0.21	104	0.076	0.121	0.177	0.208	104.2	0.075	0.166	0.301	0.561	104.2	0.089	0.176	0.302	0.562	104.2	0.066	0.221	0.592	0.616	104.2	0.076	0.242	0.586	0.602	104.2	0.053
								104.4	0.09	0.15	0.241	0.278	104.4	0.093	0.144	0.242	0.277	104.2	0.076	0.122	0.179	0.21	104.2	0.076	0.121	0.177	0.208	104.4	0.075	0.166	0.301	0.561	104.4	0.089	0.176	0.302	0.562	104.4	0.066	0.221	0.591	0.616	104.4	0.076	0.242	0.587	0.602	104.4	0.053
								104.6	0.09	0.15	0.242	0.278	104.6	0.093	0.144	0.242	0.277	104.4	0.076	0.122	0.179	0.211	104.4	0.076	0.121	0.177	0.208	104.6	0.074	0.166	0.301	0.561	104.6	0.089	0.176	0.302	0.562	104.6	0.066	0.221	0.591	0.616	104.6	0.076	0.242	0.587	0.602	104.6	0.053
								104.8	0.09	0.15	0.242	0.278	104.8	0.093	0.144	0.242	0.277	104.6	0.076	0.122	0.179	0.211	104.6	0.076	0.121	0.177	0.208	104.8	0.074	0.166	0.301	0.561	104.8	0.089	0.176	0.302	0.562	104.8	0.066	0.221	0.591	0.616	104.8	0.076	0.243	0.587	0.602	104.8	0.053
								105	0.09	0.15	0.242	0.278	105	0.093	0.144	0.242	0.277	104.8	0.076	0.121	0.178	0.211	104.8	0.076	0.121	0.177	0.208	105	0.074	0.166	0.301	0.56	105	0.089	0.176	0.302	0.562	105	0.067	0.222	0.591	0.616	105	0.076	0.243	0.587	0.602	105	0.052
								105.2	0.09	0.15	0.242	0.279	105.2	0.093	0.144	0.242	0.277	105	0.076	0.121	0.178	0.211	105	0.076	0.121	0.177	0.208	105.2	0.074	0.166	0.301	0.56	105.2	0.089	0.176	0.302	0.562	105.2	0.067	0.222	0.59	0.616	105.2	0.076	0.243	0.587	0.602	105.2	0.052
								105.4	0.09	0.15	0.242	0.279	105.4	0.093	0.144	0.242	0.277	105.2	0.076	0.121	0.178	0.211	105.2	0.076	0.121	0.177	0.208	105.4	0.074	0.165	0.301	0.56	105.4	0.089	0.176	0.302	0.562	105.4	0.067	0.222	0.59	0.616	105.4	0.076	0.244	0.587	0.602	105.4	0.052
								105.6	0.09	0.15	0.242	0.279	105.6	0.093	0.144	0.242	0.277	105.4	0.077	0.121	0.178	0.211	105.4	0.076	0.121	0.177	0.208	105.6	0.073	0.165	0.301	0.56	105.6	0.089	0.176	0.302	0.562	105.6	0.067	0.222	0.59	0.615	105.6	0.077	0.244	0.587	0.602	105.6	0.051
								105.8	0.091	0.151	0.242	0.279	105.8	0.093	0.145	0.242	0.277	105.6	0.076	0.121	0.178	0.211	105.6	0.076	0.121	0.177	0.208	105.8	0.073	0.165	0.301	0.56	105.8	0.089	0.176	0.302	0.562	105.8	0.067	0.222	0.59	0.615	105.8	0.077	0.244	0.587	0.602	105.8	0.051
								106	0.091	0.151	0.242	0.279	106	0.094	0.145	0.242	0.277	105.8	0.076	0.121	0.178	0.211	105.8	0.076	0.121	0.177	0.208	106	0.073	0.165	0.301	0.56	106	0.089	0.176	0.302	0.562	106	0.067	0.222	0.59	0.615	106	0.077	0.245	0.587	0.602	106	0.051
								106.2	0.092	0.151	0.241	0.279	106.2	0.094	0.145	0.242	0.277	106	0.076	0.121	0.178	0.211	106	0.076	0.121	0.177	0.208	106.2	0.073	0.165	0.301	0.56	106.2	0.089	0.176	0.302	0.562	106.2	0.067	0.222	0.59	0.615	106.2	0.077	0.245	0.587	0.602	106.2	0.051
								106.4	0.092	0.152	0.241	0.279	106.4	0.094	0.145	0.242	0.277	106.2	0.076	0.121	0.179	0.211	106.2	0.077	0.121	0.177	0.208	106.4	0.072	0.165	0.301	0.56	106.4	0.089	0.176	0.302	0.562	106.4	0.067	0.222	0.59	0.614	106.4	0.077	0.245	0.587	0.602	106.4	0.051
								106.6	0.093	0.152	0.242	0.279	106.6	0.094	0.145	0.242	0.277	106.4	0.077	0.122	0.179	0.211	106.4	0.077	0.121	0.177	0.208	106.6	0.073	0.165	0.302	0.56	106.6	0.089	0.176	0.302	0.562	106.6	0.068	0.222	0.59	0.614	106.6	0.077	0.245	0.588	0.602	106.6	0.051
								106.8	0.093	0.152	0.242	0.279	106.8	0.094	0.145	0.242	0.277	106.6	0.077	0.122	0.179	0.211	106.6	0.077	0.121	0.177	0.208	106.8	0.073	0.164	0.302	0.56	106.8	0.089	0.176	0.302	0.562	106.8	0.068	0.223	0.59	0.614	106.8	0.077	0.246	0.588	0.602	106.8	0.051
								107	0.093	0.152	0.242	0.279	107	0.094	0.145	0.242	0.277	106.8	0.077	0.122	0.179	0.211	106.8	0.077	0.122	0.177	0.208	107	0.073	0.164	0.302	0.561	107	0.089	0.176	0.302	0.562	107	0.068	0.223	0.59	0.613	107	0.077	0.246	0.588	0.602	107	0.051
								107.2	0.094	0.153	0.242	0.279	107.2	0.094	0.145	0.242	0.277	107	0.077	0.123	0.179	0.211	107	0.077	0.122	0.177	0.208	107.2	0.073	0.164	0.302	0.561	107.2	0.089	0.176	0.302	0.562	107.2	0.068	0.224	0.59	0.613	107.2	0.077	0.246	0.588	0.602	107.2	0.052
								107.4	0.094	0.153	0.242	0.279	107.4	0.094	0.146	0.242	0.277	107.2	0.078	0.123	0.18	0.211	107.2	0.077	0.122	0.177	0.208	107.4	0.073	0.164	0.303	0.561	107.4	0.089	0.176	0.302	0.562	107.4	0.069	0.224	0.59	0.613	107.4	0.078	0.247	0.588	0.602	107.4	0.052
								107.6	0.094	0.153	0.242	0.279	107.6	0.094	0.146	0.242	0.277	107.4	0.078	0.123	0.18	0.211	107.4	0.077	0.122	0.177	0.208	107.6	0.074	0.164	0.303	0.561	107.6	0.089	0.176	0.302	0.562	107.6	0.069	0.225	0.59	0.613	107.6	0.078	0.247	0.588	0.602	107.6	0.052
								107.8	0.094	0.153	0.243	0.279	107.8	0.094	0.146	0.242	0.277	107.6	0.078	0.123	0.179	0.212	107.6	0.077	0.122	0.177	0.208	107.8	0.074	0.164	0.303	0.562	107.8	0.089	0.176	0.302	0.562	107.8	0.069	0.226	0.591	0.614	107.8	0.078	0.247	0.588	0.602	107.8	0.053
								108	0.094	0.153	0.243	0.279	108	0.094	0.146	0.242	0.277	107.8	0.078	0.123	0.18	0.212	107.8	0.077	0.122	0.177	0.208	108	0.074	0.165	0.303	0.562	108	0.089	0.176	0.302	0.562	108	0.07	0.227	0.591	0.614	108	0.078	0.247	0.588	0.602	108	0.054
								108.2	0.094	0.153	0.243	0.279	108.2	0.094	0.146	0.242	0.277	108	0.078	0.123	0.179	0.212	108	0.077	0.122	0.177	0.208	108.2	0.075	0.165	0.304	0.562	108.2	0.089	0.176	0.302	0.562	108.2	0.071	0.228	0.592	0.614	108.2	0.078	0.248	0.588	0.602	108.2	0.054
								108.4	0.094	0.153	0.243	0.279	108.4	0.094	0.146	0.242	0.277	108.2	0.078	0.123	0.179	0.212	108.2	0.077	0.122	0.177	0.208	108.4	0.075	0.165	0.304	0.563	108.4	0.089	0.177	0.302	0.562	108.4	0.071	0.229	0.592	0.615	108.4	0.078	0.248	0.588	0.602	108.4	0.055
								108.6	0.095	0.154	0.243	0.28	108.6	0.095	0.146	0.242	0.277	108.4	0.078	0.123	0.179	0.212	108.4	0.077	0.122	0.177	0.208	108.6	0.075	0.166	0.304	0.563	108.6	0.089	0.177	0.302	0.562	108.6	0.072	0.23	0.592	0.615	108.6	0.078	0.248	0.588	0.602	108.6	0.055
								108.8	0.094	0.154	0.243	0.28	108.8	0.095	0.146	0.242	0.277	108.6	0.079	0.124	0.18	0.211	108.6	0.077	0.122	0.177	0.208	108.8	0.075	0.166	0.303	0.563	108.8	0.089	0.177	0.302	0.562	108.8	0.073	0.23	0.592	0.615	108.8	0.078	0.249	0.588	0.602	108.8	0.055
								109	0.094	0.154	0.243	0.28	109	0.095	0.147	0.243	0.277	108.8	0.078	0.123	0.18	0.211	108.8	0.077	0.122	0.177	0.208	109	0.075	0.166	0.303	0.563	109	0.089	0.177	0.302	0.562	109	0.073	0.23	0.592	0.616	109	0.078	0.249	0.588	0.602	109	0.055
								109.2	0.094	0.154	0.243	0.28	109.2	0.095	0.147	0.243	0.277	109	0.078	0.123	0.18	0.21	109	0.077	0.122	0.177	0.208	109.2	0.075	0.166	0.303	0.563	109.2	0.089	0.177	0.302	0.562	109.2	0.073	0.231	0.592	0.616	109.2	0.079	0.249	0.589	0.602	109.2	0.056
								109.4	0.094	0.154	0.243	0.279	109.4	0.095	0.147	0.243	0.277	109.2	0.078	0.123	0.18	0.21	109.2	0.077	0.122	0.177	0.208	109.4	0.075	0.166	0.302	0.563	109.4	0.089	0.177	0.302	0.562	109.4	0.073	0.231	0.592	0.615	109.4	0.079	0.249	0.589	0.602	109.4	0.056
								109.6	0.094	0.154	0.242	0.279	109.6	0.095	0.147	0.243	0.277	109.4	0.078	0.123	0.18	0.21	109.4	0.077	0.122	0.177	0.208	109.6	0.075	0.166	0.302	0.563	109.6	0.089	0.177	0.302	0.562	109.6	0.073	0.231	0.592	0.615	109.6	0.079	0.25	0.589	0.602	109.6	0.056
								109.8	0.094	0.155	0.243	0.279	109.8	0.095	0.147	0.243	0.277	109.6	0.078	0.122	0.18	0.209	109.6	0.077	0.122	0.177	0.208	109.8	0.075	0.166	0.301	0.563	109.8	0.089	0.177	0.303	0.562	109.8	0.073	0.231	0.592	0.615	109.8	0.079	0.25	0.589	0.602	109.8	0.056
								110	0.094	0.155	0.243	0.279	110	0.095	0.147	0.243	0.277	109.8	0.078	0.122	0.18	0.209	109.8	0.077	0.122	0.177	0.208	110	0.075	0.166	0.301	0.563	110	0.089	0.177	0.303	0.562	110	0.073	0.23	0.592	0.615	110	0.079	0.25	0.589	0.602	110	0.055
								110.2	0.094	0.155	0.243	0.279	110.2	0.095	0.147	0.243	0.277	110	0.078	0.122	0.18	0.209	110	0.077	0.122	0.177	0.208	110.2	0.075	0.166	0.3	0.563	110.2	0.089	0.177	0.303	0.562	110.2	0.072	0.23	0.592	0.614	110.2	0.079	0.25	0.589	0.602	110.2	0.055
								110.4	0.094	0.156	0.243	0.279	110.4	0.095	0.147	0.243	0.277	110.2	0.078	0.122	0.18	0.209	110.2	0.077	0.122	0.177	0.208	110.4	0.074	0.166	0.3	0.563	110.4	0.089	0.177	0.303	0.562	110.4	0.072	0.23	0.591	0.614	110.4	0.079	0.251	0.589	0.602	110.4	0.055
								110.6	0.094	0.156	0.244	0.28	110.6	0.095	0.148	0.243	0.277	110.4	0.078	0.122	0.18	0.209	110.4	0.077	0.122	0.177	0.208	110.6	0.074	0.166	0.3	0.562	110.6	0.089	0.177	0.303	0.562	110.6	0.072	0.23	0.591	0.613	110.6	0.079	0.251	0.589	0.602	110.6	0.055
								110.8	0.094	0.155	0.244	0.28	110.8	0.095	0.148	0.243	0.277	110.6	0.078	0.122	0.18	0.21	110.6	0.077	0.122	0.177	0.208	110.8	0.074	0.165	0.3	0.562	110.8	0.089	0.177	0.303	0.562	110.8	0.072	0.23	0.591	0.613	110.8	0.079	0.251	0.589	0.602	110.8	0.055
								111	0.094	0.155	0.244	0.28	111	0.095	0.148	0.243	0.277	110.8	0.078	0.122	0.18	0.21	110.8	0.077	0.122	0.177	0.208	111	0.073	0.166	0.301	0.562	111	0.089	0.177	0.303	0.562	111	0.072	0.23	0.591	0.614	111	0.08	0.252	0.589	0.602	111	0.055
								111.2	0.094	0.155	0.245	0.281	111.2	0.096	0.148	0.243	0.277	111	0.078	0.122	0.18	0.21	111	0.077	0.122	0.177	0.208	111.2	0.073	0.166	0.301	0.562	111.2	0.089	0.177	0.303	0.562	111.2	0.072	0.231	0.591	0.614	111.2	0.08	0.252	0.589	0.602	111.2	0.055
								111.4	0.094	0.155	0.245	0.281	111.4	0.096	0.148	0.243	0.277	111.2	0.079	0.122	0.18	0.21	111.2	0.077	0.122	0.177	0.208	111.4	0.073	0.166	0.301	0.562	111.4	0.089	0.177	0.303	0.562	111.4	0.073	0.231	0.591	0.614	111.4	0.08	0.252	0.589	0.602	111.4	0.055
								111.6	0.094	0.154	0.245	0.281	111.6	0.096	0.148	0.243	0.277	111.4	0.078	0.122	0.18	0.21	111.4	0.077	0.122	0.177	0.208	111.6	0.073	0.166	0.302	0.562	111.6	0.089	0.177	0.303	0.562	111.6	0.073	0.232	0.592	0.614	111.6	0.08	0.252	0.589	0.602	111.6	0.055
								111.8	0.094	0.154	0.245	0.281	111.8	0.096	0.148	0.243	0.277	111.6	0.078	0.122	0.18	0.211	111.6	0.077	0.122	0.177	0.208	111.8	0.073	0.167	0.302	0.561	111.8	0.089	0.177	0.303	0.562	111.8	0.073	0.233	0.592	0.615	111.8	0.08	0.253	0.59	0.602	111.8	0.056
								112	0.094	0.154	0.244	0.281	112	0.096	0.148	0.243	0.277	111.8	0.078	0.123	0.18	0.211	111.8	0.077	0.122	0.177	0.208	112	0.073	0.167	0.303	0.561	112	0.089	0.177	0.303	0.562	112	0.073	0.234	0.592	0.615	112	0.08	0.253	0.59	0.602	112	0.056
								112.2	0.094	0.154	0.244	0.281	112.2	0.096	0.149	0.243	0.277	112	0.078	0.123	0.179	0.211	112	0.077	0.122	0.177	0.208	112.2	0.073	0.167	0.303	0.561	112.2	0.089	0.177	0.303	0.562	112.2	0.073	0.234	0.592	0.615	112.2	0.08	0.253	0.59	0.602	112.2	0.057
								112.4	0.093	0.154	0.244	0.281	112.4	0.096	0.149	0.243	0.277	112.2	0.078	0.123	0.179	0.211	112.2	0.077	0.122	0.177	0.208	112.4	0.073	0.167	0.303	0.561	112.4	0.089	0.177	0.303	0.562	112.4	0.073	0.235	0.592	0.615	112.4	0.08	0.254	0.59	0.602	112.4	0.057
								112.6	0.093	0.154	0.244	0.281	112.6	0.096	0.149	0.243	0.277	112.4	0.078	0.123	0.179	0.211	112.4	0.077	0.122	0.177	0.208	112.6	0.072	0.166	0.303	0.561	112.6	0.089	0.177	0.303	0.562	112.6	0.074	0.235	0.592	0.615	112.6	0.08	0.254	0.59	0.602	112.6	0.057
								112.8	0.093	0.154	0.243	0.281	112.8	0.096	0.149	0.243	0.277	112.6	0.077	0.123	0.179	0.21	112.6	0.077	0.122	0.177	0.208	112.8	0.072	0.166	0.303	0.56	112.8	0.089	0.177	0.303	0.562	112.8	0.074	0.236	0.591	0.614	112.8	0.081	0.254	0.59	0.602	112.8	0.057
								113	0.093	0.154	0.243	0.281	113	0.096	0.149	0.243	0.277	112.8	0.077	0.123	0.179	0.21	112.8	0.077	0.122	0.177	0.208	113	0.072	0.166	0.303	0.56	113	0.089	0.177	0.303	0.562	113	0.074	0.236	0.591	0.614	113	0.081	0.254	0.59	0.602	113	0.057
								113.2	0.092	0.154	0.242	0.28	113.2	0.096	0.149	0.243	0.277	113	0.077	0.122	0.179	0.21	113	0.077	0.122	0.177	0.208	113.2	0.072	0.165	0.302	0.56	113.2	0.089	0.177	0.303	0.562	113.2	0.074	0.236	0.59	0.614	113.2	0.081	0.255	0.59	0.602	113.2	0.057
								113.4	0.092	0.154	0.242	0.28	113.4	0.096	0.149	0.243	0.277	113.2	0.077	0.122	0.178	0.21	113.2	0.077	0.122	0.177	0.208	113.4	0.073	0.165	0.302	0.56	113.4	0.089	0.177	0.303	0.562	113.4	0.074	0.237	0.59	0.614	113.4	0.081	0.255	0.59	0.602	113.4	0.057
								113.6	0.092	0.155	0.242	0.28	113.6	0.096	0.149	0.243	0.277	113.4	0.077	0.122	0.178	0.209	113.4	0.077	0.122	0.177	0.208	113.6	0.073	0.166	0.302	0.56	113.6	0.089	0.177	0.303	0.562	113.6	0.074	0.237	0.59	0.614	113.6	0.081	0.255	0.59	0.602	113.6	0.057
								113.8	0.092	0.155	0.242	0.28	113.8	0.097	0.149	0.243	0.277	113.6	0.077	0.121	0.178	0.209	113.6	0.077	0.122	0.177	0.208	113.8	0.073	0.166	0.302	0.561	113.8	0.089	0.177	0.303	0.562	113.8	0.074	0.237	0.59	0.613	113.8	0.081	0.255	0.59	0.602	113.8	0.056
								114	0.093	0.156	0.242	0.28	114	0.097	0.15	0.243	0.277	113.8	0.077	0.121	0.177	0.209	113.8	0.077	0.122	0.177	0.208	114	0.074	0.166	0.302	0.561	114	0.089	0.177	0.303	0.562	114	0.074	0.237	0.59	0.613	114	0.081	0.256	0.59	0.602	114	0.056
								114.2	0.093	0.156	0.242	0.28	114.2	0.097	0.15	0.243	0.277	114	0.077	0.121	0.177	0.209	114	0.077	0.122	0.177	0.208	114.2	0.074	0.166	0.302	0.561	114.2	0.089	0.177	0.303	0.562	114.2	0.074	0.238	0.59	0.613	114.2	0.081	0.256	0.59	0.602	114.2	0.056
								114.4	0.093	0.156	0.242	0.281	114.4	0.097	0.15	0.243	0.277	114.2	0.077	0.121	0.177	0.209	114.2	0.077	0.122	0.177	0.208	114.4	0.074	0.166	0.303	0.561	114.4	0.089	0.177	0.303	0.562	114.4	0.074	0.238	0.59	0.613	114.4	0.081	0.256	0.59	0.602	114.4	0.056
								114.6	0.094	0.156	0.242	0.281	114.6	0.097	0.15	0.243	0.277	114.4	0.077	0.122	0.177	0.209	114.4	0.077	0.122	0.177	0.208	114.6	0.074	0.166	0.303	0.561	114.6	0.089	0.177	0.303	0.562	114.6	0.074	0.238	0.59	0.612	114.6	0.081	0.257	0.59	0.602	114.6	0.056
								114.8	0.094	0.156	0.242	0.281	114.8	0.097	0.15	0.243	0.277	114.6	0.078	0.121	0.176	0.209	114.6	0.077	0.122	0.177	0.208	114.8	0.074	0.167	0.303	0.561	114.8	0.089	0.177	0.303	0.562	114.8	0.075	0.238	0.59	0.612	114.8	0.082	0.257	0.591	0.602	114.8	0.056
								115	0.094	0.157	0.243	0.281	115	0.097	0.15	0.243	0.277	114.8	0.078	0.121	0.176	0.209	114.8	0.077	0.122	0.177	0.208	115	0.074	0.167	0.303	0.561	115	0.089	0.177	0.303	0.562	115	0.075	0.238	0.589	0.612	115	0.082	0.257	0.591	0.602	115	0.055
								115.2	0.095	0.157	0.243	0.281	115.2	0.097	0.15	0.243	0.277	115	0.078	0.122	0.176	0.209	115	0.077	0.122	0.177	0.208	115.2	0.074	0.167	0.303	0.561	115.2	0.089	0.177	0.303	0.562	115.2	0.075	0.238	0.59	0.612	115.2	0.082	0.257	0.591	0.602	115.2	0.056
								115.4	0.095	0.157	0.243	0.281	115.4	0.097	0.15	0.243	0.277	115.2	0.078	0.122	0.176	0.209	115.2	0.077	0.122	0.177	0.208	115.4	0.074	0.167	0.303	0.561	115.4	0.089	0.177	0.303	0.562	115.4	0.075	0.239	0.59	0.612	115.4	0.082	0.258	0.591	0.602	115.4	0.056
								115.6	0.095	0.157	0.243	0.28	115.6	0.097	0.151	0.243	0.277	115.4	0.078	0.122	0.176	0.209	115.4	0.077	0.122	0.177	0.208	115.6	0.074	0.167	0.303	0.56	115.6	0.089	0.177	0.303	0.562	115.6	0.075	0.239	0.59	0.612	115.6	0.082	0.258	0.591	0.602	115.6	0.056
								115.8	0.096	0.157	0.243	0.28	115.8	0.097	0.151	0.243	0.277	115.6	0.078	0.122	0.176	0.209	115.6	0.078	0.122	0.177	0.208	115.8	0.074	0.167	0.303	0.56	115.8	0.089	0.177	0.303	0.562	115.8	0.075	0.24	0.59	0.612	115.8	0.082	0.258	0.591	0.602	115.8	0.056
								116	0.095	0.157	0.243	0.28	116	0.097	0.151	0.243	0.277	115.8	0.078	0.123	0.177	0.209	115.8	0.078	0.122	0.177	0.208	116	0.074	0.167	0.303	0.56	116	0.089	0.177	0.303	0.562	116	0.075	0.24	0.591	0.612	116	0.082	0.258	0.591	0.602	116	0.056
								116.2	0.095	0.157	0.243	0.28	116.2	0.097	0.151	0.243	0.277	116	0.078	0.123	0.177	0.209	116	0.078	0.122	0.177	0.208	116.2	0.074	0.167	0.303	0.56	116.2	0.089	0.177	0.303	0.562	116.2	0.075	0.241	0.591	0.612	116.2	0.082	0.259	0.591	0.602	116.2	0.056
								116.4	0.096	0.157	0.244	0.28	116.4	0.097	0.151	0.243	0.277	116.2	0.078	0.123	0.177	0.209	116.2	0.078	0.122	0.177	0.208	116.4	0.074	0.167	0.303	0.559	116.4	0.09	0.177	0.303	0.562	116.4	0.076	0.241	0.591	0.612	116.4	0.082	0.259	0.591	0.602	116.4	0.056
								116.6	0.096	0.157	0.244	0.281	116.6	0.098	0.151	0.243	0.277	116.4	0.079	0.123	0.178	0.209	116.4	0.078	0.122	0.177	0.208	116.6	0.074	0.167	0.302	0.559	116.6	0.09	0.177	0.303	0.562	116.6	0.076	0.241	0.591	0.612	116.6	0.083	0.259	0.591	0.602	116.6	0.056
								116.8	0.095	0.156	0.244	0.281	116.8	0.098	0.151	0.243	0.277	116.6	0.079	0.123	0.178	0.209	116.6	0.078	0.122	0.177	0.208	116.8	0.075	0.166	0.302	0.559	116.8	0.09	0.177	0.303	0.562	116.8	0.076	0.242	0.591	0.612	116.8	0.083	0.259	0.591	0.602	116.8	0.056
								117	0.095	0.156	0.244	0.281	117	0.098	0.151	0.243	0.277	116.8	0.079	0.123	0.178	0.209	116.8	0.078	0.122	0.177	0.208	117	0.075	0.166	0.302	0.558	117	0.09	0.177	0.303	0.562	117	0.076	0.242	0.591	0.612	117	0.083	0.26	0.591	0.602	117	0.056
								117.2	0.095	0.156	0.244	0.281	117.2	0.098	0.151	0.243	0.277	117	0.078	0.123	0.178	0.209	117	0.078	0.122	0.177	0.208	117.2	0.075	0.166	0.302	0.558	117.2	0.09	0.177	0.303	0.562	117.2	0.077	0.243	0.591	0.612	117.2	0.083	0.26	0.591	0.602	117.2	0.056
								117.4	0.095	0.156	0.244	0.281	117.4	0.098	0.152	0.243	0.277	117.2	0.078	0.123	0.178	0.208	117.2	0.078	0.122	0.177	0.208	117.4	0.075	0.167	0.302	0.559	117.4	0.09	0.177	0.303	0.562	117.4	0.077	0.243	0.591	0.612	117.4	0.083	0.26	0.591	0.602	117.4	0.056
								117.6	0.095	0.156	0.245	0.281	117.6	0.098	0.152	0.243	0.277	117.4	0.078	0.123	0.178	0.208	117.4	0.078	0.122	0.177	0.208	117.6	0.075	0.167	0.302	0.559	117.6	0.09	0.177	0.303	0.562	117.6	0.077	0.244	0.592	0.611	117.6	0.083	0.261	0.591	0.602	117.6	0.056
								117.8	0.095	0.156	0.245	0.281	117.8	0.098	0.152	0.243	0.277	117.6	0.078	0.123	0.178	0.208	117.6	0.078	0.122	0.177	0.208	117.8	0.075	0.167	0.302	0.559	117.8	0.09	0.177	0.303	0.562	117.8	0.077	0.244	0.592	0.611	117.8	0.083	0.261	0.591	0.602	117.8	0.056
								118	0.095	0.156	0.245	0.281	118	0.098	0.152	0.243	0.277	117.8	0.078	0.123	0.178	0.209	117.8	0.078	0.122	0.177	0.208	118	0.075	0.167	0.302	0.559	118	0.09	0.177	0.303	0.562	118	0.077	0.245	0.592	0.611	118	0.083	0.261	0.592	0.602	118	0.056
								118.2	0.096	0.156	0.246	0.282	118.2	0.098	0.152	0.243	0.277	118	0.078	0.123	0.178	0.209	118	0.078	0.122	0.177	0.208	118.2	0.075	0.167	0.302	0.559	118.2	0.09	0.177	0.303	0.562	118.2	0.077	0.245	0.592	0.611	118.2	0.083	0.261	0.592	0.602	118.2	0.056
								118.4	0.097	0.157	0.246	0.282	118.4	0.098	0.152	0.243	0.277	118.2	0.078	0.123	0.178	0.209	118.2	0.078	0.122	0.177	0.208	118.4	0.075	0.167	0.302	0.56	118.4	0.09	0.177	0.303	0.562	118.4	0.077	0.245	0.592	0.611	118.4	0.084	0.262	0.592	0.602	118.4	0.056
								118.6	0.097	0.157	0.246	0.283	118.6	0.098	0.152	0.243	0.277	118.4	0.079	0.123	0.178	0.209	118.4	0.078	0.122	0.177	0.208	118.6	0.075	0.167	0.302	0.56	118.6	0.09	0.177	0.303	0.562	118.6	0.077	0.245	0.592	0.61	118.6	0.084	0.262	0.592	0.602	118.6	0.057
								118.8	0.097	0.157	0.246	0.283	118.8	0.098	0.152	0.243	0.277	118.6	0.079	0.124	0.179	0.209	118.6	0.078	0.122	0.177	0.208	118.8	0.075	0.167	0.302	0.56	118.8	0.09	0.177	0.303	0.562	118.8	0.077	0.245	0.592	0.61	118.8	0.084	0.262	0.592	0.602	118.8	0.057
								119	0.098	0.157	0.246	0.283	119	0.098	0.152	0.243	0.277	118.8	0.079	0.124	0.179	0.21	118.8	0.078	0.122	0.177	0.208	119	0.075	0.168	0.302	0.56	119	0.09	0.177	0.303	0.562	119	0.078	0.245	0.592	0.61	119	0.084	0.262	0.592	0.602	119	0.057
								119.2	0.098	0.158	0.246	0.283	119.2	0.098	0.153	0.243	0.277	119	0.079	0.124	0.179	0.21	119	0.078	0.122	0.177	0.208	119.2	0.075	0.167	0.302	0.56	119.2	0.09	0.177	0.303	0.562	119.2	0.078	0.246	0.592	0.611	119.2	0.084	0.263	0.592	0.602	119.2	0.058
								119.4	0.098	0.158	0.246	0.283	119.4	0.099	0.153	0.243	0.277	119.2	0.079	0.124	0.179	0.21	119.2	0.078	0.122	0.177	0.208	119.4	0.075	0.167	0.302	0.561	119.4	0.09	0.177	0.303	0.562	119.4	0.078	0.246	0.592	0.611	119.4	0.084	0.263	0.592	0.602	119.4	0.058
								119.6	0.098	0.159	0.246	0.283	119.6	0.099	0.153	0.243	0.277	119.4	0.079	0.124	0.18	0.21	119.4	0.078	0.122	0.177	0.208	119.6	0.075	0.167	0.302	0.561	119.6	0.09	0.177	0.303	0.562	119.6	0.078	0.246	0.592	0.611	119.6	0.084	0.263	0.592	0.602	119.6	0.058
								119.8	0.098	0.159	0.245	0.282	119.8	0.099	0.153	0.243	0.277	119.6	0.079	0.124	0.18	0.21	119.6	0.078	0.122	0.177	0.208	119.8	0.075	0.167	0.302	0.561	119.8	0.09	0.177	0.303	0.562	119.8	0.078	0.246	0.592	0.611	119.8	0.084	0.263	0.592	0.602	119.8	0.058
								120	0.097	0.159	0.245	0.282	120	0.099	0.153	0.243	0.277	119.8	0.079	0.124	0.18	0.21	119.8	0.078	0.122	0.177	0.208	120	0.074	0.166	0.302	0.561	120	0.09	0.177	0.303	0.562	120	0.078	0.247	0.592	0.611	120	0.084	0.264	0.592	0.602	120	0.058
								120.2	0.097	0.159	0.245	0.282	120.2	0.099	0.153	0.243	0.277	120	0.079	0.124	0.18	0.21	120	0.078	0.122	0.177	0.208	120.2	0.074	0.166	0.302	0.561	120.2	0.09	0.177	0.303	0.562	120.2	0.078	0.247	0.592	0.611	120.2	0.084	0.264	0.592	0.602	120.2	0.058
								120.4	0.097	0.16	0.244	0.282	120.4	0.099	0.153	0.243	0.277	120.2	0.079	0.124	0.18	0.21	120.2	0.078	0.122	0.177	0.208	120.4	0.074	0.166	0.301	0.561	120.4	0.09	0.177	0.303	0.562	120.4	0.078	0.247	0.591	0.611	120.4	0.085	0.264	0.592	0.602	120.4	0.057
								120.6	0.097	0.16	0.244	0.282	120.6	0.099	0.153	0.243	0.277	120.4	0.079	0.124	0.18	0.21	120.4	0.078	0.122	0.177	0.208	120.6	0.074	0.166	0.301	0.561	120.6	0.09	0.177	0.303	0.562	120.6	0.078	0.247	0.591	0.61	120.6	0.085	0.264	0.592	0.602	120.6	0.057
								120.8	0.097	0.16	0.244	0.281	120.8	0.099	0.153	0.243	0.277	120.6	0.079	0.124	0.18	0.21	120.6	0.078	0.122	0.177	0.208	120.8	0.074	0.166	0.301	0.561	120.8	0.09	0.177	0.303	0.562	120.8	0.078	0.248	0.591	0.61	120.8	0.085	0.265	0.592	0.602	120.8	0.057
								121	0.097	0.16	0.245	0.281	121	0.099	0.154	0.243	0.277	120.8	0.079	0.124	0.18	0.21	120.8	0.078	0.122	0.177	0.208	121	0.074	0.166	0.301	0.562	121	0.09	0.177	0.303	0.562	121	0.077	0.248	0.591	0.61	121	0.085	0.265	0.592	0.602	121	0.057
								121.2	0.098	0.161	0.245	0.281	121.2	0.099	0.154	0.243	0.277	121	0.079	0.124	0.18	0.21	121	0.078	0.122	0.177	0.208	121.2	0.074	0.166	0.301	0.562	121.2	0.09	0.177	0.303	0.562	121.2	0.077	0.248	0.59	0.61	121.2	0.085	0.265	0.592	0.602	121.2	0.056
								121.4	0.098	0.161	0.245	0.281	121.4	0.099	0.154	0.243	0.277	121.2	0.079	0.124	0.18	0.211	121.2	0.078	0.122	0.177	0.208	121.4	0.074	0.166	0.301	0.562	121.4	0.09	0.177	0.303	0.562	121.4	0.077	0.249	0.59	0.61	121.4	0.085	0.265	0.592	0.602	121.4	0.056
								121.6	0.099	0.162	0.246	0.281	121.6	0.099	0.154	0.243	0.277	121.4	0.079	0.124	0.18	0.211	121.4	0.078	0.122	0.177	0.208	121.6	0.074	0.166	0.301	0.562	121.6	0.09	0.177	0.303	0.562	121.6	0.077	0.249	0.59	0.61	121.6	0.085	0.266	0.592	0.602	121.6	0.056
								121.8	0.099	0.162	0.246	0.281	121.8	0.099	0.154	0.243	0.277	121.6	0.08	0.125	0.18	0.211	121.6	0.078	0.122	0.177	0.208	121.8	0.073	0.166	0.301	0.562	121.8	0.09	0.177	0.303	0.562	121.8	0.077	0.249	0.589	0.61	121.8	0.085	0.266	0.593	0.602	121.8	0.056
								122	0.099	0.162	0.246	0.281	122	0.099	0.154	0.243	0.277	121.8	0.08	0.125	0.18	0.211	121.8	0.078	0.122	0.177	0.208	122	0.073	0.166	0.301	0.561	122	0.09	0.177	0.303	0.562	122	0.077	0.249	0.589	0.61	122	0.085	0.266	0.593	0.602	122	0.056
								122.2	0.1	0.162	0.246	0.281	122.2	0.099	0.154	0.243	0.277	122	0.08	0.125	0.18	0.211	122	0.078	0.122	0.177	0.208	122.2	0.073	0.167	0.301	0.561	122.2	0.09	0.178	0.303	0.562	122.2	0.077	0.249	0.589	0.61	122.2	0.086	0.266	0.593	0.602	122.2	0.056
								122.4	0.1	0.162	0.246	0.282	122.4	0.1	0.154	0.243	0.277	122.2	0.081	0.125	0.18	0.211	122.2	0.078	0.122	0.177	0.208	122.4	0.073	0.167	0.301	0.56	122.4	0.09	0.178	0.303	0.562	122.4	0.077	0.249	0.589	0.61	122.4	0.086	0.267	0.593	0.602	122.4	0.056
								122.6	0.1	0.162	0.246	0.282	122.6	0.1	0.154	0.243	0.277	122.4	0.081	0.124	0.18	0.211	122.4	0.078	0.122	0.177	0.208	122.6	0.073	0.167	0.301	0.56	122.6	0.09	0.178	0.303	0.562	122.6	0.078	0.25	0.589	0.61	122.6	0.086	0.267	0.593	0.602	122.6	0.056
								122.8	0.1	0.162	0.247	0.282	122.8	0.1	0.155	0.243	0.277	122.6	0.081	0.124	0.18	0.211	122.6	0.078	0.122	0.177	0.208	122.8	0.073	0.167	0.301	0.56	122.8	0.09	0.178	0.303	0.562	122.8	0.078	0.25	0.589	0.61	122.8	0.086	0.267	0.593	0.602	122.8	0.057
								123	0.1	0.162	0.247	0.282	123	0.1	0.155	0.243	0.277	122.8	0.081	0.124	0.18	0.211	122.8	0.078	0.122	0.177	0.208	123	0.073	0.167	0.301	0.56	123	0.09	0.178	0.303	0.562	123	0.078	0.251	0.59	0.61	123	0.086	0.267	0.593	0.602	123	0.057
								123.2	0.099	0.162	0.246	0.282	123.2	0.1	0.155	0.243	0.277	123	0.081	0.123	0.18	0.21	123	0.078	0.122	0.177	0.208	123.2	0.074	0.167	0.301	0.559	123.2	0.09	0.178	0.303	0.562	123.2	0.079	0.251	0.59	0.61	123.2	0.086	0.268	0.593	0.602	123.2	0.057
								123.4	0.099	0.162	0.246	0.282	123.4	0.1	0.155	0.243	0.277	123.2	0.08	0.123	0.18	0.21	123.2	0.078	0.122	0.177	0.208	123.4	0.074	0.166	0.301	0.559	123.4	0.09	0.178	0.303	0.562	123.4	0.079	0.251	0.59	0.61	123.4	0.086	0.268	0.593	0.602	123.4	0.057
								123.6	0.099	0.162	0.246	0.281	123.6	0.1	0.155	0.243	0.277	123.4	0.08	0.123	0.179	0.21	123.4	0.078	0.122	0.177	0.208	123.6	0.074	0.166	0.301	0.559	123.6	0.09	0.178	0.303	0.562	123.6	0.079	0.251	0.59	0.61	123.6	0.086	0.268	0.593	0.602	123.6	0.057
								123.8	0.098	0.162	0.246	0.281	123.8	0.1	0.155	0.243	0.277	123.6	0.079	0.123	0.179	0.21	123.6	0.078	0.122	0.177	0.208	123.8	0.074	0.166	0.301	0.558	123.8	0.09	0.178	0.303	0.562	123.8	0.079	0.251	0.59	0.609	123.8	0.086	0.268	0.593	0.602	123.8	0.056
								124	0.098	0.162	0.245	0.281	124	0.1	0.155	0.243	0.277	123.8	0.079	0.123	0.179	0.21	123.8	0.078	0.122	0.177	0.208	124	0.074	0.166	0.301	0.558	124	0.09	0.178	0.303	0.562	124	0.079	0.252	0.591	0.609	124	0.086	0.269	0.593	0.602	124	0.056
								124.2	0.099	0.161	0.245	0.281	124.2	0.1	0.155	0.244	0.277	124	0.079	0.123	0.178	0.21	124	0.078	0.122	0.177	0.208	124.2	0.075	0.166	0.301	0.559	124.2	0.09	0.178	0.303	0.562	124.2	0.079	0.252	0.591	0.609	124.2	0.087	0.269	0.593	0.602	124.2	0.057
								124.4	0.099	0.161	0.244	0.281	124.4	0.1	0.155	0.244	0.277	124.2	0.079	0.123	0.178	0.21	124.2	0.078	0.122	0.177	0.208	124.4	0.075	0.167	0.301	0.559	124.4	0.09	0.178	0.303	0.562	124.4	0.08	0.252	0.591	0.609	124.4	0.087	0.269	0.593	0.602	124.4	0.057
								124.6	0.099	0.161	0.244	0.281	124.6	0.1	0.156	0.244	0.277	124.4	0.078	0.123	0.178	0.209	124.4	0.078	0.122	0.177	0.208	124.6	0.076	0.167	0.301	0.559	124.6	0.09	0.178	0.303	0.562	124.6	0.08	0.253	0.592	0.61	124.6	0.087	0.269	0.593	0.602	124.6	0.057
								124.8	0.1	0.161	0.244	0.281	124.8	0.1	0.156	0.244	0.277	124.6	0.078	0.123	0.178	0.21	124.6	0.078	0.122	0.177	0.208	124.8	0.076	0.167	0.301	0.56	124.8	0.09	0.178	0.303	0.562	124.8	0.08	0.253	0.592	0.61	124.8	0.087	0.27	0.593	0.602	124.8	0.058
								125	0.1	0.162	0.244	0.28	125	0.1	0.156	0.244	0.277	124.8	0.078	0.123	0.179	0.21	124.8	0.078	0.122	0.177	0.208	125	0.076	0.168	0.301	0.559	125	0.09	0.178	0.303	0.562	125	0.08	0.253	0.592	0.609	125	0.087	0.27	0.593	0.602	125	0.058
								125.2	0.101	0.162	0.244	0.28	125.2	0.1	0.156	0.244	0.277	125	0.078	0.123	0.179	0.21	125	0.078	0.123	0.177	0.208	125.2	0.076	0.168	0.301	0.559	125.2	0.09	0.178	0.303	0.562	125.2	0.08	0.253	0.592	0.609	125.2	0.087	0.27	0.593	0.602	125.2	0.057
								125.4	0.101	0.162	0.245	0.28	125.4	0.1	0.156	0.244	0.277	125.2	0.078	0.123	0.179	0.21	125.2	0.078	0.123	0.177	0.208	125.4	0.076	0.168	0.301	0.559	125.4	0.09	0.178	0.303	0.562	125.4	0.08	0.253	0.591	0.609	125.4	0.087	0.27	0.593	0.602	125.4	0.057
								125.6	0.101	0.162	0.245	0.28	125.6	0.101	0.156	0.244	0.277	125.4	0.079	0.123	0.179	0.21	125.4	0.078	0.123	0.177	0.208	125.6	0.075	0.168	0.301	0.558	125.6	0.09	0.178	0.303	0.562	125.6	0.08	0.253	0.591	0.608	125.6	0.087	0.271	0.593	0.602	125.6	0.057
								125.8	0.101	0.162	0.245	0.28	125.8	0.101	0.156	0.244	0.277	125.6	0.079	0.123	0.179	0.21	125.6	0.078	0.123	0.177	0.208	125.8	0.075	0.168	0.3	0.558	125.8	0.09	0.178	0.303	0.562	125.8	0.08	0.253	0.591	0.608	125.8	0.087	0.271	0.593	0.602	125.8	0.057
								126	0.101	0.162	0.245	0.28	126	0.101	0.156	0.244	0.277	125.8	0.079	0.123	0.179	0.21	125.8	0.078	0.123	0.177	0.208	126	0.075	0.168	0.3	0.558	126	0.09	0.178	0.303	0.562	126	0.081	0.253	0.591	0.608	126	0.087	0.271	0.593	0.602	126	0.056
								126.2	0.101	0.162	0.245	0.28	126.2	0.101	0.156	0.244	0.277	126	0.079	0.122	0.179	0.211	126	0.078	0.123	0.177	0.208	126.2	0.075	0.168	0.301	0.558	126.2	0.09	0.178	0.303	0.562	126.2	0.081	0.254	0.591	0.608	126.2	0.088	0.271	0.594	0.602	126.2	0.056
								126.4	0.101	0.162	0.245	0.28	126.4	0.101	0.156	0.244	0.277	126.2	0.079	0.123	0.179	0.211	126.2	0.078	0.123	0.177	0.208	126.4	0.075	0.168	0.301	0.558	126.4	0.09	0.178	0.303	0.562	126.4	0.081	0.254	0.591	0.608	126.4	0.088	0.272	0.594	0.602	126.4	0.056
								126.6	0.101	0.162	0.245	0.28	126.6	0.101	0.157	0.244	0.277	126.4	0.079	0.122	0.179	0.211	126.4	0.078	0.123	0.177	0.208	126.6	0.075	0.168	0.301	0.558	126.6	0.09	0.178	0.303	0.562	126.6	0.081	0.254	0.591	0.607	126.6	0.088	0.272	0.594	0.602	126.6	0.056
								126.8	0.101	0.162	0.245	0.28	126.8	0.101	0.157	0.244	0.277	126.6	0.079	0.122	0.179	0.21	126.6	0.078	0.123	0.177	0.208	126.8	0.074	0.168	0.301	0.558	126.8	0.09	0.178	0.303	0.562	126.8	0.081	0.254	0.59	0.607	126.8	0.088	0.272	0.594	0.602	126.8	0.056
								127	0.1	0.162	0.245	0.28	127	0.101	0.157	0.244	0.277	126.8	0.079	0.122	0.179	0.21	126.8	0.078	0.123	0.177	0.208	127	0.074	0.167	0.3	0.558	127	0.09	0.178	0.303	0.562	127	0.081	0.254	0.59	0.607	127	0.088	0.272	0.594	0.602	127	0.056
								127.2	0.1	0.162	0.245	0.28	127.2	0.101	0.157	0.244	0.277	127	0.079	0.122	0.179	0.21	127	0.078	0.123	0.177	0.208	127.2	0.074	0.167	0.3	0.558	127.2	0.09	0.178	0.303	0.562	127.2	0.081	0.255	0.59	0.606	127.2	0.088	0.273	0.594	0.602	127.2	0.056
								127.4	0.1	0.162	0.245	0.28	127.4	0.101	0.157	0.244	0.277	127.2	0.078	0.122	0.179	0.21	127.2	0.078	0.123	0.177	0.208	127.4	0.074	0.167	0.3	0.559	127.4	0.09	0.178	0.303	0.562	127.4	0.081	0.255	0.59	0.606	127.4	0.088	0.273	0.594	0.602	127.4	0.057
								127.6	0.1	0.162	0.245	0.279	127.6	0.101	0.157	0.244	0.277	127.4	0.079	0.122	0.179	0.21	127.4	0.078	0.123	0.177	0.208	127.6	0.074	0.167	0.301	0.559	127.6	0.09	0.178	0.303	0.562	127.6	0.081	0.256	0.59	0.606	127.6	0.088	0.273	0.594	0.602	127.6	0.057
								127.8	0.1	0.162	0.245	0.279	127.8	0.101	0.157	0.244	0.277	127.6	0.078	0.122	0.178	0.209	127.6	0.078	0.123	0.177	0.208	127.8	0.075	0.167	0.301	0.56	127.8	0.09	0.178	0.303	0.562	127.8	0.081	0.256	0.591	0.606	127.8	0.088	0.273	0.594	0.602	127.8	0.058
								128	0.1	0.162	0.245	0.279	128	0.101	0.157	0.244	0.277	127.8	0.078	0.122	0.178	0.209	127.8	0.078	0.123	0.177	0.208	128	0.075	0.168	0.301	0.56	128	0.09	0.178	0.303	0.562	128	0.081	0.257	0.591	0.607	128	0.089	0.274	0.594	0.602	128	0.058
								128.2	0.1	0.162	0.245	0.279	128.2	0.101	0.157	0.244	0.277	128	0.078	0.122	0.178	0.209	128	0.078	0.123	0.177	0.208	128.2	0.076	0.168	0.302	0.561	128.2	0.09	0.178	0.303	0.562	128.2	0.082	0.258	0.591	0.608	128.2	0.089	0.274	0.594	0.602	128.2	0.059
								128.4	0.1	0.162	0.245	0.279	128.4	0.101	0.158	0.244	0.277	128.2	0.078	0.122	0.178	0.209	128.2	0.079	0.123	0.177	0.208	128.4	0.076	0.168	0.302	0.561	128.4	0.09	0.178	0.303	0.562	128.4	0.082	0.259	0.591	0.608	128.4	0.089	0.274	0.594	0.602	128.4	0.059
								128.6	0.1	0.162	0.245	0.279	128.6	0.102	0.158	0.244	0.277	128.4	0.078	0.122	0.177	0.209	128.4	0.079	0.123	0.177	0.208	128.6	0.077	0.168	0.302	0.561	128.6	0.09	0.178	0.303	0.562	128.6	0.082	0.259	0.591	0.608	128.6	0.089	0.274	0.594	0.602	128.6	0.059
								128.8	0.1	0.163	0.245	0.28	128.8	0.102	0.158	0.244	0.277	128.6	0.078	0.122	0.178	0.209	128.6	0.079	0.123	0.177	0.208	128.8	0.077	0.168	0.301	0.561	128.8	0.09	0.178	0.303	0.562	128.8	0.082	0.26	0.591	0.608	128.8	0.089	0.275	0.594	0.602	128.8	0.059
								129	0.1	0.163	0.245	0.28	129	0.102	0.158	0.244	0.277	128.8	0.078	0.122	0.178	0.209	128.8	0.079	0.123	0.177	0.208	129	0.077	0.168	0.301	0.561	129	0.09	0.178	0.303	0.562	129	0.082	0.26	0.591	0.608	129	0.089	0.275	0.594	0.602	129	0.059
								129.2	0.101	0.163	0.246	0.281	129.2	0.102	0.158	0.244	0.277	129	0.079	0.122	0.178	0.209	129	0.079	0.123	0.177	0.208	129.2	0.076	0.168	0.301	0.561	129.2	0.09	0.178	0.303	0.562	129.2	0.082	0.26	0.59	0.608	129.2	0.089	0.275	0.594	0.602	129.2	0.059
								129.4	0.101	0.164	0.246	0.281	129.4	0.102	0.158	0.244	0.277	129.2	0.079	0.122	0.178	0.209	129.2	0.079	0.123	0.177	0.208	129.4	0.076	0.168	0.301	0.561	129.4	0.09	0.178	0.303	0.562	129.4	0.082	0.26	0.59	0.607	129.4	0.089	0.275	0.594	0.602	129.4	0.058
								129.6	0.101	0.164	0.246	0.282	129.6	0.102	0.158	0.244	0.277	129.4	0.079	0.123	0.179	0.21	129.4	0.079	0.123	0.177	0.208	129.6	0.076	0.168	0.301	0.561	129.6	0.09	0.178	0.303	0.562	129.6	0.082	0.261	0.59	0.607	129.6	0.089	0.276	0.594	0.602	129.6	0.058
								129.8	0.102	0.164	0.247	0.282	129.8	0.102	0.158	0.244	0.277	129.6	0.08	0.123	0.179	0.21	129.6	0.079	0.123	0.177	0.208	129.8	0.077	0.168	0.301	0.561	129.8	0.09	0.178	0.303	0.562	129.8	0.083	0.261	0.59	0.607	129.8	0.089	0.276	0.594	0.602	129.8	0.058
								130	0.102	0.165	0.247	0.283	130	0.102	0.158	0.244	0.277	129.8	0.08	0.124	0.179	0.211	129.8	0.079	0.123	0.177	0.208	130	0.077	0.168	0.301	0.561	130	0.09	0.178	0.303	0.562	130	0.083	0.261	0.59	0.607	130	0.09	0.276	0.594	0.602	130	0.058
								130.2	0.103	0.165	0.248	0.283	130.2	0.102	0.158	0.244	0.277	130	0.08	0.124	0.18	0.211	130	0.079	0.123	0.177	0.208	130.2	0.076	0.168	0.301	0.561	130.2	0.09	0.178	0.303	0.562	130.2	0.084	0.262	0.589	0.606	130.2	0.09	0.276	0.594	0.602	130.2	0.058
								130.4	0.103	0.166	0.248	0.283	130.4	0.102	0.159	0.244	0.277	130.2	0.081	0.124	0.18	0.211	130.2	0.079	0.123	0.177	0.208	130.4	0.076	0.168	0.301	0.56	130.4	0.09	0.178	0.303	0.562	130.4	0.084	0.262	0.589	0.606	130.4	0.09	0.277	0.594	0.602	130.4	0.058
								130.6	0.102	0.166	0.248	0.283	130.6	0.102	0.159	0.244	0.277	130.4	0.081	0.125	0.18	0.212	130.4	0.079	0.123	0.177	0.208	130.6	0.076	0.167	0.3	0.56	130.6	0.09	0.178	0.303	0.562	130.6	0.084	0.262	0.589	0.606	130.6	0.09	0.277	0.594	0.602	130.6	0.058
								130.8	0.102	0.166	0.248	0.283	130.8	0.102	0.159	0.244	0.277	130.6	0.08	0.125	0.18	0.211	130.6	0.079	0.123	0.177	0.208	130.8	0.076	0.167	0.3	0.559	130.8	0.09	0.178	0.303	0.562	130.8	0.084	0.262	0.589	0.605	130.8	0.09	0.277	0.594	0.602	130.8	0.058
								131	0.102	0.166	0.247	0.283	131	0.102	0.159	0.244	0.277	130.8	0.08	0.125	0.18	0.211	130.8	0.079	0.123	0.177	0.208	131	0.076	0.167	0.3	0.559	131	0.09	0.178	0.303	0.562	131	0.084	0.263	0.588	0.605	131	0.09	0.277	0.594	0.602	131	0.059
								131.2	0.101	0.165	0.247	0.283	131.2	0.102	0.159	0.244	0.277	131	0.08	0.125	0.18	0.211	131	0.079	0.123	0.177	0.208	131.2	0.075	0.167	0.301	0.559	131.2	0.09	0.178	0.303	0.562	131.2	0.084	0.263	0.588	0.604	131.2	0.09	0.277	0.594	0.602	131.2	0.059
								131.4	0.101	0.165	0.247	0.283	131.4	0.102	0.159	0.244	0.277	131.2	0.08	0.124	0.18	0.211	131.2	0.079	0.123	0.177	0.208	131.4	0.076	0.167	0.301	0.559	131.4	0.09	0.178	0.304	0.562	131.4	0.084	0.263	0.588	0.604	131.4	0.09	0.278	0.594	0.602	131.4	0.059
								131.6	0.101	0.164	0.246	0.283	131.6	0.102	0.159	0.244	0.277	131.4	0.079	0.124	0.18	0.21	131.4	0.079	0.123	0.177	0.208	131.6	0.076	0.167	0.301	0.559	131.6	0.09	0.178	0.304	0.562	131.6	0.084	0.264	0.588	0.605	131.6	0.09	0.278	0.595	0.602	131.6	0.06
								131.8	0.101	0.164	0.246	0.283	131.8	0.102	0.159	0.244	0.277	131.6	0.079	0.124	0.179	0.21	131.6	0.079	0.123	0.177	0.208	131.8	0.076	0.167	0.302	0.558	131.8	0.09	0.178	0.304	0.562	131.8	0.084	0.264	0.588	0.605	131.8	0.09	0.278	0.595	0.602	131.8	0.06
								132	0.101	0.164	0.245	0.283	132	0.103	0.159	0.244	0.277	131.8	0.079	0.124	0.179	0.21	131.8	0.079	0.123	0.177	0.208	132	0.076	0.167	0.302	0.558	132	0.09	0.178	0.304	0.562	132	0.085	0.264	0.588	0.606	132	0.091	0.278	0.595	0.602	132	0.06
								132.2	0.102	0.164	0.245	0.283	132.2	0.103	0.159	0.244	0.277	132	0.079	0.123	0.179	0.21	132	0.079	0.123	0.177	0.208	132.2	0.076	0.167	0.302	0.558	132.2	0.09	0.178	0.304	0.562	132.2	0.085	0.264	0.588	0.606	132.2	0.091	0.279	0.595	0.602	132.2	0.06
								132.4	0.102	0.163	0.245	0.282	132.4	0.103	0.16	0.244	0.277	132.2	0.079	0.123	0.178	0.21	132.2	0.079	0.123	0.177	0.208	132.4	0.076	0.167	0.302	0.558	132.4	0.09	0.178	0.304	0.562	132.4	0.085	0.264	0.588	0.607	132.4	0.091	0.279	0.595	0.602	132.4	0.06
								132.6	0.102	0.163	0.245	0.282	132.6	0.103	0.16	0.244	0.277	132.4	0.078	0.123	0.178	0.21	132.4	0.079	0.123	0.177	0.208	132.6	0.076	0.167	0.302	0.558	132.6	0.09	0.178	0.304	0.562	132.6	0.085	0.264	0.588	0.607	132.6	0.091	0.279	0.595	0.602	132.6	0.06
								132.8	0.102	0.163	0.245	0.282	132.8	0.103	0.16	0.244	0.277	132.6	0.078	0.122	0.178	0.21	132.6	0.079	0.123	0.177	0.208	132.8	0.076	0.168	0.301	0.558	132.8	0.09	0.178	0.304	0.562	132.8	0.085	0.264	0.589	0.607	132.8	0.091	0.279	0.595	0.602	132.8	0.06
								133	0.102	0.163	0.245	0.282	133	0.103	0.16	0.244	0.277	132.8	0.078	0.122	0.178	0.21	132.8	0.079	0.123	0.177	0.208	133	0.076	0.168	0.301	0.558	133	0.09	0.178	0.304	0.562	133	0.085	0.264	0.589	0.607	133	0.091	0.28	0.595	0.602	133	0.059
								133.2	0.103	0.163	0.245	0.282	133.2	0.103	0.16	0.244	0.277	133	0.078	0.122	0.178	0.21	133	0.079	0.123	0.177	0.208	133.2	0.077	0.168	0.301	0.559	133.2	0.09	0.178	0.304	0.562	133.2	0.086	0.264	0.589	0.607	133.2	0.091	0.28	0.595	0.602	133.2	0.06
								133.4	0.103	0.163	0.245	0.282	133.4	0.103	0.16	0.244	0.277	133.2	0.078	0.122	0.178	0.21	133.2	0.079	0.123	0.177	0.208	133.4	0.077	0.168	0.301	0.559	133.4	0.09	0.178	0.304	0.562	133.4	0.086	0.264	0.589	0.607	133.4	0.091	0.28	0.595	0.602	133.4	0.06
								133.6	0.103	0.163	0.246	0.282	133.6	0.103	0.16	0.244	0.277	133.4	0.078	0.122	0.178	0.21	133.4	0.079	0.123	0.177	0.208	133.6	0.077	0.168	0.301	0.559	133.6	0.09	0.178	0.304	0.562	133.6	0.086	0.265	0.59	0.607	133.6	0.091	0.28	0.595	0.602	133.6	0.06
								133.8	0.104	0.164	0.246	0.281	133.8	0.103	0.16	0.244	0.277	133.6	0.079	0.122	0.178	0.21	133.6	0.079	0.123	0.177	0.208	133.8	0.077	0.168	0.301	0.56	133.8	0.09	0.178	0.304	0.562	133.8	0.087	0.265	0.59	0.607	133.8	0.091	0.281	0.595	0.602	133.8	0.06
								134	0.103	0.164	0.246	0.281	134	0.103	0.16	0.244	0.277	133.8	0.079	0.122	0.178	0.21	133.8	0.079	0.123	0.177	0.208	134	0.077	0.168	0.301	0.56	134	0.09	0.178	0.304	0.562	134	0.087	0.266	0.591	0.607	134	0.092	0.281	0.595	0.602	134	0.06
								134.2	0.103	0.164	0.246	0.281	134.2	0.103	0.16	0.244	0.277	134	0.078	0.122	0.178	0.21	134	0.079	0.123	0.177	0.208	134.2	0.077	0.168	0.301	0.56	134.2	0.09	0.178	0.304	0.562	134.2	0.087	0.266	0.591	0.606	134.2	0.092	0.281	0.595	0.602	134.2	0.06
								134.4	0.103	0.164	0.246	0.28	134.4	0.103	0.161	0.244	0.277	134.2	0.078	0.123	0.178	0.21	134.2	0.079	0.123	0.177	0.208	134.4	0.077	0.168	0.301	0.559	134.4	0.09	0.178	0.304	0.562	134.4	0.087	0.266	0.591	0.606	134.4	0.092	0.281	0.595	0.602	134.4	0.06
								134.6	0.102	0.164	0.246	0.279	134.6	0.103	0.161	0.244	0.277	134.4	0.078	0.123	0.178	0.21	134.4	0.079	0.123	0.177	0.208	134.6	0.077	0.168	0.301	0.559	134.6	0.09	0.178	0.304	0.562	134.6	0.087	0.267	0.591	0.605	134.6	0.092	0.281	0.595	0.602	134.6	0.06
								134.8	0.102	0.164	0.246	0.279	134.8	0.103	0.161	0.244	0.277	134.6	0.078	0.123	0.178	0.209	134.6	0.079	0.123	0.177	0.208	134.8	0.076	0.167	0.301	0.558	134.8	0.09	0.178	0.304	0.562	134.8	0.087	0.267	0.59	0.604	134.8	0.092	0.282	0.595	0.602	134.8	0.06
								135	0.102	0.164	0.246	0.279	135	0.103	0.161	0.244	0.277	134.8	0.078	0.123	0.178	0.209	134.8	0.079	0.123	0.177	0.208	135	0.076	0.167	0.301	0.558	135	0.09	0.178	0.304	0.562	135	0.087	0.267	0.59	0.604	135	0.092	0.282	0.595	0.602	135	0.06
								135.2	0.102	0.164	0.246	0.278	135.2	0.103	0.161	0.244	0.277	135	0.078	0.123	0.178	0.209	135	0.079	0.123	0.177	0.208	135.2	0.076	0.167	0.301	0.558	135.2	0.09	0.178	0.304	0.562	135.2	0.086	0.268	0.59	0.603	135.2	0.092	0.282	0.595	0.602	135.2	0.06
								135.4	0.102	0.165	0.246	0.278	135.4	0.104	0.161	0.244	0.277	135.2	0.078	0.123	0.178	0.21	135.2	0.079	0.123	0.177	0.208	135.4	0.075	0.166	0.301	0.558	135.4	0.09	0.178	0.304	0.562	135.4	0.086	0.268	0.589	0.603	135.4	0.092	0.282	0.595	0.602	135.4	0.06
								135.6	0.103	0.165	0.246	0.278	135.6	0.104	0.161	0.244	0.277	135.4	0.079	0.123	0.178	0.21	135.4	0.079	0.123	0.177	0.208	135.6	0.075	0.166	0.301	0.558	135.6	0.09	0.178	0.304	0.562	135.6	0.086	0.268	0.589	0.603	135.6	0.092	0.283	0.595	0.602	135.6	0.06
								135.8	0.103	0.165	0.246	0.278	135.8	0.104	0.161	0.244	0.277	135.6	0.079	0.123	0.178	0.21	135.6	0.079	0.123	0.177	0.208	135.8	0.075	0.166	0.301	0.558	135.8	0.09	0.178	0.304	0.562	135.8	0.086	0.268	0.589	0.603	135.8	0.092	0.283	0.595	0.602	135.8	0.059
								136	0.103	0.166	0.246	0.279	136	0.104	0.161	0.244	0.277	135.8	0.08	0.123	0.178	0.21	135.8	0.079	0.123	0.177	0.208	136	0.075	0.166	0.301	0.558	136	0.09	0.178	0.304	0.562	136	0.086	0.268	0.588	0.603	136	0.093	0.283	0.595	0.602	136	0.059
								136.2	0.104	0.166	0.247	0.279	136.2	0.104	0.161	0.244	0.277	136	0.08	0.123	0.178	0.211	136	0.079	0.123	0.177	0.208	136.2	0.074	0.166	0.301	0.558	136.2	0.09	0.178	0.304	0.562	136.2	0.085	0.268	0.588	0.603	136.2	0.093	0.283	0.595	0.602	136.2	0.059
								136.4	0.104	0.167	0.247	0.28	136.4	0.104	0.161	0.244	0.277	136.2	0.081	0.123	0.179	0.211	136.2	0.079	0.123	0.177	0.208	136.4	0.074	0.166	0.301	0.557	136.4	0.09	0.178	0.304	0.562	136.4	0.085	0.268	0.588	0.602	136.4	0.093	0.283	0.595	0.602	136.4	0.059
								136.6	0.104	0.167	0.248	0.28	136.6	0.104	0.162	0.244	0.277	136.4	0.081	0.123	0.179	0.212	136.4	0.079	0.123	0.177	0.208	136.6	0.074	0.166	0.301	0.557	136.6	0.09	0.178	0.304	0.562	136.6	0.085	0.269	0.588	0.602	136.6	0.093	0.284	0.595	0.602	136.6	0.059
								136.8	0.105	0.167	0.248	0.281	136.8	0.104	0.162	0.244	0.277	136.6	0.081	0.123	0.179	0.212	136.6	0.079	0.123	0.177	0.208	136.8	0.073	0.166	0.301	0.557	136.8	0.09	0.178	0.304	0.562	136.8	0.086	0.269	0.587	0.602	136.8	0.093	0.284	0.595	0.602	136.8	0.059
								137	0.105	0.168	0.248	0.281	137	0.104	0.162	0.244	0.277	136.8	0.081	0.124	0.18	0.213	136.8	0.079	0.123	0.177	0.208	137	0.073	0.166	0.3	0.557	137	0.09	0.178	0.304	0.562	137	0.086	0.269	0.587	0.603	137	0.093	0.284	0.595	0.602	137	0.06
								137.2	0.105	0.168	0.249	0.281	137.2	0.104	0.162	0.244	0.277	137	0.081	0.124	0.18	0.213	137	0.079	0.123	0.177	0.208	137.2	0.073	0.166	0.3	0.557	137.2	0.09	0.178	0.304	0.562	137.2	0.086	0.27	0.588	0.603	137.2	0.093	0.284	0.595	0.602	137.2	0.06
								137.4	0.105	0.168	0.249	0.282	137.4	0.104	0.162	0.244	0.277	137.2	0.082	0.124	0.18	0.213	137.2	0.079	0.123	0.177	0.208	137.4	0.073	0.167	0.301	0.557	137.4	0.09	0.178	0.304	0.562	137.4	0.087	0.27	0.588	0.603	137.4	0.093	0.285	0.595	0.602	137.4	0.06
								137.6	0.105	0.168	0.249	0.282	137.6	0.104	0.162	0.244	0.277	137.4	0.082	0.124	0.18	0.213	137.4	0.079	0.123	0.177	0.208	137.6	0.073	0.167	0.301	0.558	137.6	0.09	0.178	0.304	0.562	137.6	0.088	0.271	0.588	0.604	137.6	0.093	0.285	0.595	0.602	137.6	0.06
								137.8	0.105	0.168	0.249	0.282	137.8	0.104	0.162	0.244	0.277	137.6	0.082	0.125	0.18	0.213	137.6	0.079	0.123	0.177	0.208	137.8	0.074	0.168	0.301	0.558	137.8	0.09	0.178	0.304	0.562	137.8	0.088	0.272	0.589	0.605	137.8	0.093	0.285	0.595	0.602	137.8	0.061
								138	0.105	0.168	0.248	0.282	138	0.104	0.162	0.244	0.277	137.8	0.082	0.125	0.18	0.213	137.8	0.079	0.123	0.177	0.208	138	0.074	0.168	0.302	0.559	138	0.09	0.178	0.304	0.562	138	0.089	0.272	0.589	0.605	138	0.093	0.285	0.596	0.602	138	0.061
								138.2	0.104	0.168	0.248	0.282	138.2	0.104	0.162	0.244	0.277	138	0.081	0.125	0.18	0.213	138	0.079	0.123	0.177	0.208	138.2	0.074	0.168	0.302	0.559	138.2	0.09	0.178	0.304	0.562	138.2	0.089	0.273	0.589	0.605	138.2	0.094	0.285	0.596	0.602	138.2	0.062
								138.4	0.104	0.168	0.248	0.282	138.4	0.104	0.162	0.244	0.277	138.2	0.081	0.125	0.179	0.212	138.2	0.079	0.123	0.177	0.208	138.4	0.075	0.168	0.302	0.559	138.4	0.09	0.178	0.304	0.562	138.4	0.09	0.274	0.589	0.605	138.4	0.094	0.286	0.596	0.602	138.4	0.062
								138.6	0.103	0.168	0.247	0.281	138.6	0.104	0.163	0.244	0.277	138.4	0.081	0.125	0.179	0.212	138.4	0.079	0.123	0.177	0.208	138.6	0.075	0.168	0.303	0.56	138.6	0.09	0.178	0.304	0.562	138.6	0.09	0.274	0.589	0.606	138.6	0.094	0.286	0.596	0.602	138.6	0.062
								138.8	0.103	0.167	0.246	0.281	138.8	0.105	0.163	0.244	0.277	138.6	0.08	0.124	0.178	0.211	138.6	0.079	0.123	0.177	0.208	138.8	0.075	0.168	0.303	0.56	138.8	0.09	0.178	0.304	0.562	138.8	0.09	0.275	0.589	0.605	138.8	0.094	0.286	0.596	0.602	138.8	0.063
								139	0.103	0.167	0.246	0.281	139	0.105	0.163	0.244	0.277	138.8	0.08	0.124	0.178	0.21	138.8	0.079	0.123	0.177	0.208	139	0.075	0.168	0.303	0.56	139	0.09	0.178	0.304	0.562	139	0.09	0.275	0.589	0.605	139	0.094	0.286	0.596	0.602	139	0.063
								139.2	0.102	0.166	0.245	0.28	139.2	0.105	0.163	0.244	0.277	139	0.079	0.124	0.177	0.209	139	0.079	0.123	0.177	0.208	139.2	0.075	0.168	0.303	0.56	139.2	0.09	0.178	0.304	0.562	139.2	0.09	0.276	0.589	0.605	139.2	0.094	0.287	0.596	0.602	139.2	0.063
								139.4	0.102	0.166	0.245	0.28	139.4	0.105	0.163	0.244	0.277	139.2	0.079	0.123	0.177	0.209	139.2	0.079	0.123	0.177	0.208	139.4	0.075	0.168	0.303	0.56	139.4	0.09	0.178	0.304	0.562	139.4	0.09	0.276	0.588	0.605	139.4	0.094	0.287	0.596	0.602	139.4	0.063
								139.6	0.102	0.166	0.245	0.279	139.6	0.105	0.163	0.244	0.277	139.4	0.079	0.123	0.176	0.208	139.4	0.079	0.123	0.177	0.208	139.6	0.075	0.168	0.303	0.56	139.6	0.09	0.178	0.304	0.562	139.6	0.09	0.276	0.588	0.605	139.6	0.094	0.287	0.596	0.602	139.6	0.062
								139.8	0.102	0.165	0.245	0.279	139.8	0.105	0.163	0.244	0.277	139.6	0.079	0.123	0.176	0.208	139.6	0.079	0.123	0.177	0.208	139.8	0.075	0.168	0.302	0.56	139.8	0.09	0.178	0.304	0.562	139.8	0.089	0.276	0.588	0.605	139.8	0.094	0.287	0.596	0.602	139.8	0.062
								140	0.102	0.165	0.245	0.279	140	0.105	0.163	0.244	0.277	139.8	0.079	0.123	0.176	0.208	139.8	0.079	0.123	0.177	0.208	140	0.075	0.167	0.302	0.56	140	0.09	0.178	0.304	0.562	140	0.089	0.275	0.588	0.604	140	0.094	0.287	0.596	0.602	140	0.062
								140.2	0.102	0.166	0.245	0.279	140.2	0.105	0.163	0.244	0.277	140	0.079	0.123	0.176	0.208	140	0.079	0.123	0.177	0.208	140.2	0.075	0.167	0.302	0.56	140.2	0.09	0.178	0.304	0.562	140.2	0.089	0.275	0.588	0.604	140.2	0.095	0.288	0.596	0.602	140.2	0.062
								140.4	0.103	0.166	0.246	0.279	140.4	0.105	0.163	0.244	0.277	140.2	0.079	0.123	0.177	0.209	140.2	0.079	0.123	0.177	0.208	140.4	0.075	0.167	0.301	0.559	140.4	0.09	0.178	0.304	0.562	140.4	0.089	0.275	0.588	0.603	140.4	0.095	0.288	0.596	0.602	140.4	0.062
								140.6	0.103	0.166	0.246	0.279	140.6	0.105	0.163	0.244	0.277	140.4	0.08	0.124	0.177	0.209	140.4	0.079	0.123	0.177	0.208	140.6	0.075	0.167	0.3	0.559	140.6	0.09	0.178	0.304	0.562	140.6	0.089	0.275	0.588	0.603	140.6	0.095	0.288	0.596	0.602	140.6	0.062
								140.8	0.104	0.167	0.247	0.28	140.8	0.105	0.164	0.244	0.277	140.6	0.08	0.124	0.178	0.21	140.6	0.079	0.123	0.177	0.208	140.8	0.075	0.167	0.3	0.558	140.8	0.09	0.178	0.304	0.562	140.8	0.089	0.276	0.588	0.603	140.8	0.095	0.288	0.596	0.602	140.8	0.062
								141	0.104	0.168	0.247	0.28	141	0.105	0.164	0.244	0.277	140.8	0.08	0.125	0.178	0.21	140.8	0.079	0.123	0.177	0.208	141	0.075	0.167	0.3	0.558	141	0.09	0.178	0.304	0.562	141	0.089	0.276	0.588	0.603	141	0.095	0.289	0.596	0.602	141	0.061
								141.2	0.105	0.169	0.248	0.281	141.2	0.105	0.164	0.244	0.277	141	0.08	0.125	0.178	0.21	141	0.079	0.123	0.177	0.208	141.2	0.075	0.168	0.3	0.558	141.2	0.09	0.178	0.304	0.562	141.2	0.09	0.276	0.588	0.603	141.2	0.095	0.289	0.596	0.602	141.2	0.061
								141.4	0.105	0.17	0.248	0.281	141.4	0.105	0.164	0.244	0.277	141.2	0.081	0.126	0.179	0.211	141.2	0.079	0.123	0.177	0.208	141.4	0.076	0.168	0.3	0.557	141.4	0.09	0.178	0.304	0.562	141.4	0.09	0.276	0.588	0.604	141.4	0.095	0.289	0.596	0.602	141.4	0.061
								141.6	0.106	0.171	0.248	0.282	141.6	0.105	0.164	0.244	0.277	141.4	0.081	0.126	0.179	0.211	141.4	0.079	0.123	0.177	0.208	141.6	0.076	0.168	0.3	0.557	141.6	0.09	0.178	0.304	0.562	141.6	0.09	0.276	0.588	0.604	141.6	0.095	0.289	0.596	0.602	141.6	0.061
								141.8	0.106	0.171	0.248	0.282	141.8	0.105	0.164	0.244	0.277	141.6	0.082	0.127	0.179	0.211	141.6	0.079	0.123	0.177	0.208	141.8	0.076	0.169	0.3	0.557	141.8	0.09	0.178	0.304	0.562	141.8	0.091	0.277	0.588	0.604	141.8	0.095	0.289	0.596	0.602	141.8	0.061
								142	0.106	0.171	0.248	0.282	142	0.105	0.164	0.244	0.277	141.8	0.082	0.127	0.179	0.211	141.8	0.079	0.123	0.177	0.208	142	0.076	0.169	0.3	0.557	142	0.09	0.178	0.304	0.562	142	0.091	0.277	0.588	0.604	142	0.095	0.29	0.596	0.602	142	0.061
								142.2	0.106	0.171	0.248	0.282	142.2	0.105	0.164	0.244	0.277	142	0.081	0.126	0.179	0.211	142	0.079	0.123	0.177	0.208	142.2	0.076	0.169	0.3	0.557	142.2	0.09	0.178	0.304	0.562	142.2	0.091	0.277	0.588	0.603	142.2	0.095	0.29	0.596	0.602	142.2	0.061
								142.4	0.106	0.171	0.248	0.282	142.4	0.105	0.164	0.244	0.277	142.2	0.081	0.126	0.179	0.211	142.2	0.079	0.123	0.177	0.208	142.4	0.075	0.168	0.3	0.557	142.4	0.09	0.178	0.304	0.562	142.4	0.091	0.277	0.588	0.603	142.4	0.096	0.29	0.596	0.602	142.4	0.061
								142.6	0.106	0.171	0.247	0.282	142.6	0.106	0.164	0.244	0.277	142.4	0.081	0.125	0.179	0.21	142.4	0.079	0.123	0.177	0.208	142.6	0.075	0.168	0.3	0.557	142.6	0.09	0.178	0.304	0.562	142.6	0.091	0.277	0.588	0.603	142.6	0.096	0.29	0.596	0.602	142.6	0.061
								142.8	0.106	0.171	0.247	0.282	142.8	0.106	0.164	0.244	0.277	142.6	0.08	0.125	0.178	0.21	142.6	0.079	0.123	0.177	0.208	142.8	0.075	0.168	0.3	0.557	142.8	0.09	0.178	0.304	0.562	142.8	0.09	0.277	0.588	0.602	142.8	0.096	0.291	0.596	0.602	142.8	0.06
								143	0.106	0.17	0.247	0.281	143	0.106	0.165	0.244	0.277	142.8	0.08	0.124	0.178	0.209	142.8	0.079	0.123	0.177	0.208	143	0.075	0.168	0.301	0.557	143	0.09	0.178	0.304	0.562	143	0.09	0.277	0.588	0.602	143	0.096	0.291	0.596	0.602	143	0.06
								143.2	0.106	0.17	0.247	0.281	143.2	0.106	0.165	0.244	0.277	143	0.08	0.124	0.178	0.209	143	0.079	0.123	0.177	0.208	143.2	0.074	0.167	0.301	0.557	143.2	0.09	0.178	0.304	0.562	143.2	0.09	0.277	0.587	0.602	143.2	0.096	0.291	0.596	0.602	143.2	0.06
								143.4	0.106	0.169	0.247	0.281	143.4	0.106	0.165	0.244	0.277	143.2	0.08	0.124	0.178	0.208	143.2	0.079	0.123	0.177	0.208	143.4	0.074	0.167	0.301	0.557	143.4	0.09	0.178	0.304	0.562	143.4	0.09	0.277	0.587	0.602	143.4	0.096	0.291	0.596	0.602	143.4	0.059
								143.6	0.107	0.169	0.247	0.281	143.6	0.106	0.165	0.244	0.277	143.4	0.08	0.124	0.178	0.208	143.4	0.079	0.123	0.177	0.208	143.6	0.074	0.167	0.301	0.557	143.6	0.09	0.178	0.304	0.562	143.6	0.09	0.277	0.587	0.602	143.6	0.096	0.291	0.596	0.602	143.6	0.059
								143.8	0.107	0.169	0.247	0.281	143.8	0.106	0.165	0.244	0.277	143.6	0.08	0.124	0.178	0.208	143.6	0.079	0.123	0.177	0.208	143.8	0.074	0.167	0.301	0.557	143.8	0.09	0.178	0.304	0.562	143.8	0.09	0.278	0.587	0.602	143.8	0.096	0.292	0.596	0.602	143.8	0.059
								144	0.107	0.169	0.247	0.281	144	0.106	0.165	0.244	0.277	143.8	0.08	0.124	0.178	0.209	143.8	0.079	0.123	0.177	0.208	144	0.074	0.167	0.301	0.558	144	0.09	0.178	0.304	0.562	144	0.09	0.278	0.587	0.602	144	0.096	0.292	0.596	0.602	144	0.06
								144.2	0.108	0.169	0.248	0.281	144.2	0.106	0.165	0.244	0.277	144	0.08	0.125	0.178	0.209	144	0.079	0.123	0.177	0.208	144.2	0.074	0.168	0.301	0.558	144.2	0.09	0.178	0.304	0.562	144.2	0.091	0.278	0.587	0.602	144.2	0.096	0.292	0.596	0.602	144.2	0.06
								144.4	0.108	0.169	0.248	0.281	144.4	0.106	0.165	0.244	0.277	144.2	0.08	0.125	0.179	0.209	144.2	0.079	0.123	0.177	0.208	144.4	0.074	0.168	0.302	0.558	144.4	0.09	0.178	0.304	0.562	144.4	0.091	0.279	0.587	0.602	144.4	0.097	0.292	0.596	0.602	144.4	0.06
								144.6	0.108	0.17	0.248	0.281	144.6	0.106	0.165	0.244	0.277	144.4	0.08	0.125	0.179	0.21	144.4	0.079	0.123	0.177	0.208	144.6	0.074	0.168	0.302	0.558	144.6	0.09	0.178	0.304	0.562	144.6	0.091	0.279	0.587	0.603	144.6	0.097	0.292	0.596	0.602	144.6	0.061
								144.8	0.108	0.17	0.249	0.281	144.8	0.106	0.165	0.244	0.277	144.6	0.081	0.125	0.18	0.21	144.6	0.079	0.123	0.177	0.208	144.8	0.075	0.168	0.302	0.558	144.8	0.09	0.178	0.304	0.562	144.8	0.091	0.28	0.587	0.603	144.8	0.097	0.293	0.596	0.602	144.8	0.061
								145	0.109	0.171	0.249	0.281	145	0.106	0.165	0.244	0.277	144.8	0.081	0.126	0.18	0.21	144.8	0.079	0.123	0.177	0.208	145	0.075	0.168	0.302	0.558	145	0.09	0.178	0.304	0.562	145	0.091	0.28	0.587	0.603	145	0.097	0.293	0.596	0.602	145	0.062
								145.2	0.109	0.171	0.249	0.281	145.2	0.106	0.166	0.244	0.277	145	0.081	0.126	0.18	0.21	145	0.079	0.123	0.177	0.208	145.2	0.075	0.169	0.302	0.558	145.2	0.09	0.178	0.304	0.562	145.2	0.091	0.28	0.587	0.603	145.2	0.097	0.293	0.596	0.602	145.2	0.062
								145.4	0.109	0.171	0.249	0.281	145.4	0.106	0.166	0.244	0.277	145.2	0.081	0.126	0.181	0.211	145.2	0.079	0.123	0.177	0.208	145.4	0.075	0.169	0.302	0.557	145.4	0.09	0.178	0.304	0.562	145.4	0.092	0.281	0.587	0.603	145.4	0.097	0.293	0.596	0.602	145.4	0.062
								145.6	0.109	0.172	0.248	0.281	145.6	0.106	0.166	0.244	0.277	145.4	0.082	0.126	0.181	0.211	145.4	0.079	0.123	0.177	0.208	145.6	0.074	0.169	0.302	0.557	145.6	0.09	0.178	0.304	0.562	145.6	0.092	0.281	0.587	0.603	145.6	0.097	0.293	0.596	0.602	145.6	0.063
								145.8	0.109	0.172	0.248	0.281	145.8	0.106	0.166	0.244	0.277	145.6	0.082	0.126	0.181	0.211	145.6	0.079	0.123	0.177	0.208	145.8	0.074	0.169	0.302	0.557	145.8	0.09	0.178	0.304	0.562	145.8	0.092	0.281	0.587	0.603	145.8	0.097	0.294	0.596	0.602	145.8	0.063
								146	0.109	0.172	0.248	0.281	146	0.106	0.166	0.244	0.277	145.8	0.082	0.126	0.181	0.211	145.8	0.079	0.123	0.177	0.208	146	0.075	0.169	0.302	0.558	146	0.09	0.178	0.304	0.562	146	0.093	0.282	0.587	0.604	146	0.097	0.294	0.596	0.602	146	0.063
								146.2	0.109	0.172	0.248	0.281	146.2	0.106	0.166	0.244	0.277	146	0.082	0.126	0.181	0.211	146	0.079	0.123	0.177	0.208	146.2	0.075	0.169	0.303	0.558	146.2	0.09	0.178	0.304	0.562	146.2	0.093	0.283	0.588	0.604	146.2	0.097	0.294	0.596	0.602	146.2	0.063
								146.4	0.109	0.172	0.248	0.281	146.4	0.107	0.166	0.244	0.277	146.2	0.082	0.125	0.18	0.211	146.2	0.079	0.123	0.177	0.208	146.4	0.075	0.169	0.303	0.558	146.4	0.09	0.178	0.304	0.562	146.4	0.093	0.283	0.588	0.604	146.4	0.097	0.294	0.596	0.602	146.4	0.064
								146.6	0.109	0.173	0.248	0.282	146.6	0.107	0.166	0.244	0.277	146.4	0.082	0.125	0.18	0.211	146.4	0.079	0.123	0.177	0.208	146.6	0.076	0.169	0.303	0.558	146.6	0.09	0.178	0.304	0.562	146.6	0.094	0.284	0.588	0.604	146.6	0.098	0.295	0.596	0.602	146.6	0.064
								146.8	0.108	0.173	0.248	0.282	146.8	0.107	0.166	0.244	0.277	146.6	0.083	0.126	0.18	0.21	146.6	0.079	0.123	0.177	0.208	146.8	0.076	0.169	0.303	0.558	146.8	0.09	0.178	0.304	0.562	146.8	0.094	0.284	0.588	0.604	146.8	0.098	0.295	0.597	0.602	146.8	0.064
								147	0.108	0.172	0.248	0.283	147	0.107	0.166	0.244	0.277	146.8	0.083	0.126	0.18	0.21	146.8	0.079	0.123	0.177	0.208	147	0.076	0.169	0.303	0.558	147	0.09	0.178	0.304	0.562	147	0.094	0.285	0.588	0.604	147	0.098	0.295	0.597	0.602	147	0.064
								147.2	0.109	0.172	0.248	0.283	147.2	0.107	0.166	0.244	0.277	147	0.083	0.126	0.18	0.21	147	0.079	0.123	0.177	0.208	147.2	0.077	0.169	0.303	0.558	147.2	0.09	0.178	0.304	0.562	147.2	0.094	0.285	0.588	0.603	147.2	0.098	0.295	0.597	0.602	147.2	0.064
								147.4	0.108	0.172	0.248	0.284	147.4	0.107	0.166	0.244	0.277	147.2	0.084	0.127	0.18	0.21	147.2	0.079	0.123	0.177	0.208	147.4	0.077	0.169	0.303	0.558	147.4	0.09	0.178	0.304	0.562	147.4	0.095	0.285	0.588	0.603	147.4	0.098	0.295	0.597	0.602	147.4	0.064
								147.6	0.108	0.172	0.248	0.284	147.6	0.107	0.167	0.244	0.277	147.4	0.083	0.126	0.18	0.209	147.4	0.079	0.123	0.177	0.208	147.6	0.077	0.169	0.303	0.558	147.6	0.09	0.178	0.304	0.562	147.6	0.095	0.286	0.589	0.603	147.6	0.098	0.296	0.597	0.602	147.6	0.064
								147.8	0.108	0.171	0.248	0.284	147.8	0.107	0.167	0.244	0.277	147.6	0.083	0.126	0.18	0.209	147.6	0.079	0.123	0.177	0.208	147.8	0.077	0.169	0.302	0.558	147.8	0.09	0.178	0.304	0.562	147.8	0.095	0.286	0.589	0.603	147.8	0.098	0.296	0.597	0.602	147.8	0.064
								148	0.108	0.171	0.248	0.283	148	0.107	0.167	0.244	0.277	147.8	0.083	0.126	0.179	0.209	147.8	0.08	0.123	0.177	0.208	148	0.078	0.169	0.302	0.558	148	0.09	0.178	0.304	0.562	148	0.095	0.287	0.589	0.603	148	0.098	0.296	0.597	0.602	148	0.064
								148.2	0.108	0.17	0.248	0.283	148.2	0.107	0.167	0.244	0.277	148	0.082	0.126	0.179	0.209	148	0.08	0.123	0.177	0.208	148.2	0.078	0.169	0.302	0.557	148.2	0.09	0.178	0.304	0.562	148.2	0.096	0.287	0.589	0.603	148.2	0.098	0.296	0.597	0.602	148.2	0.064
								148.4	0.108	0.17	0.248	0.283	148.4	0.107	0.167	0.244	0.277	148.2	0.082	0.125	0.179	0.209	148.2	0.08	0.123	0.177	0.208	148.4	0.077	0.168	0.302	0.557	148.4	0.09	0.178	0.304	0.562	148.4	0.095	0.287	0.589	0.602	148.4	0.098	0.296	0.597	0.602	148.4	0.064
								148.6	0.108	0.169	0.247	0.282	148.6	0.107	0.167	0.244	0.277	148.4	0.081	0.124	0.178	0.209	148.4	0.08	0.123	0.177	0.208	148.6	0.077	0.168	0.302	0.557	148.6	0.09	0.178	0.304	0.562	148.6	0.095	0.287	0.589	0.602	148.6	0.098	0.297	0.597	0.602	148.6	0.064
								148.8	0.108	0.169	0.247	0.282	148.8	0.107	0.167	0.244	0.277	148.6	0.08	0.124	0.178	0.209	148.6	0.08	0.123	0.177	0.208	148.8	0.076	0.168	0.301	0.556	148.8	0.09	0.178	0.304	0.562	148.8	0.095	0.287	0.589	0.602	148.8	0.099	0.297	0.597	0.602	148.8	0.064
								149	0.108	0.169	0.247	0.281	149	0.107	0.167	0.244	0.277	148.8	0.08	0.123	0.178	0.209	148.8	0.08	0.123	0.177	0.208	149	0.076	0.167	0.301	0.556	149	0.09	0.178	0.304	0.562	149	0.095	0.286	0.588	0.602	149	0.099	0.297	0.597	0.602	149	0.064
								149.2	0.108	0.17	0.247	0.281	149.2	0.107	0.167	0.244	0.277	149	0.079	0.123	0.178	0.21	149	0.08	0.123	0.177	0.208	149.2	0.075	0.167	0.3	0.556	149.2	0.09	0.178	0.304	0.562	149.2	0.095	0.286	0.588	0.601	149.2	0.099	0.297	0.597	0.602	149.2	0.064
								149.4	0.109	0.17	0.247	0.28	149.4	0.107	0.167	0.244	0.277	149.2	0.079	0.123	0.178	0.21	149.2	0.08	0.123	0.177	0.208	149.4	0.074	0.167	0.3	0.556	149.4	0.09	0.178	0.304	0.562	149.4	0.095	0.286	0.587	0.601	149.4	0.099	0.297	0.597	0.602	149.4	0.064
								149.6	0.109	0.17	0.247	0.28	149.6	0.107	0.167	0.244	0.277	149.4	0.079	0.122	0.177	0.21	149.4	0.08	0.123	0.177	0.208	149.6	0.074	0.167	0.3	0.556	149.6	0.09	0.178	0.304	0.562	149.6	0.096	0.286	0.587	0.601	149.6	0.099	0.298	0.597	0.602	149.6	0.064
								149.8	0.109	0.171	0.247	0.28	149.8	0.107	0.167	0.244	0.277	149.6	0.079	0.122	0.177	0.211	149.6	0.08	0.123	0.177	0.208	149.8	0.073	0.166	0.3	0.556	149.8	0.091	0.178	0.304	0.562	149.8	0.096	0.286	0.586	0.6	149.8	0.099	0.298	0.597	0.602	149.8	0.064
								150	0.109	0.172	0.247	0.28	150	0.107	0.168	0.244	0.277	149.8	0.079	0.122	0.177	0.211	149.8	0.08	0.123	0.177	0.208	150	0.073	0.166	0.301	0.556	150	0.091	0.178	0.304	0.562	150	0.096	0.286	0.586	0.6	150	0.099	0.298	0.597	0.602	150	0.064
								150.2	0.109	0.172	0.248	0.28	150.2	0.107	0.168	0.244	0.277	150	0.08	0.122	0.178	0.211	150	0.08	0.123	0.177	0.208	150.2	0.073	0.166	0.301	0.556	150.2	0.091	0.178	0.304	0.562	150.2	0.096	0.287	0.586	0.6	150.2	0.099	0.298	0.597	0.602	150.2	0.064
								150.4	0.11	0.173	0.248	0.281	150.4	0.108	0.168	0.244	0.277	150.2	0.08	0.122	0.178	0.211	150.2	0.08	0.123	0.177	0.208	150.4	0.073	0.166	0.301	0.556	150.4	0.091	0.178	0.304	0.562	150.4	0.096	0.287	0.586	0.6	150.4	0.099	0.298	0.597	0.602	150.4	0.064
								150.6	0.11	0.173	0.249	0.281	150.6	0.108	0.168	0.244	0.277	150.4	0.081	0.123	0.178	0.211	150.4	0.08	0.123	0.177	0.208	150.6	0.074	0.167	0.302	0.556	150.6	0.091	0.178	0.304	0.562	150.6	0.096	0.287	0.586	0.6	150.6	0.099	0.299	0.597	0.602	150.6	0.064
								150.8	0.11	0.174	0.25	0.282	150.8	0.108	0.168	0.244	0.277	150.6	0.081	0.123	0.178	0.211	150.6	0.08	0.123	0.177	0.208	150.8	0.074	0.167	0.302	0.556	150.8	0.091	0.178	0.304	0.562	150.8	0.097	0.288	0.586	0.601	150.8	0.1	0.299	0.597	0.602	150.8	0.064
								151	0.111	0.174	0.25	0.282	151	0.108	0.168	0.244	0.277	150.8	0.082	0.124	0.179	0.211	150.8	0.08	0.123	0.177	0.208	151	0.075	0.167	0.302	0.556	151	0.091	0.178	0.304	0.562	151	0.097	0.289	0.586	0.6	151	0.1	0.299	0.597	0.602	151	0.064
								151.2	0.111	0.174	0.251	0.283	151.2	0.108	0.168	0.244	0.277	151	0.082	0.125	0.179	0.211	151	0.08	0.123	0.177	0.208	151.2	0.076	0.168	0.302	0.557	151.2	0.091	0.178	0.304	0.562	151.2	0.097	0.289	0.586	0.6	151.2	0.1	0.299	0.597	0.602	151.2	0.065
								151.4	0.111	0.174	0.251	0.283	151.4	0.108	0.168	0.244	0.277	151.2	0.083	0.125	0.179	0.211	151.2	0.08	0.123	0.177	0.208	151.4	0.076	0.168	0.302	0.556	151.4	0.091	0.178	0.304	0.562	151.4	0.097	0.29	0.587	0.6	151.4	0.1	0.299	0.597	0.602	151.4	0.065
								151.6	0.111	0.174	0.251	0.284	151.6	0.108	0.168	0.244	0.277	151.4	0.083	0.126	0.179	0.211	151.4	0.08	0.123	0.177	0.208	151.6	0.077	0.168	0.302	0.557	151.6	0.091	0.178	0.304	0.562	151.6	0.098	0.29	0.587	0.6	151.6	0.1	0.3	0.597	0.602	151.6	0.065
								151.8	0.112	0.174	0.252	0.284	151.8	0.108	0.168	0.244	0.277	151.6	0.083	0.126	0.179	0.211	151.6	0.08	0.123	0.177	0.208	151.8	0.077	0.168	0.302	0.557	151.8	0.091	0.178	0.304	0.562	151.8	0.098	0.291	0.587	0.6	151.8	0.1	0.3	0.597	0.602	151.8	0.065
								152	0.112	0.174	0.252	0.284	152	0.108	0.168	0.244	0.277	151.8	0.084	0.127	0.18	0.21	151.8	0.08	0.123	0.177	0.208	152	0.078	0.168	0.302	0.557	152	0.091	0.178	0.304	0.562	152	0.098	0.291	0.588	0.6	152	0.1	0.3	0.597	0.602	152	0.064
								152.2	0.112	0.174	0.252	0.285	152.2	0.108	0.168	0.244	0.277	152	0.083	0.127	0.18	0.21	152	0.08	0.123	0.177	0.208	152.2	0.078	0.168	0.302	0.557	152.2	0.091	0.178	0.304	0.562	152.2	0.098	0.291	0.588	0.6	152.2	0.1	0.3	0.597	0.602	152.2	0.064
								152.4	0.112	0.174	0.252	0.285	152.4	0.108	0.169	0.244	0.277	152.2	0.083	0.127	0.18	0.21	152.2	0.08	0.123	0.177	0.208	152.4	0.078	0.168	0.301	0.558	152.4	0.091	0.178	0.304	0.562	152.4	0.098	0.292	0.588	0.6	152.4	0.1	0.3	0.597	0.602	152.4	0.064
								152.6	0.112	0.174	0.251	0.284	152.6	0.108	0.169	0.244	0.277	152.4	0.083	0.128	0.18	0.21	152.4	0.08	0.123	0.177	0.208	152.6	0.078	0.168	0.301	0.558	152.6	0.091	0.178	0.304	0.562	152.6	0.098	0.292	0.588	0.6	152.6	0.1	0.301	0.597	0.602	152.6	0.064
								152.8	0.112	0.174	0.251	0.284	152.8	0.108	0.169	0.244	0.277	152.6	0.082	0.128	0.181	0.21	152.6	0.08	0.123	0.177	0.208	152.8	0.078	0.168	0.301	0.558	152.8	0.091	0.178	0.304	0.562	152.8	0.098	0.292	0.588	0.6	152.8	0.1	0.301	0.597	0.602	152.8	0.064
								153	0.112	0.174	0.251	0.284	153	0.108	0.169	0.244	0.277	152.8	0.082	0.128	0.18	0.21	152.8	0.08	0.123	0.177	0.208	153	0.077	0.168	0.301	0.558	153	0.091	0.178	0.304	0.562	153	0.098	0.292	0.587	0.6	153	0.101	0.301	0.597	0.602	153	0.064
								153.2	0.111	0.174	0.25	0.283	153.2	0.108	0.169	0.244	0.277	153	0.082	0.128	0.18	0.21	153	0.08	0.123	0.177	0.208	153.2	0.077	0.167	0.301	0.559	153.2	0.091	0.178	0.304	0.562	153.2	0.098	0.292	0.587	0.6	153.2	0.101	0.301	0.597	0.602	153.2	0.064
								153.4	0.111	0.174	0.25	0.282	153.4	0.108	0.169	0.244	0.277	153.2	0.081	0.128	0.18	0.21	153.2	0.08	0.123	0.177	0.208	153.4	0.077	0.167	0.301	0.558	153.4	0.091	0.178	0.304	0.562	153.4	0.098	0.292	0.587	0.6	153.4	0.101	0.301	0.597	0.602	153.4	0.064
								153.6	0.111	0.174	0.25	0.282	153.6	0.108	0.169	0.244	0.277	153.4	0.081	0.127	0.18	0.209	153.4	0.08	0.123	0.177	0.208	153.6	0.076	0.167	0.301	0.558	153.6	0.091	0.178	0.304	0.562	153.6	0.098	0.292	0.586	0.6	153.6	0.101	0.302	0.597	0.602	153.6	0.064
								153.8	0.111	0.174	0.249	0.281	153.8	0.108	0.169	0.244	0.277	153.6	0.081	0.127	0.18	0.209	153.6	0.08	0.123	0.177	0.208	153.8	0.076	0.167	0.301	0.558	153.8	0.091	0.178	0.304	0.562	153.8	0.098	0.292	0.586	0.6	153.8	0.101	0.302	0.597	0.602	153.8	0.064
								154	0.11	0.174	0.249	0.281	154	0.108	0.169	0.244	0.277	153.8	0.081	0.126	0.18	0.209	153.8	0.08	0.123	0.177	0.208	154	0.075	0.167	0.301	0.557	154	0.091	0.178	0.304	0.562	154	0.098	0.292	0.586	0.6	154	0.101	0.302	0.597	0.602	154	0.064
								154.2	0.11	0.173	0.248	0.281	154.2	0.108	0.169	0.244	0.277	154	0.081	0.126	0.18	0.209	154	0.08	0.123	0.177	0.208	154.2	0.075	0.167	0.301	0.557	154.2	0.091	0.178	0.304	0.562	154.2	0.097	0.292	0.585	0.6	154.2	0.101	0.302	0.597	0.602	154.2	0.063
								154.4	0.11	0.173	0.248	0.281	154.4	0.108	0.169	0.244	0.277	154.2	0.081	0.125	0.18	0.209	154.2	0.08	0.123	0.177	0.208	154.4	0.075	0.167	0.301	0.557	154.4	0.091	0.178	0.304	0.562	154.4	0.097	0.292	0.585	0.6	154.4	0.101	0.302	0.597	0.602	154.4	0.063
								154.6	0.11	0.173	0.248	0.281	154.6	0.109	0.169	0.244	0.277	154.4	0.081	0.125	0.18	0.209	154.4	0.08	0.123	0.177	0.208	154.6	0.075	0.167	0.301	0.557	154.6	0.091	0.178	0.304	0.562	154.6	0.097	0.292	0.585	0.601	154.6	0.101	0.303	0.597	0.602	154.6	0.063
								154.8	0.11	0.173	0.248	0.281	154.8	0.109	0.17	0.244	0.277	154.6	0.081	0.125	0.179	0.209	154.6	0.08	0.123	0.177	0.208	154.8	0.075	0.167	0.3	0.557	154.8	0.091	0.178	0.304	0.562	154.8	0.097	0.292	0.585	0.601	154.8	0.101	0.303	0.597	0.602	154.8	0.063
								155	0.11	0.173	0.248	0.281	155	0.109	0.17	0.244	0.277	154.8	0.081	0.125	0.179	0.209	154.8	0.08	0.123	0.177	0.208	155	0.075	0.167	0.3	0.557	155	0.091	0.178	0.304	0.562	155	0.097	0.293	0.585	0.601	155	0.101	0.303	0.597	0.602	155	0.063
								155.2	0.11	0.173	0.248	0.281	155.2	0.109	0.17	0.244	0.277	155	0.082	0.125	0.179	0.209	155	0.08	0.123	0.177	0.208	155.2	0.074	0.167	0.3	0.557	155.2	0.091	0.178	0.304	0.562	155.2	0.097	0.293	0.585	0.601	155.2	0.101	0.303	0.597	0.602	155.2	0.063
								155.4	0.109	0.173	0.248	0.281	155.4	0.109	0.17	0.244	0.277	155.2	0.082	0.124	0.179	0.21	155.2	0.08	0.123	0.177	0.208	155.4	0.074	0.167	0.3	0.556	155.4	0.091	0.178	0.304	0.562	155.4	0.097	0.293	0.584	0.6	155.4	0.102	0.303	0.597	0.602	155.4	0.063
								155.6	0.109	0.173	0.248	0.282	155.6	0.109	0.17	0.244	0.277	155.4	0.082	0.124	0.179	0.21	155.4	0.08	0.123	0.177	0.208	155.6	0.074	0.167	0.3	0.557	155.6	0.091	0.178	0.304	0.562	155.6	0.096	0.293	0.584	0.6	155.6	0.102	0.304	0.597	0.602	155.6	0.063
								155.8	0.109	0.173	0.248	0.282	155.8	0.109	0.17	0.244	0.277	155.6	0.082	0.124	0.179	0.21	155.6	0.08	0.123	0.177	0.208	155.8	0.074	0.167	0.3	0.556	155.8	0.091	0.179	0.304	0.562	155.8	0.096	0.293	0.584	0.6	155.8	0.102	0.304	0.597	0.602	155.8	0.063
								156	0.109	0.172	0.248	0.282	156	0.109	0.17	0.244	0.277	155.8	0.082	0.125	0.18	0.211	155.8	0.08	0.123	0.177	0.208	156	0.074	0.167	0.3	0.557	156	0.091	0.179	0.304	0.562	156	0.096	0.293	0.584	0.599	156	0.102	0.304	0.597	0.602	156	0.063
								156.2	0.109	0.172	0.248	0.283	156.2	0.109	0.17	0.244	0.277	156	0.082	0.125	0.18	0.211	156	0.08	0.123	0.177	0.208	156.2	0.074	0.167	0.299	0.557	156.2	0.091	0.179	0.304	0.562	156.2	0.096	0.294	0.583	0.599	156.2	0.102	0.304	0.597	0.602	156.2	0.062
								156.4	0.11	0.172	0.248	0.283	156.4	0.109	0.17	0.244	0.277	156.2	0.082	0.125	0.179	0.211	156.2	0.08	0.123	0.177	0.208	156.4	0.074	0.167	0.299	0.557	156.4	0.091	0.179	0.304	0.562	156.4	0.096	0.294	0.583	0.598	156.4	0.102	0.304	0.597	0.602	156.4	0.063
								156.6	0.11	0.172	0.248	0.283	156.6	0.109	0.17	0.244	0.277	156.4	0.082	0.125	0.18	0.211	156.4	0.08	0.123	0.177	0.208	156.6	0.074	0.167	0.299	0.557	156.6	0.091	0.179	0.304	0.562	156.6	0.096	0.294	0.583	0.598	156.6	0.102	0.304	0.597	0.602	156.6	0.063
								156.8	0.11	0.173	0.248	0.283	156.8	0.109	0.17	0.244	0.277	156.6	0.082	0.124	0.18	0.211	156.6	0.08	0.123	0.177	0.208	156.8	0.074	0.167	0.3	0.557	156.8	0.091	0.179	0.304	0.562	156.8	0.096	0.295	0.583	0.598	156.8	0.102	0.305	0.597	0.602	156.8	0.063
								157	0.11	0.173	0.248	0.283	157	0.109	0.17	0.244	0.277	156.8	0.082	0.124	0.18	0.211	156.8	0.08	0.123	0.177	0.208	157	0.074	0.166	0.3	0.557	157	0.091	0.179	0.304	0.562	157	0.097	0.295	0.583	0.597	157	0.102	0.305	0.597	0.602	157	0.063
								157.2	0.11	0.173	0.248	0.282	157.2	0.109	0.171	0.244	0.277	157	0.082	0.124	0.18	0.211	157	0.08	0.123	0.177	0.208	157.2	0.074	0.166	0.3	0.557	157.2	0.091	0.179	0.304	0.562	157.2	0.097	0.296	0.583	0.597	157.2	0.102	0.305	0.597	0.602	157.2	0.064
								157.4	0.11	0.174	0.248	0.282	157.4	0.109	0.171	0.244	0.277	157.2	0.082	0.124	0.18	0.211	157.2	0.08	0.123	0.177	0.208	157.4	0.074	0.166	0.3	0.557	157.4	0.091	0.179	0.304	0.562	157.4	0.098	0.296	0.583	0.597	157.4	0.102	0.305	0.597	0.602	157.4	0.064
								157.6	0.111	0.174	0.248	0.282	157.6	0.109	0.171	0.244	0.277	157.4	0.082	0.124	0.18	0.211	157.4	0.08	0.123	0.177	0.208	157.6	0.074	0.166	0.3	0.557	157.6	0.091	0.179	0.304	0.562	157.6	0.098	0.297	0.583	0.597	157.6	0.103	0.305	0.597	0.602	157.6	0.064
								157.8	0.111	0.174	0.248	0.281	157.8	0.109	0.171	0.244	0.277	157.6	0.082	0.123	0.179	0.21	157.6	0.08	0.123	0.177	0.208	157.8	0.074	0.166	0.3	0.557	157.8	0.091	0.179	0.304	0.562	157.8	0.098	0.297	0.583	0.597	157.8	0.103	0.306	0.597	0.602	157.8	0.065
								158	0.111	0.174	0.248	0.281	158	0.109	0.171	0.244	0.277	157.8	0.082	0.123	0.179	0.21	157.8	0.08	0.123	0.177	0.208	158	0.074	0.167	0.3	0.557	158	0.091	0.179	0.304	0.562	158	0.099	0.298	0.584	0.598	158	0.103	0.306	0.597	0.602	158	0.065
								158.2	0.111	0.174	0.248	0.281	158.2	0.109	0.171	0.244	0.277	158	0.082	0.123	0.179	0.21	158	0.08	0.123	0.177	0.208	158.2	0.074	0.167	0.3	0.557	158.2	0.091	0.179	0.304	0.562	158.2	0.099	0.299	0.584	0.598	158.2	0.103	0.306	0.597	0.602	158.2	0.065
								158.4	0.111	0.174	0.248	0.281	158.4	0.109	0.171	0.244	0.277	158.2	0.082	0.124	0.179	0.21	158.2	0.08	0.123	0.177	0.208	158.4	0.074	0.167	0.3	0.557	158.4	0.091	0.179	0.304	0.562	158.4	0.1	0.299	0.584	0.598	158.4	0.103	0.306	0.597	0.602	158.4	0.066
								158.6	0.112	0.175	0.248	0.281	158.6	0.109	0.171	0.244	0.277	158.4	0.082	0.124	0.179	0.21	158.4	0.08	0.123	0.177	0.208	158.6	0.074	0.167	0.301	0.557	158.6	0.091	0.179	0.304	0.562	158.6	0.1	0.3	0.585	0.598	158.6	0.103	0.306	0.597	0.602	158.6	0.066
								158.8	0.112	0.175	0.248	0.281	158.8	0.11	0.171	0.244	0.277	158.6	0.082	0.125	0.179	0.21	158.6	0.08	0.123	0.177	0.208	158.8	0.074	0.167	0.301	0.557	158.8	0.091	0.179	0.304	0.562	158.8	0.1	0.3	0.585	0.598	158.8	0.103	0.307	0.597	0.602	158.8	0.066
								159	0.112	0.175	0.249	0.281	159	0.11	0.171	0.244	0.277	158.8	0.082	0.125	0.179	0.21	158.8	0.08	0.123	0.177	0.208	159	0.074	0.167	0.301	0.557	159	0.091	0.179	0.304	0.562	159	0.1	0.3	0.585	0.598	159	0.103	0.307	0.597	0.602	159	0.066
								159.2	0.113	0.175	0.249	0.281	159.2	0.11	0.171	0.244	0.277	159	0.082	0.126	0.179	0.21	159	0.08	0.123	0.177	0.208	159.2	0.073	0.167	0.3	0.557	159.2	0.091	0.179	0.304	0.562	159.2	0.1	0.299	0.585	0.598	159.2	0.103	0.307	0.597	0.602	159.2	0.066
								159.4	0.113	0.176	0.249	0.281	159.4	0.11	0.171	0.244	0.277	159.2	0.082	0.126	0.179	0.21	159.2	0.08	0.123	0.177	0.208	159.4	0.073	0.166	0.3	0.556	159.4	0.091	0.179	0.304	0.562	159.4	0.099	0.299	0.585	0.597	159.4	0.103	0.307	0.597	0.602	159.4	0.066
								159.6	0.113	0.175	0.249	0.281	159.6	0.11	0.171	0.244	0.277	159.4	0.082	0.126	0.179	0.21	159.4	0.08	0.123	0.177	0.208	159.6	0.073	0.166	0.3	0.556	159.6	0.091	0.179	0.304	0.562	159.6	0.099	0.299	0.585	0.597	159.6	0.103	0.307	0.598	0.602	159.6	0.066
								159.8	0.113	0.175	0.249	0.281	159.8	0.11	0.172	0.244	0.277	159.6	0.082	0.126	0.178	0.21	159.6	0.08	0.123	0.177	0.208	159.8	0.072	0.166	0.299	0.555	159.8	0.091	0.179	0.304	0.562	159.8	0.099	0.298	0.584	0.597	159.8	0.104	0.308	0.598	0.602	159.8	0.065
								160	0.113	0.175	0.249	0.281	160	0.11	0.172	0.244	0.277	159.8	0.082	0.126	0.178	0.21	159.8	0.08	0.123	0.177	0.208	160	0.072	0.166	0.299	0.555	160	0.091	0.179	0.304	0.562	160	0.099	0.298	0.584	0.596	160	0.104	0.308	0.598	0.602	160	0.065
								160.2	0.113	0.174	0.248	0.281	160.2	0.11	0.172	0.244	0.277	160	0.081	0.127	0.178	0.21	160	0.08	0.123	0.177	0.208	160.2	0.072	0.166	0.299	0.554	160.2	0.091	0.179	0.304	0.562	160.2	0.099	0.297	0.584	0.596	160.2	0.104	0.308	0.598	0.602	160.2	0.065
								160.4	0.113	0.174	0.248	0.281	160.4	0.11	0.172	0.244	0.277	160.2	0.081	0.126	0.178	0.21	160.2	0.08	0.123	0.177	0.208	160.4	0.072	0.166	0.299	0.554	160.4	0.091	0.179	0.304	0.562	160.4	0.099	0.297	0.584	0.596	160.4	0.104	0.308	0.598	0.602	160.4	0.065
								160.6	0.113	0.174	0.248	0.281	160.6	0.11	0.172	0.244	0.277	160.4	0.081	0.126	0.178	0.21	160.4	0.08	0.123	0.177	0.208	160.6	0.072	0.166	0.299	0.554	160.6	0.091	0.179	0.304	0.562	160.6	0.1	0.297	0.584	0.596	160.6	0.104	0.308	0.598	0.602	160.6	0.065
								160.8	0.113	0.175	0.248	0.281	160.8	0.11	0.172	0.244	0.277	160.6	0.081	0.126	0.178	0.21	160.6	0.08	0.123	0.177	0.208	160.8	0.072	0.167	0.299	0.554	160.8	0.091	0.179	0.304	0.562	160.8	0.1	0.298	0.584	0.597	160.8	0.104	0.308	0.598	0.602	160.8	0.065
								161	0.113	0.175	0.248	0.28	161	0.11	0.172	0.244	0.277	160.8	0.08	0.125	0.178	0.21	160.8	0.08	0.123	0.177	0.208	161	0.072	0.167	0.298	0.554	161	0.091	0.179	0.304	0.562	161	0.1	0.298	0.585	0.597	161	0.104	0.309	0.598	0.602	161	0.065
								161.2	0.113	0.175	0.247	0.28	161.2	0.11	0.172	0.244	0.277	161	0.08	0.125	0.177	0.21	161	0.08	0.123	0.177	0.208	161.2	0.072	0.167	0.299	0.554	161.2	0.091	0.179	0.304	0.562	161.2	0.101	0.299	0.585	0.597	161.2	0.104	0.309	0.598	0.602	161.2	0.065
								161.4	0.112	0.175	0.247	0.28	161.4	0.11	0.172	0.244	0.277	161.2	0.08	0.124	0.177	0.21	161.2	0.08	0.123	0.177	0.208	161.4	0.072	0.168	0.299	0.555	161.4	0.091	0.179	0.304	0.562	161.4	0.101	0.299	0.585	0.597	161.4	0.104	0.309	0.598	0.602	161.4	0.065
								161.6	0.112	0.175	0.248	0.28	161.6	0.11	0.172	0.244	0.277	161.4	0.08	0.124	0.177	0.21	161.4	0.08	0.123	0.177	0.208	161.6	0.072	0.168	0.299	0.555	161.6	0.091	0.179	0.304	0.562	161.6	0.101	0.3	0.585	0.597	161.6	0.104	0.309	0.598	0.602	161.6	0.066
								161.8	0.112	0.175	0.248	0.28	161.8	0.11	0.172	0.244	0.277	161.6	0.08	0.123	0.177	0.21	161.6	0.08	0.123	0.177	0.208	161.8	0.073	0.168	0.299	0.555	161.8	0.091	0.179	0.304	0.562	161.8	0.102	0.301	0.585	0.598	161.8	0.104	0.309	0.598	0.602	161.8	0.066
								162	0.112	0.175	0.248	0.28	162	0.11	0.172	0.244	0.277	161.8	0.08	0.123	0.177	0.21	161.8	0.08	0.123	0.177	0.208	162	0.073	0.168	0.3	0.555	162	0.091	0.179	0.304	0.562	162	0.102	0.301	0.585	0.598	162	0.104	0.31	0.598	0.602	162	0.067
								162.2	0.112	0.175	0.248	0.28	162.2	0.11	0.172	0.244	0.277	162	0.081	0.123	0.177	0.21	162	0.08	0.123	0.177	0.208	162.2	0.074	0.168	0.3	0.556	162.2	0.091	0.179	0.304	0.562	162.2	0.102	0.302	0.585	0.598	162.2	0.105	0.31	0.598	0.602	162.2	0.067
								162.4	0.112	0.175	0.248	0.28	162.4	0.11	0.173	0.244	0.277	162.2	0.081	0.123	0.178	0.21	162.2	0.08	0.123	0.177	0.208	162.4	0.074	0.169	0.3	0.556	162.4	0.091	0.179	0.304	0.562	162.4	0.102	0.302	0.585	0.598	162.4	0.105	0.31	0.598	0.602	162.4	0.067
								162.6	0.111	0.175	0.248	0.28	162.6	0.11	0.173	0.244	0.277	162.4	0.081	0.123	0.178	0.21	162.4	0.08	0.123	0.177	0.208	162.6	0.074	0.169	0.3	0.556	162.6	0.091	0.179	0.304	0.562	162.6	0.102	0.303	0.585	0.597	162.6	0.105	0.31	0.598	0.602	162.6	0.067
								162.8	0.111	0.174	0.249	0.28	162.8	0.11	0.173	0.244	0.277	162.6	0.081	0.123	0.178	0.21	162.6	0.08	0.123	0.177	0.208	162.8	0.074	0.169	0.3	0.556	162.8	0.091	0.179	0.304	0.562	162.8	0.102	0.303	0.585	0.597	162.8	0.105	0.31	0.598	0.602	162.8	0.068
								163	0.111	0.174	0.249	0.28	163	0.11	0.173	0.244	0.277	162.8	0.081	0.123	0.178	0.21	162.8	0.08	0.123	0.177	0.208	163	0.074	0.168	0.301	0.556	163	0.091	0.179	0.304	0.562	163	0.101	0.303	0.584	0.597	163	0.105	0.31	0.598	0.602	163	0.067
								163.2	0.111	0.174	0.249	0.28	163.2	0.11	0.173	0.244	0.277	163	0.081	0.123	0.178	0.209	163	0.08	0.123	0.177	0.208	163.2	0.075	0.168	0.301	0.556	163.2	0.091	0.179	0.304	0.562	163.2	0.101	0.304	0.584	0.596	163.2	0.105	0.311	0.598	0.602	163.2	0.067
								163.4	0.111	0.174	0.249	0.28	163.4	0.111	0.173	0.244	0.277	163.2	0.081	0.123	0.178	0.209	163.2	0.08	0.123	0.177	0.208	163.4	0.075	0.168	0.301	0.556	163.4	0.091	0.179	0.304	0.562	163.4	0.102	0.304	0.583	0.596	163.4	0.105	0.311	0.598	0.602	163.4	0.066
								163.6	0.112	0.174	0.249	0.28	163.6	0.111	0.173	0.244	0.277	163.4	0.081	0.123	0.178	0.209	163.4	0.08	0.123	0.177	0.208	163.6	0.075	0.168	0.301	0.555	163.6	0.091	0.179	0.304	0.562	163.6	0.102	0.304	0.583	0.596	163.6	0.105	0.311	0.598	0.602	163.6	0.066
								163.8	0.112	0.174	0.249	0.28	163.8	0.111	0.173	0.244	0.277	163.6	0.081	0.123	0.178	0.21	163.6	0.08	0.123	0.177	0.208	163.8	0.075	0.168	0.302	0.555	163.8	0.091	0.179	0.304	0.562	163.8	0.102	0.305	0.583	0.596	163.8	0.105	0.311	0.598	0.602	163.8	0.066
								164	0.112	0.174	0.249	0.281	164	0.111	0.173	0.244	0.277	163.8	0.082	0.123	0.177	0.21	163.8	0.08	0.123	0.177	0.208	164	0.076	0.168	0.302	0.555	164	0.091	0.179	0.304	0.562	164	0.102	0.305	0.583	0.596	164	0.105	0.311	0.598	0.602	164	0.066
								164.2	0.113	0.174	0.249	0.281	164.2	0.111	0.173	0.244	0.277	164	0.082	0.123	0.178	0.21	164	0.08	0.123	0.177	0.208	164.2	0.076	0.168	0.302	0.555	164.2	0.091	0.179	0.304	0.562	164.2	0.103	0.306	0.584	0.596	164.2	0.105	0.312	0.598	0.602	164.2	0.066
								164.4	0.113	0.174	0.249	0.281	164.4	0.111	0.173	0.244	0.277	164.2	0.082	0.123	0.178	0.21	164.2	0.08	0.123	0.177	0.208	164.4	0.076	0.168	0.302	0.555	164.4	0.091	0.179	0.304	0.562	164.4	0.103	0.306	0.584	0.596	164.4	0.106	0.312	0.598	0.602	164.4	0.067
								164.6	0.113	0.175	0.249	0.282	164.6	0.111	0.173	0.244	0.277	164.4	0.082	0.124	0.178	0.21	164.4	0.08	0.123	0.177	0.208	164.6	0.076	0.168	0.302	0.555	164.6	0.091	0.179	0.304	0.562	164.6	0.103	0.307	0.584	0.596	164.6	0.106	0.312	0.598	0.602	164.6	0.067
								164.8	0.114	0.175	0.249	0.282	164.8	0.111	0.173	0.244	0.277	164.6	0.082	0.124	0.178	0.21	164.6	0.08	0.123	0.177	0.208	164.8	0.077	0.168	0.302	0.555	164.8	0.091	0.179	0.304	0.562	164.8	0.104	0.307	0.585	0.596	164.8	0.106	0.312	0.598	0.602	164.8	0.067
								165	0.114	0.176	0.249	0.282	165	0.111	0.174	0.244	0.277	164.8	0.082	0.124	0.178	0.21	164.8	0.08	0.123	0.177	0.208	165	0.077	0.168	0.301	0.555	165	0.091	0.179	0.304	0.562	165	0.104	0.307	0.585	0.596	165	0.106	0.312	0.598	0.602	165	0.067
								165.2	0.115	0.176	0.249	0.282	165.2	0.111	0.174	0.244	0.277	165	0.082	0.124	0.178	0.21	165	0.08	0.123	0.177	0.208	165.2	0.077	0.168	0.301	0.556	165.2	0.091	0.179	0.304	0.562	165.2	0.104	0.307	0.585	0.596	165.2	0.106	0.312	0.598	0.602	165.2	0.068
								165.4	0.115	0.176	0.249	0.282	165.4	0.111	0.174	0.244	0.277	165.2	0.082	0.124	0.178	0.21	165.2	0.08	0.123	0.177	0.208	165.4	0.077	0.168	0.301	0.556	165.4	0.091	0.179	0.304	0.562	165.4	0.104	0.307	0.585	0.596	165.4	0.106	0.313	0.598	0.602	165.4	0.068
								165.6	0.115	0.177	0.249	0.282	165.6	0.111	0.174	0.244	0.277	165.4	0.082	0.124	0.178	0.21	165.4	0.08	0.123	0.177	0.208	165.6	0.077	0.168	0.3	0.556	165.6	0.091	0.179	0.304	0.562	165.6	0.104	0.307	0.585	0.596	165.6	0.106	0.313	0.598	0.602	165.6	0.068
								165.8	0.115	0.177	0.249	0.282	165.8	0.111	0.174	0.244	0.277	165.6	0.082	0.124	0.178	0.21	165.6	0.08	0.123	0.177	0.208	165.8	0.077	0.168	0.3	0.556	165.8	0.091	0.179	0.304	0.562	165.8	0.104	0.306	0.585	0.596	165.8	0.106	0.313	0.598	0.602	165.8	0.068
								166	0.115	0.178	0.249	0.282	166	0.111	0.174	0.244	0.277	165.8	0.082	0.124	0.178	0.21	165.8	0.08	0.123	0.177	0.208	166	0.076	0.167	0.299	0.557	166	0.091	0.179	0.304	0.562	166	0.104	0.306	0.585	0.595	166	0.106	0.313	0.598	0.602	166	0.068
								166.2	0.115	0.178	0.249	0.282	166.2	0.111	0.174	0.244	0.277	166	0.082	0.124	0.179	0.21	166	0.08	0.123	0.177	0.208	166.2	0.076	0.167	0.299	0.557	166.2	0.091	0.179	0.304	0.562	166.2	0.104	0.306	0.584	0.595	166.2	0.106	0.313	0.598	0.602	166.2	0.068
								166.4	0.115	0.178	0.249	0.282	166.4	0.111	0.174	0.244	0.277	166.2	0.082	0.124	0.179	0.21	166.2	0.08	0.123	0.177	0.208	166.4	0.075	0.167	0.299	0.557	166.4	0.091	0.179	0.304	0.562	166.4	0.104	0.306	0.584	0.595	166.4	0.106	0.313	0.598	0.602	166.4	0.067
								166.6	0.114	0.179	0.249	0.282	166.6	0.111	0.174	0.244	0.277	166.4	0.082	0.124	0.179	0.21	166.4	0.08	0.123	0.177	0.208	166.6	0.074	0.168	0.299	0.558	166.6	0.091	0.179	0.304	0.562	166.6	0.104	0.306	0.583	0.595	166.6	0.106	0.314	0.598	0.602	166.6	0.067
								166.8	0.114	0.179	0.249	0.282	166.8	0.111	0.174	0.244	0.277	166.6	0.082	0.125	0.179	0.21	166.6	0.08	0.123	0.177	0.208	166.8	0.074	0.168	0.299	0.558	166.8	0.091	0.179	0.304	0.562	166.8	0.104	0.306	0.583	0.595	166.8	0.107	0.314	0.598	0.602	166.8	0.067
								167	0.114	0.179	0.249	0.282	167	0.111	0.174	0.244	0.277	166.8	0.081	0.125	0.179	0.209	166.8	0.08	0.123	0.177	0.208	167	0.073	0.168	0.299	0.558	167	0.091	0.179	0.304	0.562	167	0.104	0.306	0.583	0.595	167	0.107	0.314	0.598	0.602	167	0.067
								167.2	0.114	0.179	0.249	0.282	167.2	0.111	0.174	0.244	0.277	167	0.082	0.125	0.178	0.209	167	0.08	0.123	0.177	0.208	167.2	0.073	0.169	0.3	0.558	167.2	0.091	0.179	0.304	0.562	167.2	0.104	0.307	0.583	0.595	167.2	0.107	0.314	0.598	0.602	167.2	0.067
								167.4	0.114	0.18	0.249	0.281	167.4	0.111	0.174	0.244	0.277	167.2	0.082	0.125	0.178	0.209	167.2	0.08	0.123	0.177	0.208	167.4	0.073	0.169	0.3	0.558	167.4	0.091	0.179	0.304	0.562	167.4	0.104	0.307	0.583	0.595	167.4	0.107	0.314	0.598	0.602	167.4	0.067
								167.6	0.113	0.18	0.249	0.281	167.6	0.111	0.174	0.244	0.277	167.4	0.082	0.125	0.178	0.209	167.4	0.08	0.123	0.177	0.208	167.6	0.073	0.169	0.301	0.558	167.6	0.091	0.179	0.304	0.562	167.6	0.104	0.308	0.583	0.596	167.6	0.107	0.315	0.598	0.602	167.6	0.067
								167.8	0.114	0.18	0.249	0.281	167.8	0.111	0.175	0.244	0.277	167.6	0.082	0.126	0.178	0.209	167.6	0.08	0.123	0.177	0.208	167.8	0.073	0.169	0.301	0.558	167.8	0.091	0.179	0.304	0.562	167.8	0.104	0.309	0.583	0.596	167.8	0.107	0.315	0.598	0.602	167.8	0.067
								168	0.113	0.18	0.249	0.281	168	0.111	0.175	0.244	0.277	167.8	0.083	0.126	0.178	0.209	167.8	0.08	0.123	0.177	0.208	168	0.074	0.169	0.302	0.558	168	0.091	0.179	0.304	0.562	168	0.105	0.309	0.583	0.596	168	0.107	0.315	0.598	0.602	168	0.067
								168.2	0.113	0.18	0.249	0.281	168.2	0.112	0.175	0.244	0.277	168	0.083	0.125	0.178	0.209	168	0.08	0.123	0.177	0.208	168.2	0.074	0.169	0.302	0.557	168.2	0.091	0.179	0.304	0.562	168.2	0.105	0.309	0.583	0.596	168.2	0.107	0.315	0.598	0.602	168.2	0.067
								168.4	0.114	0.18	0.249	0.281	168.4	0.112	0.175	0.244	0.277	168.2	0.083	0.125	0.178	0.209	168.2	0.08	0.123	0.177	0.208	168.4	0.074	0.169	0.302	0.557	168.4	0.091	0.179	0.304	0.562	168.4	0.105	0.31	0.583	0.596	168.4	0.107	0.315	0.598	0.602	168.4	0.067
								168.6	0.114	0.18	0.249	0.281	168.6	0.112	0.175	0.244	0.277	168.4	0.084	0.125	0.178	0.209	168.4	0.08	0.123	0.177	0.208	168.6	0.075	0.169	0.302	0.557	168.6	0.091	0.179	0.304	0.562	168.6	0.106	0.31	0.583	0.596	168.6	0.107	0.315	0.598	0.602	168.6	0.067
								168.8	0.114	0.18	0.25	0.281	168.8	0.112	0.175	0.244	0.277	168.6	0.084	0.125	0.179	0.21	168.6	0.08	0.123	0.177	0.208	168.8	0.075	0.169	0.303	0.556	168.8	0.091	0.179	0.304	0.562	168.8	0.106	0.31	0.584	0.596	168.8	0.107	0.316	0.598	0.602	168.8	0.067
								169	0.114	0.18	0.25	0.281	169	0.112	0.175	0.244	0.277	168.8	0.084	0.125	0.179	0.21	168.8	0.08	0.123	0.177	0.208	169	0.075	0.168	0.303	0.556	169	0.091	0.179	0.304	0.562	169	0.107	0.311	0.584	0.596	169	0.107	0.316	0.598	0.602	169	0.067
								169.2	0.114	0.18	0.25	0.281	169.2	0.112	0.175	0.244	0.277	169	0.084	0.125	0.179	0.21	169	0.08	0.123	0.177	0.208	169.2	0.076	0.168	0.303	0.556	169.2	0.091	0.179	0.304	0.562	169.2	0.107	0.311	0.584	0.596	169.2	0.108	0.316	0.598	0.602	169.2	0.067
								169.4	0.115	0.18	0.25	0.281	169.4	0.112	0.175	0.244	0.277	169.2	0.084	0.125	0.179	0.21	169.2	0.08	0.123	0.177	0.208	169.4	0.076	0.168	0.303	0.556	169.4	0.091	0.179	0.304	0.562	169.4	0.107	0.311	0.584	0.596	169.4	0.108	0.316	0.598	0.602	169.4	0.067
								169.6	0.115	0.179	0.25	0.281	169.6	0.112	0.175	0.244	0.277	169.4	0.083	0.125	0.179	0.21	169.4	0.08	0.123	0.177	0.208	169.6	0.076	0.168	0.303	0.556	169.6	0.091	0.179	0.304	0.562	169.6	0.107	0.312	0.584	0.596	169.6	0.108	0.316	0.598	0.602	169.6	0.067
								169.8	0.115	0.179	0.249	0.281	169.8	0.112	0.175	0.244	0.277	169.6	0.083	0.125	0.179	0.21	169.6	0.08	0.123	0.177	0.208	169.8	0.076	0.168	0.303	0.556	169.8	0.091	0.179	0.304	0.562	169.8	0.108	0.312	0.584	0.595	169.8	0.108	0.316	0.598	0.602	169.8	0.068
								170	0.115	0.179	0.249	0.281	170	0.112	0.175	0.244	0.277	169.8	0.083	0.124	0.179	0.21	169.8	0.08	0.123	0.177	0.208	170	0.076	0.168	0.303	0.556	170	0.091	0.179	0.304	0.562	170	0.108	0.312	0.584	0.595	170	0.108	0.317	0.598	0.602	170	0.068
								170.2	0.116	0.179	0.249	0.281	170.2	0.112	0.175	0.244	0.277	170	0.083	0.124	0.18	0.21	170	0.08	0.123	0.177	0.208	170.2	0.076	0.168	0.303	0.556	170.2	0.091	0.179	0.304	0.562	170.2	0.108	0.312	0.584	0.595	170.2	0.108	0.317	0.598	0.602	170.2	0.068
								170.4	0.116	0.179	0.248	0.281	170.4	0.112	0.176	0.244	0.277	170.2	0.083	0.124	0.18	0.21	170.2	0.08	0.123	0.177	0.208	170.4	0.076	0.168	0.303	0.557	170.4	0.091	0.179	0.304	0.562	170.4	0.109	0.312	0.584	0.595	170.4	0.108	0.317	0.598	0.602	170.4	0.068
								170.6	0.116	0.179	0.248	0.281	170.6	0.112	0.176	0.244	0.277	170.4	0.083	0.124	0.179	0.21	170.4	0.08	0.123	0.177	0.208	170.6	0.076	0.168	0.303	0.557	170.6	0.091	0.179	0.304	0.562	170.6	0.109	0.313	0.584	0.596	170.6	0.108	0.317	0.598	0.602	170.6	0.068
								170.8	0.116	0.179	0.248	0.28	170.8	0.112	0.176	0.244	0.277	170.6	0.083	0.124	0.179	0.21	170.6	0.08	0.123	0.177	0.208	170.8	0.076	0.168	0.303	0.557	170.8	0.091	0.179	0.304	0.562	170.8	0.109	0.313	0.584	0.596	170.8	0.108	0.317	0.598	0.602	170.8	0.069
								171	0.116	0.179	0.248	0.28	171	0.112	0.176	0.244	0.277	170.8	0.083	0.124	0.179	0.209	170.8	0.08	0.123	0.177	0.208	171	0.076	0.169	0.303	0.558	171	0.091	0.179	0.304	0.562	171	0.109	0.314	0.584	0.596	171	0.108	0.317	0.598	0.602	171	0.069
								171.2	0.116	0.178	0.247	0.28	171.2	0.112	0.176	0.244	0.277	171	0.083	0.124	0.179	0.209	171	0.08	0.123	0.177	0.208	171.2	0.076	0.169	0.303	0.557	171.2	0.091	0.179	0.304	0.562	171.2	0.109	0.314	0.584	0.596	171.2	0.108	0.318	0.598	0.602	171.2	0.069
								171.4	0.116	0.178	0.247	0.28	171.4	0.112	0.176	0.244	0.277	171.2	0.082	0.124	0.178	0.209	171.2	0.08	0.123	0.177	0.208	171.4	0.076	0.169	0.303	0.557	171.4	0.091	0.179	0.304	0.562	171.4	0.109	0.314	0.584	0.596	171.4	0.108	0.318	0.598	0.602	171.4	0.069
								171.6	0.116	0.177	0.248	0.28	171.6	0.112	0.176	0.244	0.277	171.4	0.082	0.124	0.178	0.208	171.4	0.08	0.123	0.177	0.208	171.6	0.076	0.169	0.303	0.557	171.6	0.091	0.179	0.304	0.562	171.6	0.109	0.314	0.584	0.596	171.6	0.109	0.318	0.598	0.602	171.6	0.069
								171.8	0.116	0.177	0.248	0.28	171.8	0.112	0.176	0.244	0.277	171.6	0.082	0.124	0.178	0.208	171.6	0.08	0.123	0.177	0.208	171.8	0.075	0.168	0.302	0.556	171.8	0.091	0.179	0.304	0.562	171.8	0.109	0.314	0.583	0.595	171.8	0.109	0.318	0.598	0.602	171.8	0.069
								172	0.115	0.177	0.248	0.28	172	0.112	0.176	0.244	0.277	171.8	0.082	0.124	0.178	0.208	171.8	0.08	0.123	0.177	0.208	172	0.075	0.168	0.302	0.556	172	0.091	0.179	0.304	0.562	172	0.109	0.314	0.583	0.595	172	0.109	0.318	0.598	0.602	172	0.069
								172.2	0.116	0.177	0.249	0.28	172.2	0.112	0.176	0.244	0.277	172	0.082	0.125	0.178	0.208	172	0.08	0.123	0.177	0.208	172.2	0.075	0.168	0.301	0.556	172.2	0.091	0.179	0.304	0.562	172.2	0.109	0.314	0.582	0.594	172.2	0.109	0.318	0.598	0.602	172.2	0.069
								172.4	0.116	0.178	0.249	0.28	172.4	0.112	0.176	0.244	0.277	172.2	0.082	0.125	0.178	0.208	172.2	0.08	0.123	0.177	0.208	172.4	0.075	0.168	0.301	0.555	172.4	0.091	0.179	0.304	0.562	172.4	0.109	0.314	0.582	0.594	172.4	0.109	0.319	0.598	0.602	172.4	0.068
								172.6	0.116	0.178	0.249	0.28	172.6	0.112	0.176	0.244	0.277	172.4	0.082	0.125	0.178	0.208	172.4	0.08	0.123	0.177	0.208	172.6	0.074	0.167	0.301	0.555	172.6	0.091	0.179	0.304	0.562	172.6	0.109	0.314	0.582	0.593	172.6	0.109	0.319	0.598	0.602	172.6	0.068
								172.8	0.116	0.178	0.25	0.28	172.8	0.112	0.176	0.244	0.277	172.6	0.082	0.125	0.178	0.208	172.6	0.08	0.123	0.177	0.208	172.8	0.074	0.167	0.3	0.554	172.8	0.091	0.179	0.304	0.562	172.8	0.109	0.314	0.582	0.593	172.8	0.109	0.319	0.598	0.602	172.8	0.069
								173	0.116	0.178	0.25	0.28	173	0.112	0.176	0.244	0.277	172.8	0.082	0.125	0.178	0.209	172.8	0.08	0.123	0.177	0.208	173	0.075	0.167	0.3	0.554	173	0.091	0.179	0.304	0.562	173	0.109	0.314	0.582	0.593	173	0.109	0.319	0.598	0.602	173	0.069
								173.2	0.117	0.178	0.25	0.28	173.2	0.113	0.176	0.244	0.277	173	0.082	0.125	0.178	0.209	173	0.08	0.123	0.177	0.208	173.2	0.074	0.167	0.3	0.554	173.2	0.091	0.179	0.304	0.562	173.2	0.109	0.315	0.582	0.593	173.2	0.109	0.319	0.598	0.602	173.2	0.069
								173.4	0.117	0.178	0.25	0.28	173.4	0.113	0.177	0.244	0.277	173.2	0.082	0.125	0.178	0.209	173.2	0.08	0.123	0.177	0.208	173.4	0.074	0.168	0.3	0.554	173.4	0.091	0.179	0.304	0.562	173.4	0.109	0.315	0.582	0.593	173.4	0.109	0.319	0.598	0.602	173.4	0.069
								173.6	0.117	0.179	0.25	0.28	173.6	0.113	0.177	0.244	0.277	173.4	0.082	0.125	0.179	0.209	173.4	0.08	0.123	0.177	0.208	173.6	0.074	0.168	0.3	0.554	173.6	0.091	0.179	0.304	0.562	173.6	0.109	0.315	0.582	0.593	173.6	0.109	0.32	0.598	0.602	173.6	0.07
								173.8	0.117	0.179	0.25	0.28	173.8	0.113	0.177	0.244	0.277	173.6	0.082	0.125	0.179	0.209	173.6	0.08	0.123	0.177	0.208	173.8	0.074	0.168	0.301	0.555	173.8	0.091	0.179	0.304	0.562	173.8	0.109	0.315	0.582	0.593	173.8	0.109	0.32	0.598	0.602	173.8	0.07
								174	0.117	0.18	0.25	0.28	174	0.113	0.177	0.244	0.277	173.8	0.082	0.125	0.179	0.209	173.8	0.08	0.123	0.177	0.208	174	0.074	0.168	0.301	0.555	174	0.091	0.179	0.304	0.562	174	0.109	0.315	0.582	0.593	174	0.11	0.32	0.598	0.602	174	0.07
								174.2	0.117	0.18	0.249	0.28	174.2	0.113	0.177	0.244	0.277	174	0.082	0.126	0.18	0.21	174	0.08	0.123	0.177	0.208	174.2	0.075	0.169	0.301	0.556	174.2	0.091	0.179	0.304	0.562	174.2	0.109	0.315	0.583	0.593	174.2	0.11	0.32	0.598	0.602	174.2	0.07
								174.4	0.117	0.18	0.249	0.281	174.4	0.113	0.177	0.244	0.277	174.2	0.083	0.126	0.179	0.209	174.2	0.08	0.123	0.177	0.208	174.4	0.075	0.169	0.301	0.556	174.4	0.091	0.179	0.304	0.562	174.4	0.109	0.315	0.583	0.593	174.4	0.11	0.32	0.598	0.602	174.4	0.07
								174.6	0.117	0.18	0.249	0.281	174.6	0.113	0.177	0.244	0.277	174.4	0.083	0.126	0.179	0.209	174.4	0.08	0.123	0.177	0.208	174.6	0.075	0.169	0.301	0.557	174.6	0.091	0.179	0.304	0.562	174.6	0.109	0.316	0.583	0.593	174.6	0.11	0.32	0.598	0.602	174.6	0.071
								174.8	0.117	0.181	0.249	0.281	174.8	0.113	0.177	0.244	0.277	174.6	0.083	0.126	0.179	0.21	174.6	0.08	0.123	0.177	0.208	174.8	0.076	0.169	0.301	0.557	174.8	0.091	0.179	0.304	0.562	174.8	0.11	0.316	0.583	0.593	174.8	0.11	0.321	0.598	0.602	174.8	0.07
								175	0.117	0.181	0.249	0.281	175	0.113	0.177	0.244	0.277	174.8	0.083	0.126	0.179	0.209	174.8	0.08	0.123	0.177	0.208	175	0.076	0.17	0.301	0.557	175	0.091	0.179	0.304	0.562	175	0.11	0.316	0.583	0.594	175	0.11	0.321	0.598	0.602	175	0.07
								175.2	0.117	0.181	0.249	0.281	175.2	0.113	0.177	0.244	0.277	175	0.083	0.126	0.179	0.209	175	0.08	0.123	0.177	0.208	175.2	0.076	0.17	0.301	0.558	175.2	0.091	0.179	0.304	0.562	175.2	0.11	0.317	0.583	0.594	175.2	0.11	0.321	0.598	0.602	175.2	0.07
								175.4	0.117	0.181	0.25	0.282	175.4	0.113	0.177	0.244	0.277	175.2	0.083	0.127	0.179	0.21	175.2	0.08	0.123	0.177	0.208	175.4	0.076	0.17	0.301	0.558	175.4	0.091	0.179	0.304	0.562	175.4	0.11	0.317	0.582	0.594	175.4	0.11	0.321	0.598	0.602	175.4	0.07
								175.6	0.117	0.181	0.25	0.282	175.6	0.113	0.177	0.244	0.277	175.4	0.083	0.127	0.179	0.21	175.4	0.08	0.123	0.177	0.208	175.6	0.076	0.17	0.301	0.558	175.6	0.091	0.179	0.304	0.562	175.6	0.11	0.317	0.582	0.594	175.6	0.11	0.321	0.598	0.602	175.6	0.07
								175.8	0.117	0.181	0.25	0.282	175.8	0.113	0.177	0.244	0.277	175.6	0.083	0.127	0.179	0.21	175.6	0.08	0.123	0.177	0.208	175.8	0.076	0.17	0.3	0.558	175.8	0.091	0.179	0.304	0.562	175.8	0.11	0.317	0.582	0.595	175.8	0.11	0.321	0.598	0.602	175.8	0.07
								176	0.117	0.182	0.25	0.282	176	0.113	0.177	0.244	0.277	175.8	0.083	0.127	0.179	0.21	175.8	0.08	0.123	0.177	0.208	176	0.076	0.17	0.3	0.558	176	0.091	0.179	0.304	0.562	176	0.11	0.317	0.582	0.595	176	0.11	0.322	0.598	0.602	176	0.07
								176.2	0.117	0.182	0.25	0.283	176.2	0.113	0.178	0.244	0.277	176	0.083	0.127	0.179	0.21	176	0.08	0.123	0.177	0.208	176.2	0.076	0.169	0.3	0.558	176.2	0.091	0.179	0.304	0.562	176.2	0.111	0.318	0.582	0.595	176.2	0.11	0.322	0.598	0.602	176.2	0.07
								176.4	0.117	0.182	0.25	0.283	176.4	0.113	0.178	0.244	0.277	176.2	0.083	0.126	0.179	0.21	176.2	0.08	0.123	0.177	0.208	176.4	0.076	0.169	0.299	0.558	176.4	0.091	0.179	0.304	0.562	176.4	0.111	0.318	0.582	0.595	176.4	0.111	0.322	0.598	0.602	176.4	0.07
								176.6	0.116	0.182	0.25	0.283	176.6	0.113	0.178	0.245	0.277	176.4	0.083	0.126	0.178	0.21	176.4	0.08	0.123	0.177	0.208	176.6	0.075	0.169	0.299	0.558	176.6	0.091	0.179	0.304	0.562	176.6	0.111	0.318	0.581	0.595	176.6	0.111	0.322	0.598	0.602	176.6	0.07
								176.8	0.116	0.183	0.25	0.283	176.8	0.113	0.178	0.245	0.277	176.6	0.083	0.126	0.178	0.21	176.6	0.08	0.123	0.177	0.208	176.8	0.075	0.169	0.3	0.558	176.8	0.091	0.179	0.304	0.562	176.8	0.111	0.318	0.581	0.595	176.8	0.111	0.322	0.598	0.602	176.8	0.07
								177	0.117	0.183	0.25	0.283	177	0.113	0.178	0.245	0.277	176.8	0.083	0.126	0.179	0.21	176.8	0.08	0.123	0.177	0.208	177	0.075	0.169	0.3	0.558	177	0.091	0.179	0.304	0.562	177	0.111	0.318	0.581	0.595	177	0.111	0.322	0.598	0.602	177	0.069
								177.2	0.117	0.183	0.25	0.283	177.2	0.113	0.178	0.245	0.277	177	0.083	0.126	0.179	0.21	177	0.08	0.123	0.177	0.208	177.2	0.074	0.169	0.3	0.558	177.2	0.091	0.179	0.304	0.562	177.2	0.111	0.318	0.581	0.595	177.2	0.111	0.323	0.598	0.602	177.2	0.069
								177.4	0.117	0.183	0.25	0.283	177.4	0.113	0.178	0.245	0.277	177.2	0.082	0.126	0.179	0.21	177.2	0.08	0.123	0.177	0.208	177.4	0.074	0.168	0.3	0.558	177.4	0.091	0.179	0.304	0.562	177.4	0.111	0.319	0.581	0.595	177.4	0.111	0.323	0.598	0.602	177.4	0.069
								177.6	0.117	0.183	0.25	0.283	177.6	0.113	0.178	0.245	0.277	177.4	0.082	0.125	0.179	0.21	177.4	0.08	0.123	0.177	0.208	177.6	0.074	0.168	0.3	0.558	177.6	0.091	0.179	0.304	0.562	177.6	0.111	0.319	0.581	0.595	177.6	0.111	0.323	0.598	0.602	177.6	0.069
								177.8	0.116	0.183	0.25	0.282	177.8	0.113	0.178	0.245	0.277	177.6	0.082	0.125	0.179	0.21	177.6	0.08	0.123	0.177	0.208	177.8	0.073	0.168	0.3	0.558	177.8	0.091	0.179	0.304	0.562	177.8	0.111	0.319	0.581	0.594	177.8	0.111	0.323	0.598	0.602	177.8	0.069
								178	0.116	0.182	0.25	0.282	178	0.113	0.178	0.245	0.277	177.8	0.082	0.125	0.179	0.21	177.8	0.08	0.123	0.177	0.208	178	0.073	0.168	0.3	0.558	178	0.091	0.179	0.304	0.562	178	0.112	0.318	0.58	0.594	178	0.111	0.323	0.598	0.602	178	0.069
								178.2	0.116	0.182	0.25	0.282	178.2	0.113	0.178	0.245	0.277	178	0.081	0.125	0.179	0.209	178	0.08	0.123	0.177	0.208	178.2	0.073	0.168	0.3	0.557	178.2	0.091	0.179	0.304	0.562	178.2	0.112	0.319	0.58	0.594	178.2	0.111	0.323	0.598	0.602	178.2	0.069
								178.4	0.116	0.182	0.25	0.282	178.4	0.113	0.178	0.245	0.277	178.2	0.081	0.124	0.178	0.209	178.2	0.08	0.123	0.177	0.208	178.4	0.074	0.168	0.3	0.557	178.4	0.091	0.179	0.304	0.562	178.4	0.112	0.319	0.58	0.594	178.4	0.111	0.324	0.598	0.602	178.4	0.069
								178.6	0.116	0.182	0.25	0.282	178.6	0.114	0.178	0.245	0.277	178.4	0.081	0.124	0.178	0.209	178.4	0.08	0.123	0.177	0.208	178.6	0.074	0.168	0.3	0.556	178.6	0.091	0.179	0.304	0.562	178.6	0.113	0.319	0.58	0.594	178.6	0.111	0.324	0.598	0.602	178.6	0.069
								178.8	0.116	0.181	0.25	0.282	178.8	0.114	0.178	0.245	0.277	178.6	0.082	0.124	0.177	0.209	178.6	0.08	0.123	0.177	0.208	178.8	0.075	0.169	0.301	0.556	178.8	0.091	0.179	0.304	0.562	178.8	0.113	0.319	0.58	0.594	178.8	0.112	0.324	0.598	0.602	178.8	0.069
								179	0.117	0.181	0.25	0.282	179	0.114	0.178	0.245	0.277	178.8	0.082	0.124	0.177	0.209	178.8	0.08	0.123	0.177	0.208	179	0.075	0.169	0.301	0.556	179	0.091	0.179	0.304	0.562	179	0.114	0.32	0.58	0.594	179	0.112	0.324	0.598	0.602	179	0.07
								179.2	0.117	0.181	0.251	0.282	179.2	0.114	0.179	0.245	0.277	179	0.082	0.124	0.177	0.209	179	0.08	0.123	0.177	0.208	179.2	0.076	0.17	0.301	0.556	179.2	0.091	0.179	0.304	0.562	179.2	0.114	0.32	0.58	0.595	179.2	0.112	0.324	0.598	0.602	179.2	0.07
								179.4	0.117	0.181	0.251	0.282	179.4	0.114	0.179	0.245	0.277	179.2	0.082	0.124	0.177	0.209	179.2	0.08	0.123	0.177	0.208	179.4	0.076	0.17	0.302	0.556	179.4	0.091	0.179	0.304	0.562	179.4	0.115	0.32	0.58	0.595	179.4	0.112	0.324	0.598	0.602	179.4	0.07
								179.6	0.117	0.181	0.251	0.282	179.6	0.114	0.179	0.245	0.277	179.4	0.083	0.124	0.177	0.21	179.4	0.08	0.123	0.177	0.208	179.6	0.076	0.17	0.302	0.555	179.6	0.091	0.179	0.304	0.562	179.6	0.115	0.32	0.58	0.595	179.6	0.112	0.325	0.598	0.602	179.6	0.071
								179.8	0.118	0.181	0.251	0.282	179.8	0.114	0.179	0.245	0.277	179.6	0.083	0.124	0.177	0.21	179.6	0.08	0.123	0.177	0.208	179.8	0.077	0.17	0.302	0.555	179.8	0.091	0.179	0.304	0.562	179.8	0.115	0.32	0.58	0.595	179.8	0.112	0.325	0.598	0.602	179.8	0.071
								180	0.118	0.181	0.251	0.282	180	0.114	0.179	0.245	0.277	179.8	0.083	0.124	0.177	0.21	179.8	0.08	0.123	0.177	0.208	180	0.077	0.17	0.302	0.555	180	0.091	0.179	0.304	0.562	180	0.115	0.32	0.58	0.595	180	0.112	0.325	0.598	0.602	180	0.071
								180.2	0.118	0.18	0.251	0.283	180.4	0.114	0.179	0.244	0.277	180	0.083	0.124	0.177	0.21	180	0.08	0.123	0.177	0.208	180.2	0.077	0.17	0.302	0.553	180.4	0.09	0.177	0.301	0.557	180.2	0.115	0.321	0.581	0.595	180.4	0.112	0.325	0.598	0.602	180.2	0.071
								180.4	0.118	0.18	0.252	0.283	180.8	0.114	0.179	0.244	0.277	180.2	0.084	0.125	0.177	0.21	180.4	0.08	0.123	0.176	0.207	180.4	0.077	0.171	0.301	0.551	180.8	0.089	0.175	0.298	0.551	180.4	0.115	0.321	0.582	0.595	180.8	0.112	0.325	0.598	0.602	180.4	0.071
								180.6	0.118	0.18	0.252	0.283	181.2	0.114	0.179	0.244	0.277	180.4	0.084	0.125	0.177	0.209	180.8	0.079	0.122	0.175	0.205	180.6	0.077	0.171	0.3	0.548	181.2	0.088	0.173	0.295	0.546	180.6	0.114	0.322	0.583	0.595	181.2	0.112	0.324	0.598	0.601	180.6	0.071
								180.8	0.118	0.179	0.252	0.283	181.6	0.114	0.179	0.244	0.277	180.6	0.085	0.125	0.177	0.208	181.2	0.079	0.121	0.174	0.204	180.8	0.077	0.172	0.299	0.545	181.6	0.087	0.172	0.292	0.54	180.8	0.114	0.322	0.584	0.595	181.6	0.112	0.324	0.597	0.601	180.8	0.071
								181	0.119	0.178	0.252	0.283	182	0.114	0.179	0.244	0.277	180.8	0.085	0.125	0.177	0.208	181.6	0.078	0.12	0.173	0.203	181	0.077	0.172	0.298	0.542	182	0.086	0.17	0.289	0.535	181	0.114	0.323	0.585	0.594	182	0.112	0.324	0.597	0.601	181	0.071
								181.2	0.119	0.178	0.251	0.282	182.4	0.114	0.179	0.244	0.277	181	0.085	0.125	0.176	0.207	182	0.078	0.12	0.172	0.202	181.2	0.077	0.172	0.297	0.539	182.4	0.086	0.168	0.287	0.53	181.2	0.113	0.324	0.586	0.594	182.4	0.112	0.324	0.597	0.601	181.2	0.07
								181.4	0.119	0.177	0.251	0.282	182.8	0.114	0.179	0.244	0.277	181.2	0.085	0.124	0.176	0.205	182.4	0.078	0.119	0.171	0.201	181.4	0.078	0.172	0.296	0.535	182.8	0.085	0.167	0.284	0.524	181.4	0.112	0.324	0.587	0.594	182.8	0.112	0.324	0.597	0.6	181.4	0.07
								181.6	0.119	0.177	0.251	0.282	183.2	0.114	0.179	0.244	0.277	181.4	0.085	0.124	0.175	0.204	182.8	0.077	0.118	0.17	0.199	181.6	0.078	0.173	0.294	0.531	183.2	0.084	0.165	0.281	0.519	181.6	0.112	0.325	0.588	0.593	183.2	0.112	0.324	0.596	0.6	181.6	0.07
								181.8	0.119	0.176	0.251	0.282	183.6	0.114	0.179	0.244	0.277	181.6	0.085	0.123	0.174	0.202	183.2	0.077	0.118	0.169	0.198	181.8	0.078	0.173	0.293	0.528	183.6	0.083	0.164	0.278	0.514	181.8	0.111	0.326	0.588	0.593	183.6	0.112	0.324	0.596	0.6	181.8	0.07
								182	0.119	0.176	0.251	0.281	184	0.114	0.179	0.244	0.277	181.8	0.085	0.122	0.173	0.201	183.6	0.076	0.117	0.168	0.197	182	0.078	0.173	0.292	0.524	184	0.082	0.162	0.276	0.509	182	0.111	0.326	0.589	0.593	184	0.112	0.324	0.596	0.6	182	0.069
								182.2	0.12	0.176	0.25	0.281	184.4	0.114	0.179	0.244	0.277	182	0.084	0.121	0.173	0.199	184	0.076	0.116	0.167	0.196	182.2	0.079	0.172	0.291	0.521	184.4	0.082	0.16	0.273	0.504	182.2	0.111	0.327	0.589	0.593	184.4	0.111	0.323	0.596	0.6	182.2	0.069
								182.4	0.119	0.175	0.249	0.28	184.8	0.114	0.179	0.244	0.277	182.2	0.084	0.121	0.172	0.198	184.4	0.075	0.116	0.166	0.195	182.4	0.079	0.172	0.289	0.517	184.8	0.081	0.159	0.27	0.499	182.4	0.111	0.327	0.589	0.592	184.8	0.111	0.323	0.595	0.599	182.4	0.068
								182.6	0.119	0.175	0.249	0.28	185.2	0.114	0.179	0.244	0.277	182.4	0.083	0.12	0.17	0.195	184.8	0.075	0.115	0.165	0.194	182.6	0.079	0.17	0.287	0.514	185.2	0.08	0.157	0.268	0.494	182.6	0.11	0.326	0.589	0.591	185.2	0.111	0.323	0.595	0.599	182.6	0.068
								182.8	0.119	0.175	0.248	0.28	185.6	0.114	0.179	0.244	0.277	182.6	0.083	0.119	0.169	0.193	185.2	0.074	0.114	0.164	0.192	182.8	0.079	0.17	0.285	0.51	185.6	0.079	0.156	0.265	0.49	182.8	0.11	0.327	0.589	0.591	185.6	0.111	0.323	0.595	0.599	182.8	0.067
								183	0.119	0.175	0.248	0.28	186	0.114	0.179	0.244	0.277	182.8	0.082	0.119	0.167	0.191	185.6	0.074	0.114	0.163	0.191	183	0.079	0.169	0.284	0.507	186	0.078	0.154	0.263	0.485	183	0.11	0.327	0.589	0.591	186	0.111	0.323	0.595	0.599	183	0.067
								183.2	0.119	0.175	0.247	0.28	186.4	0.114	0.179	0.244	0.277	183	0.082	0.118	0.166	0.189	186	0.073	0.113	0.162	0.19	183.2	0.079	0.168	0.282	0.503	186.4	0.078	0.153	0.26	0.48	183.2	0.11	0.327	0.589	0.591	186.4	0.111	0.323	0.595	0.598	183.2	0.066
								183.4	0.12	0.175	0.247	0.28	186.8	0.114	0.178	0.244	0.277	183.2	0.082	0.117	0.164	0.187	186.4	0.073	0.112	0.161	0.189	183.4	0.079	0.167	0.281	0.5	186.8	0.077	0.152	0.258	0.475	183.4	0.11	0.327	0.589	0.591	186.8	0.111	0.323	0.594	0.598	183.4	0.066
								183.6	0.12	0.175	0.247	0.28	187.2	0.114	0.178	0.244	0.277	183.4	0.082	0.117	0.164	0.186	186.8	0.073	0.112	0.16	0.188	183.6	0.08	0.167	0.28	0.497	187.2	0.076	0.15	0.255	0.471	183.6	0.111	0.327	0.589	0.591	187.2	0.111	0.322	0.594	0.598	183.6	0.066
								183.8	0.121	0.175	0.246	0.28	187.6	0.114	0.178	0.244	0.277	183.6	0.082	0.116	0.163	0.185	187.2	0.072	0.111	0.159	0.187	183.8	0.08	0.166	0.278	0.493	187.6	0.076	0.149	0.253	0.466	183.8	0.111	0.327	0.589	0.591	187.6	0.111	0.322	0.594	0.598	183.8	0.066
								184	0.121	0.176	0.246	0.28	188	0.114	0.178	0.244	0.277	183.8	0.082	0.116	0.163	0.183	187.6	0.072	0.11	0.158	0.186	184	0.079	0.165	0.277	0.49	188	0.075	0.147	0.25	0.462	184	0.111	0.327	0.589	0.591	188	0.111	0.322	0.594	0.597	184	0.066
								184.2	0.122	0.176	0.246	0.28	188.4	0.114	0.178	0.244	0.277	184	0.082	0.115	0.163	0.182	188	0.071	0.11	0.157	0.185	184.2	0.08	0.165	0.276	0.487	188.4	0.074	0.146	0.248	0.457	184.2	0.112	0.327	0.589	0.592	188.4	0.111	0.322	0.593	0.597	184.2	0.067
								184.4	0.123	0.176	0.246	0.28	188.8	0.114	0.178	0.244	0.277	184.2	0.082	0.115	0.162	0.181	188.4	0.071	0.109	0.156	0.184	184.4	0.08	0.165	0.274	0.484	188.8	0.073	0.145	0.246	0.453	184.4	0.112	0.327	0.589	0.592	188.8	0.111	0.322	0.593	0.597	184.4	0.067
								184.6	0.123	0.176	0.246	0.28	189.2	0.114	0.178	0.244	0.277	184.4	0.081	0.114	0.161	0.18	188.8	0.071	0.108	0.155	0.182	184.6	0.079	0.165	0.273	0.481	189.2	0.073	0.143	0.243	0.449	184.6	0.112	0.327	0.589	0.593	189.2	0.111	0.322	0.593	0.597	184.6	0.068
								184.8	0.124	0.176	0.246	0.28	189.6	0.114	0.178	0.244	0.277	184.6	0.081	0.113	0.161	0.179	189.2	0.07	0.108	0.155	0.181	184.8	0.08	0.165	0.272	0.478	189.6	0.072	0.142	0.241	0.444	184.8	0.113	0.327	0.59	0.593	189.6	0.111	0.322	0.593	0.596	184.8	0.068
								185	0.125	0.176	0.245	0.28	190	0.113	0.178	0.244	0.277	184.8	0.08	0.112	0.16	0.178	189.6	0.07	0.107	0.154	0.18	185	0.08	0.165	0.27	0.476	190	0.071	0.141	0.239	0.44	185	0.113	0.327	0.589	0.593	190	0.111	0.322	0.592	0.596	185	0.068
								185.2	0.126	0.177	0.246	0.28	190.4	0.113	0.178	0.244	0.277	185	0.08	0.111	0.159	0.177	190	0.069	0.106	0.153	0.179	185.2	0.08	0.164	0.269	0.474	190.4	0.071	0.139	0.237	0.436	185.2	0.112	0.327	0.589	0.592	190.4	0.111	0.321	0.592	0.596	185.2	0.069
								185.4	0.126	0.177	0.246	0.28	190.8	0.113	0.178	0.244	0.276	185.2	0.079	0.11	0.158	0.176	190.4	0.069	0.106	0.152	0.178	185.4	0.08	0.164	0.268	0.471	190.8	0.07	0.138	0.235	0.432	185.4	0.112	0.327	0.589	0.592	190.8	0.111	0.321	0.592	0.596	185.4	0.069
								185.6	0.127	0.177	0.246	0.28	191.2	0.113	0.178	0.244	0.276	185.4	0.078	0.11	0.157	0.175	190.8	0.068	0.105	0.151	0.177	185.6	0.08	0.164	0.266	0.468	191.2	0.069	0.137	0.232	0.428	185.6	0.111	0.327	0.589	0.592	191.2	0.111	0.321	0.592	0.595	185.6	0.068
								185.8	0.127	0.177	0.246	0.28	191.6	0.113	0.178	0.244	0.276	185.6	0.078	0.109	0.156	0.175	191.2	0.068	0.105	0.15	0.176	185.8	0.079	0.163	0.265	0.465	191.6	0.069	0.136	0.23	0.424	185.8	0.111	0.326	0.588	0.591	191.6	0.111	0.321	0.591	0.595	185.8	0.068
								186	0.127	0.177	0.247	0.28	192	0.113	0.178	0.244	0.276	185.8	0.077	0.109	0.155	0.174	191.6	0.068	0.104	0.149	0.175	186	0.079	0.162	0.264	0.463	192	0.068	0.134	0.228	0.42	186	0.111	0.326	0.588	0.591	192	0.111	0.321	0.591	0.595	186	0.068
								186.2	0.126	0.177	0.247	0.28	192.4	0.113	0.178	0.244	0.276	186	0.077	0.108	0.154	0.173	192	0.067	0.103	0.148	0.174	186.2	0.079	0.161	0.262	0.46	192.4	0.068	0.133	0.226	0.416	186.2	0.111	0.326	0.587	0.59	192.4	0.111	0.321	0.591	0.595	186.2	0.068
								186.4	0.126	0.177	0.247	0.279	192.8	0.113	0.178	0.244	0.276	186.2	0.076	0.108	0.153	0.172	192.4	0.067	0.103	0.147	0.173	186.4	0.079	0.16	0.261	0.457	192.8	0.067	0.132	0.224	0.412	186.4	0.11	0.326	0.587	0.589	192.8	0.111	0.321	0.591	0.594	186.4	0.068
								186.6	0.125	0.177	0.247	0.279	193.2	0.113	0.178	0.244	0.276	186.4	0.075	0.107	0.152	0.171	192.8	0.067	0.102	0.147	0.172	186.6	0.079	0.159	0.26	0.455	193.2	0.066	0.131	0.222	0.408	186.6	0.11	0.326	0.587	0.589	193.2	0.111	0.321	0.59	0.594	186.6	0.068
								186.8	0.125	0.177	0.247	0.279	193.6	0.113	0.178	0.244	0.276	186.6	0.075	0.107	0.15	0.17	193.2	0.066	0.102	0.146	0.171	186.8	0.079	0.158	0.258	0.452	193.6	0.066	0.13	0.22	0.404	186.8	0.11	0.326	0.586	0.589	193.6	0.11	0.32	0.59	0.594	186.8	0.068
								187	0.124	0.177	0.247	0.278	194	0.113	0.178	0.244	0.276	186.8	0.074	0.107	0.15	0.169	193.6	0.066	0.101	0.145	0.17	187	0.079	0.158	0.257	0.449	194	0.065	0.128	0.218	0.4	187	0.11	0.326	0.586	0.589	194	0.11	0.32	0.59	0.594	187	0.067
								187.2	0.124	0.177	0.246	0.278	194.4	0.113	0.178	0.244	0.276	187	0.074	0.106	0.149	0.168	194	0.065	0.1	0.144	0.169	187.2	0.079	0.157	0.256	0.447	194.4	0.065	0.127	0.216	0.396	187.2	0.11	0.326	0.586	0.589	194.4	0.11	0.32	0.59	0.593	187.2	0.067
								187.4	0.124	0.177	0.246	0.278	194.8	0.113	0.178	0.244	0.276	187.2	0.074	0.106	0.148	0.167	194.4	0.065	0.1	0.143	0.168	187.4	0.08	0.157	0.255	0.444	194.8	0.064	0.126	0.214	0.393	187.4	0.11	0.326	0.586	0.589	194.8	0.11	0.32	0.589	0.593	187.4	0.067
								187.6	0.123	0.177	0.246	0.278	195.2	0.113	0.178	0.244	0.276	187.4	0.074	0.105	0.148	0.167	194.8	0.065	0.099	0.142	0.167	187.6	0.08	0.156	0.254	0.441	195.2	0.064	0.125	0.212	0.389	187.6	0.109	0.326	0.586	0.59	195.2	0.11	0.32	0.589	0.593	187.6	0.067
								187.8	0.123	0.177	0.246	0.278	195.6	0.113	0.178	0.244	0.276	187.6	0.074	0.105	0.147	0.166	195.2	0.064	0.099	0.141	0.166	187.8	0.08	0.156	0.252	0.439	195.6	0.063	0.124	0.21	0.386	187.8	0.109	0.326	0.587	0.59	195.6	0.11	0.32	0.589	0.593	187.8	0.067
								188	0.123	0.177	0.245	0.278	196	0.113	0.178	0.243	0.276	187.8	0.074	0.105	0.147	0.165	195.6	0.064	0.098	0.141	0.165	188	0.08	0.156	0.251	0.436	196	0.062	0.123	0.209	0.382	188	0.11	0.327	0.587	0.59	196	0.11	0.32	0.589	0.593	188	0.067
								188.2	0.123	0.177	0.245	0.278	196.4	0.113	0.178	0.243	0.276	188	0.074	0.104	0.146	0.165	196	0.063	0.097	0.14	0.164	188.2	0.08	0.156	0.25	0.434	196.4	0.062	0.122	0.207	0.379	188.2	0.11	0.327	0.588	0.591	196.4	0.11	0.32	0.589	0.592	188.2	0.068
								188.4	0.123	0.177	0.245	0.278	196.8	0.113	0.178	0.243	0.276	188.2	0.073	0.104	0.146	0.164	196.4	0.063	0.097	0.139	0.163	188.4	0.081	0.156	0.249	0.433	196.8	0.061	0.121	0.205	0.375	188.4	0.11	0.328	0.589	0.592	196.8	0.11	0.319	0.588	0.592	188.4	0.068
								188.6	0.123	0.177	0.245	0.278	197.2	0.113	0.178	0.243	0.276	188.4	0.073	0.103	0.145	0.163	196.8	0.063	0.096	0.138	0.162	188.6	0.081	0.157	0.248	0.431	197.2	0.061	0.12	0.203	0.372	188.6	0.11	0.328	0.589	0.592	197.2	0.11	0.319	0.588	0.592	188.6	0.068
								188.8	0.124	0.177	0.245	0.278	197.6	0.113	0.178	0.243	0.276	188.6	0.073	0.102	0.144	0.163	197.2	0.062	0.096	0.137	0.161	188.8	0.082	0.157	0.247	0.43	197.6	0.06	0.119	0.201	0.368	188.8	0.111	0.329	0.59	0.593	197.6	0.11	0.319	0.588	0.592	188.8	0.069
								189	0.124	0.177	0.244	0.278	198	0.113	0.178	0.243	0.276	188.8	0.072	0.102	0.144	0.162	197.6	0.062	0.095	0.137	0.16	189	0.082	0.157	0.247	0.428	198	0.06	0.118	0.2	0.365	189	0.111	0.329	0.59	0.593	198	0.11	0.319	0.588	0.591	189	0.069
								189.2	0.124	0.177	0.244	0.278	198.4	0.113	0.178	0.243	0.276	189	0.072	0.101	0.143	0.161	198	0.062	0.095	0.136	0.159	189.2	0.082	0.157	0.246	0.426	198.4	0.059	0.117	0.198	0.362	189.2	0.111	0.33	0.59	0.593	198.4	0.11	0.319	0.587	0.591	189.2	0.069
								189.4	0.124	0.176	0.244	0.278	198.8	0.113	0.178	0.243	0.276	189.2	0.072	0.1	0.142	0.16	198.4	0.061	0.094	0.135	0.158	189.4	0.081	0.157	0.244	0.424	198.8	0.059	0.116	0.196	0.358	189.4	0.111	0.33	0.59	0.593	198.8	0.11	0.319	0.587	0.591	189.4	0.069
								189.6	0.124	0.176	0.244	0.278	199.2	0.113	0.178	0.243	0.276	189.4	0.071	0.1	0.142	0.159	198.8	0.061	0.094	0.134	0.157	189.6	0.081	0.156	0.243	0.422	199.2	0.058	0.115	0.195	0.355	189.6	0.11	0.33	0.59	0.593	199.2	0.11	0.319	0.587	0.591	189.6	0.068
								189.8	0.124	0.175	0.244	0.278	199.6	0.113	0.178	0.243	0.276	189.6	0.071	0.099	0.141	0.158	199.2	0.061	0.093	0.133	0.157	189.8	0.08	0.155	0.242	0.42	199.6	0.058	0.114	0.193	0.352	189.8	0.11	0.33	0.59	0.592	199.6	0.11	0.318	0.587	0.59	189.8	0.068
								190	0.124	0.175	0.245	0.278	200	0.113	0.178	0.243	0.276	189.8	0.071	0.099	0.14	0.157	199.6	0.06	0.092	0.133	0.156	190	0.08	0.155	0.242	0.418	200	0.057	0.113	0.191	0.349	190	0.11	0.33	0.59	0.592	200	0.11	0.318	0.586	0.59	190	0.068
								190.2	0.124	0.175	0.245	0.278	200.4	0.113	0.178	0.243	0.276	190	0.071	0.098	0.139	0.156	200	0.06	0.092	0.132	0.155	190.2	0.08	0.154	0.24	0.416	200.4	0.057	0.112	0.19	0.346	190.2	0.11	0.33	0.59	0.591	200.4	0.11	0.318	0.586	0.59	190.2	0.068
								190.4	0.123	0.175	0.245	0.278	200.8	0.113	0.178	0.243	0.276	190.2	0.071	0.098	0.139	0.156	200.4	0.06	0.091	0.131	0.154	190.4	0.079	0.153	0.239	0.414	200.8	0.056	0.111	0.188	0.343	190.4	0.11	0.329	0.589	0.591	200.8	0.11	0.318	0.586	0.59	190.4	0.068
								190.6	0.123	0.175	0.246	0.278	201.2	0.113	0.178	0.243	0.276	190.4	0.071	0.098	0.139	0.155	200.8	0.059	0.091	0.13	0.153	190.6	0.079	0.153	0.238	0.412	201.2	0.056	0.11	0.187	0.34	190.6	0.111	0.329	0.589	0.591	201.2	0.11	0.318	0.586	0.589	190.6	0.069
								190.8	0.123	0.175	0.246	0.278	201.6	0.113	0.178	0.243	0.276	190.6	0.071	0.098	0.139	0.155	201.2	0.059	0.09	0.13	0.152	190.8	0.079	0.153	0.237	0.409	201.6	0.055	0.109	0.185	0.337	190.8	0.11	0.329	0.589	0.59	201.6	0.11	0.318	0.585	0.589	190.8	0.068
								191	0.123	0.175	0.246	0.278	202	0.113	0.178	0.243	0.276	190.8	0.071	0.098	0.139	0.154	201.6	0.059	0.09	0.129	0.151	191	0.079	0.152	0.236	0.407	202	0.055	0.108	0.184	0.334	191	0.11	0.328	0.588	0.59	202	0.11	0.318	0.585	0.589	191	0.068
								191.2	0.123	0.175	0.246	0.278	202.4	0.113	0.178	0.243	0.276	191	0.071	0.098	0.138	0.154	202	0.058	0.089	0.128	0.15	191.2	0.078	0.151	0.235	0.405	202.4	0.055	0.108	0.182	0.331	191.2	0.11	0.328	0.588	0.589	202.4	0.109	0.318	0.585	0.589	191.2	0.068
								191.4	0.123	0.176	0.247	0.278	202.8	0.113	0.178	0.243	0.276	191.2	0.071	0.098	0.139	0.154	202.4	0.058	0.089	0.127	0.149	191.4	0.078	0.151	0.233	0.403	202.8	0.054	0.107	0.181	0.328	191.4	0.11	0.328	0.587	0.588	202.8	0.109	0.317	0.585	0.588	191.4	0.067
								191.6	0.123	0.176	0.247	0.279	203.2	0.113	0.178	0.243	0.276	191.4	0.072	0.098	0.138	0.154	202.8	0.058	0.088	0.127	0.149	191.6	0.077	0.15	0.232	0.4	203.2	0.054	0.106	0.179	0.325	191.6	0.109	0.327	0.586	0.587	203.2	0.109	0.317	0.585	0.588	191.6	0.067
								191.8	0.123	0.176	0.247	0.279	203.6	0.113	0.178	0.243	0.276	191.6	0.071	0.098	0.138	0.154	203.2	0.057	0.088	0.126	0.148	191.8	0.077	0.149	0.231	0.398	203.6	0.053	0.105	0.178	0.322	191.8	0.11	0.327	0.586	0.587	203.6	0.109	0.317	0.584	0.588	191.8	0.067
								192	0.123	0.176	0.247	0.279	204	0.113	0.178	0.243	0.276	191.8	0.071	0.098	0.138	0.153	203.6	0.057	0.087	0.125	0.147	192	0.077	0.149	0.23	0.396	204	0.053	0.104	0.176	0.32	192	0.11	0.328	0.585	0.586	204	0.109	0.317	0.584	0.588	192	0.067
								192.2	0.124	0.177	0.248	0.28	204.4	0.113	0.178	0.243	0.276	192	0.072	0.098	0.138	0.153	204	0.057	0.087	0.124	0.146	192.2	0.077	0.148	0.229	0.395	204.4	0.052	0.103	0.175	0.317	192.2	0.11	0.328	0.585	0.586	204.4	0.109	0.317	0.584	0.588	192.2	0.066
								192.4	0.124	0.177	0.248	0.28	204.8	0.113	0.178	0.243	0.275	192.2	0.071	0.098	0.137	0.153	204.4	0.056	0.086	0.124	0.145	192.4	0.077	0.148	0.228	0.393	204.8	0.052	0.103	0.173	0.314	192.4	0.111	0.328	0.585	0.587	204.8	0.109	0.317	0.584	0.587	192.4	0.067
								192.6	0.124	0.177	0.248	0.28	205.2	0.113	0.178	0.243	0.275	192.4	0.071	0.098	0.137	0.152	204.8	0.056	0.086	0.123	0.144	192.6	0.077	0.148	0.227	0.392	205.2	0.052	0.102	0.172	0.312	192.6	0.111	0.328	0.585	0.587	205.2	0.109	0.317	0.583	0.587	192.6	0.066
								192.8	0.124	0.177	0.248	0.281	205.6	0.113	0.178	0.243	0.275	192.6	0.071	0.098	0.137	0.152	205.2	0.056	0.085	0.122	0.143	192.8	0.077	0.148	0.226	0.39	205.6	0.051	0.101	0.171	0.309	192.8	0.111	0.328	0.585	0.587	205.6	0.109	0.317	0.583	0.587	192.8	0.066
								193	0.124	0.176	0.248	0.281	206	0.113	0.178	0.243	0.275	192.8	0.071	0.098	0.136	0.152	205.6	0.055	0.085	0.122	0.143	193	0.077	0.148	0.226	0.388	206	0.051	0.1	0.169	0.306	193	0.111	0.328	0.585	0.588	206	0.109	0.316	0.583	0.587	193	0.066
								193.2	0.124	0.176	0.248	0.281	206.4	0.113	0.178	0.243	0.275	193	0.071	0.097	0.135	0.151	206	0.055	0.084	0.121	0.142	193.2	0.077	0.147	0.225	0.386	206.4	0.05	0.099	0.168	0.304	193.2	0.111	0.329	0.585	0.588	206.4	0.109	0.316	0.583	0.586	193.2	0.065
								193.4	0.125	0.176	0.247	0.281	206.8	0.113	0.178	0.243	0.275	193.2	0.07	0.097	0.134	0.151	206.4	0.055	0.084	0.12	0.141	193.4	0.077	0.147	0.224	0.385	206.8	0.05	0.099	0.167	0.301	193.4	0.111	0.329	0.586	0.589	206.8	0.109	0.316	0.582	0.586	193.4	0.065
								193.6	0.125	0.176	0.248	0.281	207.2	0.113	0.178	0.243	0.275	193.4	0.07	0.096	0.133	0.15	206.8	0.054	0.083	0.12	0.14	193.6	0.077	0.146	0.224	0.383	207.2	0.05	0.098	0.166	0.299	193.6	0.111	0.329	0.586	0.589	207.2	0.109	0.316	0.582	0.586	193.6	0.066
								193.8	0.125	0.176	0.248	0.281	207.6	0.113	0.178	0.243	0.275	193.6	0.07	0.096	0.132	0.15	207.2	0.054	0.083	0.119	0.139	193.8	0.078	0.146	0.223	0.381	207.6	0.049	0.097	0.164	0.296	193.8	0.111	0.329	0.587	0.589	207.6	0.109	0.316	0.582	0.586	193.8	0.066
								194	0.125	0.176	0.248	0.281	208	0.113	0.178	0.243	0.275	193.8	0.07	0.096	0.132	0.149	207.6	0.054	0.082	0.118	0.139	194	0.078	0.146	0.223	0.38	208	0.049	0.096	0.163	0.294	194	0.111	0.33	0.587	0.59	208	0.109	0.316	0.582	0.585	194	0.066
								194.2	0.125	0.176	0.248	0.281	208.4	0.113	0.178	0.243	0.275	194	0.069	0.096	0.131	0.149	208	0.053	0.082	0.117	0.138	194.2	0.079	0.145	0.222	0.378	208.4	0.049	0.096	0.162	0.292	194.2	0.111	0.33	0.588	0.591	208.4	0.109	0.316	0.581	0.585	194.2	0.066
								194.4	0.125	0.177	0.247	0.281	208.8	0.113	0.178	0.243	0.275	194.2	0.069	0.096	0.131	0.149	208.4	0.053	0.081	0.117	0.137	194.4	0.079	0.145	0.222	0.377	208.8	0.048	0.095	0.161	0.289	194.4	0.111	0.33	0.588	0.591	208.8	0.109	0.316	0.581	0.585	194.4	0.066
								194.6	0.124	0.177	0.247	0.281	209.2	0.113	0.178	0.243	0.275	194.4	0.068	0.095	0.13	0.148	208.8	0.053	0.081	0.116	0.136	194.6	0.08	0.145	0.222	0.375	209.2	0.048	0.094	0.159	0.287	194.6	0.112	0.33	0.589	0.592	209.2	0.109	0.315	0.581	0.585	194.6	0.067
								194.8	0.124	0.177	0.247	0.281	209.6	0.113	0.178	0.243	0.275	194.6	0.068	0.095	0.13	0.148	209.2	0.053	0.081	0.115	0.135	194.8	0.08	0.144	0.221	0.373	209.6	0.047	0.094	0.158	0.285	194.8	0.112	0.33	0.589	0.592	209.6	0.109	0.315	0.581	0.584	194.8	0.067
								195	0.124	0.178	0.246	0.28	210	0.113	0.177	0.243	0.275	194.8	0.067	0.095	0.129	0.148	209.6	0.052	0.08	0.115	0.135	195	0.08	0.144	0.22	0.372	210	0.047	0.093	0.157	0.282	195	0.112	0.33	0.589	0.592	210	0.109	0.315	0.58	0.584	195	0.067
								195.2	0.123	0.178	0.246	0.28	210.4	0.113	0.177	0.243	0.275	195	0.066	0.095	0.128	0.147	210	0.052	0.08	0.114	0.134	195.2	0.08	0.144	0.22	0.371	210.4	0.047	0.092	0.156	0.28	195.2	0.112	0.331	0.589	0.592	210.4	0.109	0.315	0.58	0.584	195.2	0.067
								195.4	0.123	0.178	0.246	0.279	210.8	0.113	0.177	0.243	0.275	195.2	0.066	0.095	0.128	0.146	210.4	0.052	0.079	0.114	0.133	195.4	0.08	0.143	0.219	0.369	210.8	0.046	0.092	0.155	0.278	195.4	0.112	0.33	0.588	0.592	210.8	0.109	0.315	0.58	0.584	195.4	0.067
								195.6	0.123	0.178	0.245	0.279	211.2	0.113	0.177	0.243	0.275	195.4	0.066	0.095	0.127	0.146	210.8	0.051	0.079	0.113	0.132	195.6	0.08	0.143	0.218	0.367	211.2	0.046	0.091	0.154	0.276	195.6	0.112	0.33	0.588	0.591	211.2	0.109	0.315	0.58	0.583	195.6	0.067
								195.8	0.122	0.179	0.245	0.279	211.6	0.113	0.177	0.243	0.275	195.6	0.065	0.094	0.127	0.144	211.2	0.051	0.078	0.112	0.132	195.8	0.08	0.143	0.217	0.365	211.6	0.046	0.09	0.153	0.274	195.8	0.112	0.33	0.588	0.591	211.6	0.108	0.315	0.58	0.583	195.8	0.067
								196	0.121	0.179	0.245	0.278	212	0.113	0.177	0.242	0.275	195.8	0.065	0.094	0.126	0.144	211.6	0.051	0.078	0.112	0.131	196	0.079	0.142	0.216	0.364	212	0.045	0.09	0.151	0.271	196	0.112	0.33	0.588	0.59	212	0.108	0.315	0.579	0.583	196	0.066
								196.2	0.121	0.178	0.245	0.278	212.4	0.113	0.177	0.242	0.275	196	0.065	0.094	0.126	0.143	212	0.051	0.077	0.111	0.13	196.2	0.079	0.141	0.215	0.362	212.4	0.045	0.089	0.15	0.269	196.2	0.111	0.329	0.587	0.589	212.4	0.108	0.314	0.579	0.583	196.2	0.066
								196.4	0.12	0.178	0.245	0.278	212.8	0.113	0.177	0.242	0.275	196.2	0.065	0.093	0.125	0.141	212.4	0.05	0.077	0.11	0.129	196.4	0.078	0.141	0.214	0.36	212.8	0.045	0.088	0.149	0.267	196.4	0.111	0.329	0.586	0.589	212.8	0.108	0.314	0.579	0.583	196.4	0.065
								196.6	0.119	0.177	0.245	0.277	213.2	0.113	0.177	0.242	0.275	196.4	0.064	0.092	0.124	0.141	212.8	0.05	0.077	0.11	0.129	196.6	0.077	0.14	0.212	0.358	213.2	0.044	0.088	0.148	0.265	196.6	0.11	0.328	0.585	0.588	213.2	0.108	0.314	0.579	0.582	196.6	0.064
								196.8	0.118	0.177	0.244	0.277	213.6	0.113	0.177	0.242	0.275	196.6	0.064	0.092	0.123	0.14	213.2	0.05	0.076	0.109	0.128	196.8	0.076	0.139	0.211	0.356	213.6	0.044	0.087	0.147	0.263	196.8	0.11	0.328	0.584	0.587	213.6	0.108	0.314	0.578	0.582	196.8	0.064
								197	0.118	0.176	0.244	0.276	214	0.113	0.177	0.242	0.275	196.8	0.064	0.09	0.122	0.139	213.6	0.049	0.076	0.108	0.127	197	0.075	0.139	0.209	0.354	214	0.044	0.087	0.146	0.261	197	0.109	0.328	0.584	0.586	214	0.108	0.314	0.578	0.582	197	0.063
								197.2	0.118	0.175	0.244	0.276	214.4	0.113	0.177	0.242	0.275	197	0.063	0.09	0.122	0.138	214	0.049	0.075	0.108	0.126	197.2	0.075	0.138	0.208	0.352	214.4	0.044	0.086	0.145	0.259	197.2	0.109	0.328	0.583	0.585	214.4	0.108	0.314	0.578	0.582	197.2	0.063
								197.4	0.117	0.175	0.244	0.276	214.8	0.113	0.177	0.242	0.275	197.2	0.063	0.089	0.121	0.137	214.4	0.049	0.075	0.107	0.126	197.4	0.074	0.138	0.206	0.351	214.8	0.043	0.085	0.144	0.257	197.4	0.108	0.327	0.583	0.585	214.8	0.108	0.314	0.578	0.581	197.4	0.063
								197.6	0.117	0.174	0.244	0.276	215.2	0.113	0.177	0.242	0.275	197.4	0.063	0.088	0.121	0.136	214.8	0.049	0.074	0.107	0.125	197.6	0.073	0.137	0.205	0.349	215.2	0.043	0.085	0.143	0.256	197.6	0.108	0.327	0.583	0.584	215.2	0.108	0.313	0.577	0.581	197.6	0.063
								197.8	0.117	0.174	0.244	0.276	215.6	0.113	0.177	0.242	0.275	197.6	0.062	0.088	0.12	0.136	215.2	0.048	0.074	0.106	0.124	197.8	0.073	0.137	0.204	0.348	215.6	0.043	0.084	0.142	0.254	197.8	0.108	0.327	0.583	0.584	215.6	0.108	0.313	0.577	0.581	197.8	0.063
								198	0.117	0.174	0.243	0.276	216	0.113	0.177	0.242	0.275	197.8	0.062	0.087	0.12	0.135	215.6	0.048	0.074	0.105	0.124	198	0.073	0.137	0.203	0.347	216	0.042	0.084	0.141	0.252	198	0.108	0.328	0.583	0.584	216	0.108	0.313	0.577	0.581	198	0.063
								198.2	0.117	0.174	0.243	0.276	216.4	0.113	0.177	0.242	0.275	198	0.062	0.087	0.119	0.135	216	0.048	0.073	0.105	0.123	198.2	0.073	0.137	0.203	0.345	216.4	0.042	0.083	0.14	0.25	198.2	0.108	0.328	0.583	0.584	216.4	0.108	0.313	0.577	0.58	198.2	0.063
								198.4	0.117	0.173	0.243	0.276	216.8	0.113	0.177	0.242	0.275	198.2	0.062	0.086	0.119	0.134	216.4	0.047	0.073	0.104	0.122	198.4	0.073	0.137	0.202	0.344	216.8	0.042	0.083	0.139	0.248	198.4	0.108	0.328	0.584	0.585	216.8	0.108	0.313	0.577	0.58	198.4	0.063
								198.6	0.117	0.173	0.242	0.276	217.2	0.113	0.177	0.242	0.275	198.4	0.062	0.086	0.118	0.134	216.8	0.047	0.072	0.104	0.122	198.6	0.073	0.137	0.202	0.344	217.2	0.041	0.082	0.138	0.246	198.6	0.109	0.328	0.584	0.585	217.2	0.108	0.313	0.576	0.58	198.6	0.064
								198.8	0.118	0.173	0.243	0.276	217.6	0.113	0.177	0.242	0.275	198.6	0.062	0.086	0.117	0.134	217.2	0.047	0.072	0.103	0.121	198.8	0.074	0.137	0.201	0.343	217.6	0.041	0.082	0.138	0.245	198.8	0.109	0.329	0.584	0.586	217.6	0.108	0.313	0.576	0.58	198.8	0.064
								199	0.118	0.173	0.242	0.276	218	0.113	0.177	0.242	0.275	198.8	0.062	0.086	0.117	0.133	217.6	0.047	0.072	0.103	0.12	199	0.074	0.137	0.201	0.342	218	0.041	0.081	0.137	0.243	199	0.11	0.329	0.584	0.586	218	0.108	0.313	0.576	0.579	199	0.064
								199.2	0.118	0.173	0.242	0.276	218.4	0.113	0.177	0.242	0.274	199	0.062	0.086	0.117	0.133	218	0.046	0.071	0.102	0.12	199.2	0.074	0.137	0.2	0.34	218.4	0.041	0.081	0.136	0.241	199.2	0.11	0.329	0.584	0.586	218.4	0.108	0.312	0.576	0.579	199.2	0.064
								199.4	0.118	0.173	0.242	0.277	218.8	0.113	0.177	0.242	0.274	199.2	0.062	0.085	0.116	0.133	218.4	0.046	0.071	0.101	0.119	199.4	0.074	0.137	0.2	0.339	218.8	0.04	0.08	0.135	0.239	199.4	0.11	0.328	0.583	0.586	218.8	0.108	0.312	0.575	0.579	199.4	0.064
								199.6	0.119	0.173	0.243	0.277	219.2	0.113	0.177	0.242	0.274	199.4	0.062	0.085	0.116	0.132	218.8	0.046	0.07	0.101	0.118	199.6	0.074	0.136	0.199	0.337	219.2	0.04	0.08	0.134	0.238	199.6	0.11	0.328	0.583	0.586	219.2	0.108	0.312	0.575	0.579	199.6	0.064
								199.8	0.119	0.174	0.243	0.277	219.6	0.113	0.177	0.242	0.274	199.6	0.062	0.085	0.116	0.132	219.2	0.046	0.07	0.1	0.118	199.8	0.074	0.135	0.198	0.336	219.6	0.04	0.079	0.133	0.236	199.8	0.11	0.328	0.583	0.586	219.6	0.108	0.312	0.575	0.579	199.8	0.064
								200	0.119	0.174	0.243	0.277	220	0.113	0.177	0.242	0.274	199.8	0.061	0.084	0.115	0.132	219.6	0.045	0.07	0.1	0.117	200	0.073	0.134	0.197	0.334	220	0.04	0.079	0.132	0.235	200	0.109	0.327	0.582	0.586	220	0.108	0.312	0.575	0.578	200	0.064
								200.2	0.119	0.174	0.243	0.278	220.4	0.113	0.177	0.242	0.274	200	0.061	0.084	0.115	0.131	220	0.045	0.069	0.099	0.116	200.2	0.073	0.134	0.197	0.332	220.4	0.039	0.078	0.132	0.233	200.2	0.109	0.327	0.582	0.586	220.4	0.108	0.312	0.574	0.578	200.2	0.064
								200.4	0.119	0.174	0.243	0.278	220.8	0.113	0.177	0.242	0.274	200.2	0.061	0.083	0.115	0.131	220.4	0.045	0.069	0.099	0.116	200.4	0.073	0.133	0.196	0.331	220.8	0.039	0.078	0.131	0.231	200.4	0.109	0.327	0.581	0.585	220.8	0.107	0.312	0.574	0.578	200.4	0.063
								200.6	0.119	0.174	0.243	0.278	221.2	0.113	0.177	0.242	0.274	200.4	0.06	0.083	0.114	0.13	220.8	0.045	0.069	0.098	0.115	200.6	0.072	0.133	0.195	0.329	221.2	0.039	0.077	0.13	0.23	200.6	0.109	0.327	0.58	0.585	221.2	0.107	0.312	0.574	0.578	200.6	0.064
								200.8	0.119	0.174	0.243	0.278	221.6	0.113	0.177	0.242	0.274	200.6	0.06	0.082	0.114	0.13	221.2	0.044	0.068	0.098	0.114	200.8	0.072	0.132	0.194	0.328	221.6	0.039	0.077	0.129	0.228	200.8	0.108	0.327	0.58	0.585	221.6	0.107	0.311	0.574	0.577	200.8	0.063
								201	0.119	0.174	0.244	0.278	222	0.113	0.177	0.242	0.274	200.8	0.059	0.082	0.114	0.13	221.6	0.044	0.068	0.097	0.114	201	0.072	0.131	0.194	0.326	222	0.038	0.076	0.128	0.227	201	0.108	0.326	0.58	0.585	222	0.107	0.311	0.573	0.577	201	0.063
								201.2	0.119	0.173	0.244	0.278	222.4	0.113	0.177	0.242	0.274	201	0.059	0.082	0.114	0.13	222	0.044	0.067	0.096	0.113	201.2	0.071	0.131	0.193	0.324	222.4	0.038	0.076	0.128	0.225	201.2	0.107	0.326	0.579	0.584	222.4	0.107	0.311	0.573	0.577	201.2	0.063
								201.4	0.12	0.173	0.244	0.278	222.8	0.113	0.177	0.242	0.274	201.2	0.058	0.082	0.113	0.129	222.4	0.044	0.067	0.096	0.112	201.4	0.071	0.13	0.192	0.323	222.8	0.038	0.075	0.127	0.224	201.4	0.107	0.326	0.579	0.584	222.8	0.107	0.311	0.573	0.577	201.4	0.062
								201.6	0.12	0.173	0.244	0.278	223.2	0.113	0.177	0.242	0.274	201.4	0.058	0.081	0.113	0.129	222.8	0.044	0.067	0.095	0.112	201.6	0.07	0.13	0.191	0.321	223.2	0.038	0.075	0.126	0.222	201.6	0.107	0.326	0.579	0.583	223.2	0.107	0.311	0.573	0.576	201.6	0.062
								201.8	0.119	0.173	0.244	0.278	223.6	0.113	0.177	0.242	0.274	201.6	0.058	0.081	0.113	0.129	223.2	0.043	0.066	0.095	0.111	201.8	0.07	0.129	0.19	0.32	223.6	0.038	0.074	0.125	0.221	201.8	0.107	0.326	0.579	0.583	223.6	0.107	0.311	0.573	0.576	201.8	0.062
								202	0.119	0.173	0.244	0.278	224	0.113	0.177	0.242	0.274	201.8	0.058	0.081	0.113	0.129	223.6	0.043	0.066	0.094	0.111	202	0.07	0.129	0.19	0.319	224	0.037	0.074	0.125	0.22	202	0.107	0.326	0.579	0.583	224	0.107	0.311	0.572	0.576	202	0.061
								202.2	0.119	0.173	0.244	0.278	224.4	0.113	0.177	0.242	0.274	202	0.058	0.081	0.113	0.129	224	0.043	0.066	0.094	0.11	202.2	0.07	0.129	0.189	0.318	224.4	0.037	0.074	0.124	0.218	202.2	0.107	0.326	0.579	0.583	224.4	0.107	0.311	0.572	0.576	202.2	0.061
								202.4	0.119	0.173	0.244	0.278	224.8	0.113	0.177	0.242	0.274	202.2	0.058	0.081	0.113	0.129	224.4	0.043	0.065	0.093	0.109	202.4	0.071	0.129	0.189	0.317	224.8	0.037	0.073	0.123	0.217	202.4	0.107	0.327	0.58	0.582	224.8	0.107	0.31	0.572	0.576	202.4	0.061
								202.6	0.119	0.173	0.243	0.278	225.2	0.113	0.177	0.242	0.274	202.4	0.058	0.081	0.113	0.129	224.8	0.042	0.065	0.093	0.109	202.6	0.071	0.129	0.188	0.316	225.2	0.037	0.073	0.123	0.215	202.6	0.107	0.327	0.58	0.582	225.2	0.107	0.31	0.572	0.575	202.6	0.061
								202.8	0.118	0.173	0.243	0.278	225.6	0.113	0.177	0.242	0.274	202.6	0.058	0.081	0.112	0.128	225.2	0.042	0.065	0.092	0.108	202.8	0.071	0.129	0.188	0.315	225.6	0.036	0.072	0.122	0.214	202.8	0.107	0.327	0.581	0.582	225.6	0.107	0.31	0.571	0.575	202.8	0.061
								203	0.118	0.173	0.243	0.278	226	0.113	0.177	0.242	0.274	202.8	0.058	0.081	0.112	0.127	225.6	0.042	0.064	0.092	0.108	203	0.071	0.129	0.187	0.314	226	0.036	0.072	0.121	0.213	203	0.108	0.327	0.581	0.582	226	0.107	0.31	0.571	0.575	203	0.061
								203.2	0.117	0.173	0.243	0.278	226.4	0.113	0.177	0.242	0.274	203	0.058	0.081	0.112	0.127	226	0.042	0.064	0.091	0.107	203.2	0.071	0.129	0.187	0.313	226.4	0.036	0.072	0.121	0.212	203.2	0.108	0.328	0.581	0.581	226.4	0.107	0.31	0.571	0.575	203.2	0.061
								203.4	0.116	0.173	0.243	0.278	226.8	0.113	0.177	0.242	0.274	203.2	0.057	0.081	0.111	0.126	226.4	0.041	0.063	0.091	0.106	203.4	0.071	0.129	0.186	0.311	226.8	0.036	0.071	0.12	0.21	203.4	0.108	0.328	0.581	0.581	226.8	0.107	0.31	0.571	0.574	203.4	0.061
								203.6	0.116	0.173	0.243	0.278	227.2	0.113	0.177	0.242	0.274	203.4	0.056	0.081	0.111	0.125	226.8	0.041	0.063	0.09	0.106	203.6	0.071	0.129	0.186	0.31	227.2	0.036	0.071	0.119	0.209	203.6	0.108	0.328	0.582	0.581	227.2	0.107	0.31	0.57	0.574	203.6	0.061
								203.8	0.116	0.173	0.242	0.278	227.6	0.113	0.177	0.241	0.274	203.6	0.056	0.081	0.111	0.125	227.2	0.041	0.063	0.09	0.105	203.8	0.071	0.128	0.186	0.31	227.6	0.035	0.07	0.119	0.208	203.8	0.108	0.329	0.582	0.58	227.6	0.107	0.31	0.57	0.574	203.8	0.062
								204	0.115	0.173	0.242	0.278	228	0.113	0.177	0.241	0.274	203.8	0.055	0.08	0.11	0.124	227.6	0.041	0.062	0.089	0.105	204	0.072	0.128	0.185	0.309	228	0.035	0.07	0.118	0.206	204	0.108	0.329	0.582	0.58	228	0.107	0.309	0.57	0.574	204	0.062
								204.2	0.115	0.173	0.242	0.278	228.4	0.113	0.177	0.241	0.274	204	0.054	0.08	0.11	0.124	228	0.041	0.062	0.089	0.104	204.2	0.072	0.128	0.185	0.308	228.4	0.035	0.07	0.117	0.205	204.2	0.108	0.329	0.582	0.58	228.4	0.107	0.309	0.57	0.573	204.2	0.063
								204.4	0.115	0.173	0.242	0.278	228.8	0.113	0.177	0.241	0.274	204.2	0.054	0.08	0.109	0.123	228.4	0.04	0.062	0.088	0.104	204.4	0.073	0.128	0.184	0.307	228.8	0.035	0.069	0.117	0.204	204.4	0.108	0.329	0.583	0.58	228.8	0.107	0.309	0.57	0.573	204.4	0.063
								204.6	0.115	0.174	0.242	0.278	229.2	0.113	0.177	0.241	0.274	204.4	0.054	0.08	0.109	0.123	228.8	0.04	0.061	0.088	0.103	204.6	0.073	0.128	0.184	0.306	229.2	0.035	0.069	0.116	0.203	204.6	0.108	0.329	0.583	0.58	229.2	0.107	0.309	0.569	0.573	204.6	0.063
								204.8	0.116	0.174	0.243	0.278	229.6	0.113	0.177	0.241	0.274	204.6	0.053	0.08	0.108	0.122	229.2	0.04	0.061	0.087	0.103	204.8	0.073	0.128	0.183	0.305	229.6	0.034	0.069	0.116	0.202	204.8	0.108	0.329	0.582	0.58	229.6	0.107	0.309	0.569	0.573	204.8	0.063
								205	0.116	0.174	0.243	0.278	230	0.113	0.177	0.241	0.274	204.8	0.054	0.079	0.108	0.122	229.6	0.04	0.061	0.087	0.102	205	0.073	0.127	0.183	0.304	230	0.034	0.068	0.115	0.201	205	0.108	0.329	0.582	0.58	230	0.106	0.309	0.569	0.572	205	0.063
								205.2	0.116	0.174	0.243	0.277	230.4	0.113	0.177	0.241	0.274	205	0.054	0.079	0.108	0.122	230	0.04	0.061	0.087	0.101	205.2	0.073	0.127	0.182	0.303	230.4	0.034	0.068	0.114	0.199	205.2	0.108	0.329	0.582	0.58	230.4	0.106	0.309	0.569	0.572	205.2	0.062
								205.4	0.117	0.174	0.243	0.278	230.8	0.113	0.177	0.241	0.274	205.2	0.054	0.079	0.107	0.122	230.4	0.039	0.06	0.086	0.101	205.4	0.073	0.127	0.181	0.302	230.8	0.034	0.068	0.114	0.198	205.4	0.108	0.329	0.582	0.58	230.8	0.106	0.309	0.568	0.572	205.4	0.062
								205.6	0.117	0.174	0.243	0.277	231.2	0.113	0.177	0.241	0.274	205.4	0.054	0.078	0.107	0.122	230.8	0.039	0.06	0.086	0.1	205.6	0.074	0.127	0.181	0.301	231.2	0.034	0.067	0.113	0.197	205.6	0.108	0.329	0.582	0.58	231.2	0.106	0.308	0.568	0.572	205.6	0.062
								205.8	0.118	0.175	0.243	0.277	231.6	0.113	0.177	0.241	0.274	205.6	0.055	0.078	0.107	0.122	231.2	0.039	0.06	0.085	0.1	205.8	0.074	0.126	0.181	0.3	231.6	0.034	0.067	0.113	0.196	205.8	0.108	0.329	0.582	0.58	231.6	0.106	0.308	0.568	0.572	205.8	0.062
								206	0.118	0.175	0.243	0.277	232	0.113	0.177	0.241	0.274	205.8	0.055	0.078	0.107	0.121	231.6	0.039	0.059	0.085	0.099	206	0.074	0.126	0.18	0.3	232	0.033	0.067	0.112	0.195	206	0.108	0.329	0.581	0.58	232	0.106	0.308	0.568	0.571	206	0.062
								206.2	0.118	0.175	0.243	0.277	232.4	0.113	0.177	0.241	0.273	206	0.056	0.078	0.106	0.121	232	0.038	0.059	0.084	0.099	206.2	0.074	0.126	0.18	0.299	232.4	0.033	0.066	0.112	0.194	206.2	0.108	0.329	0.581	0.581	232.4	0.106	0.308	0.567	0.571	206.2	0.062
								206.4	0.119	0.175	0.243	0.276	232.8	0.113	0.177	0.241	0.273	206.2	0.056	0.078	0.106	0.121	232.4	0.038	0.059	0.084	0.098	206.4	0.074	0.126	0.179	0.298	232.8	0.033	0.066	0.111	0.193	206.4	0.108	0.329	0.581	0.581	232.8	0.106	0.308	0.567	0.571	206.4	0.062
								206.6	0.119	0.175	0.243	0.276	233.2	0.113	0.177	0.241	0.273	206.4	0.056	0.078	0.105	0.12	232.8	0.038	0.058	0.083	0.098	206.6	0.073	0.126	0.179	0.297	233.2	0.033	0.066	0.11	0.192	206.6	0.108	0.329	0.581	0.581	233.2	0.106	0.308	0.567	0.571	206.6	0.062
								206.8	0.118	0.175	0.242	0.275	233.6	0.113	0.177	0.241	0.273	206.6	0.056	0.078	0.105	0.12	233.2	0.038	0.058	0.083	0.097	206.8	0.073	0.125	0.178	0.295	233.6	0.033	0.065	0.11	0.191	206.8	0.108	0.329	0.581	0.581	233.6	0.106	0.308	0.567	0.57	206.8	0.061
								207	0.118	0.174	0.242	0.275	234	0.113	0.177	0.241	0.273	206.8	0.056	0.078	0.104	0.119	233.6	0.038	0.058	0.082	0.097	207	0.072	0.125	0.177	0.294	234	0.033	0.065	0.109	0.19	207	0.108	0.329	0.581	0.581	234	0.106	0.308	0.567	0.57	207	0.061
								207.2	0.118	0.174	0.242	0.275	234.4	0.113	0.177	0.241	0.273	207	0.055	0.077	0.104	0.118	234	0.037	0.057	0.082	0.096	207.2	0.072	0.124	0.176	0.293	234.4	0.032	0.065	0.109	0.189	207.2	0.108	0.329	0.58	0.581	234.4	0.106	0.307	0.566	0.57	207.2	0.061
								207.4	0.118	0.174	0.242	0.274	234.8	0.113	0.177	0.241	0.273	207.2	0.055	0.077	0.104	0.117	234.4	0.037	0.057	0.082	0.096	207.4	0.071	0.123	0.175	0.291	234.8	0.032	0.064	0.108	0.188	207.4	0.108	0.328	0.58	0.58	234.8	0.106	0.307	0.566	0.57	207.4	0.061
								207.6	0.117	0.174	0.241	0.274	235.2	0.112	0.177	0.241	0.273	207.4	0.055	0.077	0.103	0.117	234.8	0.037	0.057	0.081	0.095	207.6	0.071	0.123	0.174	0.29	235.2	0.032	0.064	0.108	0.187	207.6	0.108	0.328	0.58	0.58	235.2	0.106	0.307	0.566	0.569	207.6	0.061
								207.8	0.117	0.173	0.241	0.274	235.6	0.112	0.176	0.241	0.273	207.6	0.054	0.077	0.103	0.116	235.2	0.037	0.057	0.081	0.095	207.8	0.071	0.122	0.173	0.288	235.6	0.032	0.064	0.107	0.186	207.8	0.108	0.328	0.579	0.58	235.6	0.106	0.307	0.566	0.569	207.8	0.061
								208	0.117	0.173	0.241	0.274	236	0.112	0.176	0.241	0.273	207.8	0.054	0.077	0.103	0.116	235.6	0.037	0.056	0.08	0.094	208	0.07	0.121	0.172	0.287	236	0.032	0.064	0.107	0.185	208	0.107	0.327	0.579	0.579	236	0.106	0.307	0.565	0.569	208	0.061
								208.2	0.116	0.173	0.241	0.274	236.4	0.112	0.176	0.241	0.273	208	0.054	0.076	0.103	0.116	236	0.037	0.056	0.08	0.094	208.2	0.07	0.12	0.171	0.285	236.4	0.032	0.063	0.107	0.184	208.2	0.107	0.327	0.578	0.579	236.4	0.106	0.307	0.565	0.569	208.2	0.06
								208.4	0.116	0.173	0.241	0.274	236.8	0.112	0.176	0.241	0.273	208.2	0.053	0.076	0.103	0.116	236.4	0.036	0.056	0.08	0.093	208.4	0.069	0.12	0.171	0.284	236.8	0.032	0.063	0.106	0.183	208.4	0.107	0.327	0.578	0.579	236.8	0.106	0.307	0.565	0.569	208.4	0.06
								208.6	0.116	0.173	0.241	0.275	237.2	0.112	0.176	0.241	0.273	208.4	0.053	0.076	0.103	0.116	236.8	0.036	0.055	0.079	0.093	208.6	0.069	0.119	0.17	0.283	237.2	0.031	0.063	0.106	0.183	208.6	0.107	0.326	0.577	0.578	237.2	0.106	0.307	0.565	0.568	208.6	0.06
								208.8	0.117	0.173	0.242	0.275	237.6	0.112	0.176	0.241	0.273	208.6	0.054	0.076	0.103	0.116	237.2	0.036	0.055	0.079	0.092	208.8	0.069	0.118	0.169	0.282	237.6	0.031	0.063	0.105	0.182	208.8	0.107	0.326	0.577	0.578	237.6	0.106	0.306	0.565	0.568	208.8	0.059
								209	0.117	0.174	0.242	0.276	238	0.112	0.176	0.241	0.273	208.8	0.054	0.076	0.103	0.116	237.6	0.036	0.055	0.078	0.092	209	0.069	0.117	0.168	0.281	238	0.031	0.062	0.105	0.181	209	0.107	0.325	0.577	0.578	238	0.106	0.306	0.564	0.568	209	0.059
								209.2	0.118	0.175	0.243	0.277	238.4	0.112	0.176	0.241	0.273	209	0.055	0.077	0.104	0.117	238	0.036	0.054	0.078	0.091	209.2	0.069	0.117	0.168	0.28	238.4	0.031	0.062	0.104	0.18	209.2	0.107	0.326	0.577	0.577	238.4	0.106	0.306	0.564	0.568	209.2	0.059
								209.4	0.119	0.175	0.243	0.277	238.8	0.112	0.176	0.241	0.273	209.2	0.055	0.077	0.104	0.118	238.4	0.035	0.054	0.077	0.091	209.4	0.069	0.117	0.168	0.28	238.8	0.031	0.062	0.104	0.179	209.4	0.107	0.326	0.577	0.577	238.8	0.106	0.306	0.564	0.567	209.4	0.06
								209.6	0.119	0.176	0.243	0.278	239.2	0.112	0.176	0.241	0.273	209.4	0.055	0.077	0.104	0.118	238.8	0.035	0.054	0.077	0.09	209.6	0.069	0.117	0.167	0.28	239.2	0.031	0.061	0.103	0.178	209.6	0.107	0.326	0.578	0.577	239.2	0.105	0.306	0.564	0.567	209.6	0.06
								209.8	0.12	0.176	0.243	0.278	239.6	0.112	0.176	0.241	0.273	209.6	0.056	0.077	0.104	0.118	239.2	0.035	0.054	0.077	0.09	209.8	0.069	0.117	0.167	0.279	239.6	0.031	0.061	0.103	0.177	209.8	0.107	0.326	0.577	0.577	239.6	0.105	0.306	0.563	0.567	209.8	0.061
								210	0.12	0.176	0.243	0.278	240	0.112	0.176	0.241	0.273	209.8	0.056	0.077	0.104	0.118	239.6	0.035	0.053	0.076	0.089	210	0.069	0.117	0.167	0.279	240	0.03	0.061	0.103	0.177	210	0.107	0.327	0.577	0.577	240	0.105	0.306	0.563	0.567	210	0.061
								210.2	0.12	0.176	0.243	0.278	240.4	0.112	0.176	0.241	0.273	210	0.056	0.077	0.104	0.118	240	0.035	0.053	0.076	0.089	210.2	0.069	0.118	0.167	0.278	240.4	0.03	0.061	0.102	0.176	210.2	0.107	0.327	0.577	0.577	240.4	0.105	0.306	0.563	0.567	210.2	0.062
								210.4	0.12	0.176	0.244	0.278	240.8	0.112	0.176	0.241	0.273	210.2	0.056	0.077	0.104	0.118	240.4	0.035	0.053	0.076	0.088	210.4	0.069	0.118	0.167	0.278	240.8	0.03	0.06	0.102	0.175	210.4	0.108	0.327	0.577	0.577	240.8	0.105	0.305	0.563	0.566	210.4	0.062
								210.6	0.12	0.176	0.244	0.278	241.2	0.112	0.176	0.241	0.273	210.4	0.056	0.077	0.104	0.117	240.8	0.034	0.053	0.075	0.088	210.6	0.069	0.119	0.166	0.277	241.2	0.03	0.06	0.101	0.174	210.6	0.108	0.327	0.577	0.577	241.2	0.105	0.305	0.562	0.566	210.6	0.063
								210.8	0.12	0.176	0.244	0.278	241.6	0.112	0.176	0.241	0.273	210.6	0.056	0.076	0.103	0.117	241.2	0.034	0.052	0.075	0.088	210.8	0.069	0.119	0.166	0.277	241.6	0.03	0.06	0.101	0.174	210.8	0.108	0.327	0.577	0.577	241.6	0.105	0.305	0.562	0.566	210.8	0.063
								211	0.12	0.176	0.244	0.278	242	0.112	0.176	0.241	0.273	210.8	0.055	0.076	0.103	0.116	241.6	0.034	0.052	0.074	0.087	211	0.069	0.12	0.166	0.276	242	0.03	0.06	0.101	0.173	211	0.109	0.327	0.577	0.577	242	0.105	0.305	0.562	0.566	211	0.064
								211.2	0.12	0.175	0.244	0.278	242.4	0.112	0.176	0.241	0.273	211	0.055	0.076	0.103	0.116	242	0.034	0.052	0.074	0.087	211.2	0.069	0.12	0.165	0.275	242.4	0.03	0.06	0.1	0.172	211.2	0.109	0.327	0.577	0.577	242.4	0.105	0.305	0.562	0.565	211.2	0.064
								211.4	0.12	0.175	0.244	0.278	242.8	0.112	0.176	0.241	0.273	211.2	0.055	0.075	0.102	0.115	242.4	0.034	0.052	0.074	0.086	211.4	0.069	0.12	0.165	0.274	242.8	0.03	0.059	0.1	0.171	211.4	0.109	0.327	0.577	0.577	242.8	0.105	0.305	0.562	0.565	211.4	0.064
								211.6	0.12	0.175	0.244	0.278	243.2	0.112	0.176	0.241	0.273	211.4	0.055	0.075	0.101	0.114	242.8	0.033	0.051	0.073	0.086	211.6	0.07	0.12	0.165	0.273	243.2	0.029	0.059	0.099	0.171	211.6	0.109	0.327	0.577	0.576	243.2	0.105	0.305	0.561	0.565	211.6	0.064
								211.8	0.12	0.175	0.244	0.278	243.6	0.112	0.176	0.24	0.273	211.6	0.054	0.075	0.101	0.114	243.2	0.033	0.051	0.073	0.085	211.8	0.07	0.119	0.164	0.272	243.6	0.029	0.059	0.099	0.17	211.8	0.109	0.327	0.577	0.576	243.6	0.105	0.305	0.561	0.565	211.8	0.064
								212	0.119	0.175	0.244	0.278	244	0.112	0.176	0.24	0.273	211.8	0.054	0.074	0.1	0.113	243.6	0.033	0.051	0.073	0.085	212	0.07	0.119	0.164	0.271	244	0.029	0.059	0.099	0.169	212	0.109	0.327	0.577	0.576	244	0.105	0.304	0.561	0.564	212	0.063
								212.2	0.119	0.175	0.244	0.279	244.4	0.112	0.176	0.24	0.273	212	0.053	0.074	0.1	0.113	244	0.033	0.05	0.072	0.085	212.2	0.07	0.118	0.163	0.27	244.4	0.029	0.058	0.098	0.169	212.2	0.109	0.327	0.577	0.576	244.4	0.105	0.304	0.561	0.564	212.2	0.063
								212.4	0.119	0.175	0.244	0.279	244.8	0.112	0.176	0.24	0.273	212.2	0.053	0.074	0.099	0.112	244.4	0.033	0.05	0.072	0.084	212.4	0.07	0.118	0.163	0.269	244.8	0.029	0.058	0.098	0.168	212.4	0.109	0.327	0.577	0.576	244.8	0.105	0.304	0.56	0.564	212.4	0.063
								212.6	0.12	0.175	0.244	0.279	245.2	0.112	0.176	0.24	0.273	212.4	0.053	0.073	0.099	0.112	244.8	0.033	0.05	0.071	0.084	212.6	0.069	0.117	0.162	0.268	245.2	0.029	0.058	0.098	0.167	212.6	0.109	0.327	0.577	0.576	245.2	0.105	0.304	0.56	0.564	212.6	0.062
								212.8	0.12	0.175	0.244	0.279	245.6	0.112	0.176	0.24	0.273	212.6	0.052	0.073	0.098	0.112	245.2	0.032	0.05	0.071	0.083	212.8	0.069	0.116	0.161	0.267	245.6	0.029	0.058	0.097	0.167	212.8	0.109	0.327	0.577	0.576	245.6	0.105	0.304	0.56	0.564	212.8	0.062
								213	0.12	0.175	0.244	0.279	246	0.112	0.176	0.24	0.273	212.8	0.052	0.073	0.098	0.111	245.6	0.032	0.049	0.071	0.083	213	0.069	0.116	0.161	0.266	246	0.029	0.058	0.097	0.166	213	0.109	0.328	0.577	0.575	246	0.105	0.304	0.56	0.563	213	0.061
								213.2	0.12	0.175	0.243	0.279	246.4	0.112	0.176	0.24	0.273	213	0.052	0.072	0.098	0.111	246	0.032	0.049	0.07	0.082	213.2	0.068	0.115	0.16	0.265	246.4	0.029	0.057	0.097	0.165	213.2	0.108	0.328	0.576	0.575	246.4	0.105	0.304	0.56	0.563	213.2	0.06
								213.4	0.12	0.175	0.243	0.279	246.8	0.112	0.176	0.24	0.272	213.2	0.052	0.072	0.097	0.111	246.4	0.032	0.049	0.07	0.082	213.4	0.068	0.114	0.159	0.264	246.8	0.028	0.057	0.096	0.165	213.4	0.108	0.328	0.576	0.575	246.8	0.105	0.304	0.559	0.563	213.4	0.06
								213.6	0.12	0.175	0.243	0.279	247.2	0.112	0.176	0.24	0.272	213.4	0.052	0.071	0.097	0.11	246.8	0.032	0.049	0.07	0.082	213.6	0.068	0.113	0.159	0.263	247.2	0.028	0.057	0.096	0.164	213.6	0.107	0.327	0.575	0.575	247.2	0.105	0.304	0.559	0.563	213.6	0.059
								213.8	0.12	0.174	0.243	0.279	247.6	0.112	0.176	0.24	0.272	213.6	0.052	0.071	0.097	0.11	247.2	0.032	0.049	0.069	0.081	213.8	0.067	0.113	0.158	0.261	247.6	0.028	0.057	0.096	0.163	213.8	0.107	0.327	0.575	0.574	247.6	0.105	0.303	0.559	0.562	213.8	0.058
								214	0.119	0.174	0.243	0.278	248	0.112	0.176	0.24	0.272	213.8	0.052	0.07	0.097	0.11	247.6	0.032	0.048	0.069	0.081	214	0.067	0.112	0.157	0.26	248	0.028	0.057	0.095	0.163	214	0.106	0.327	0.574	0.574	248	0.105	0.303	0.559	0.562	214	0.058
								214.2	0.119	0.175	0.243	0.278	248.4	0.112	0.176	0.24	0.272	214	0.052	0.07	0.098	0.11	248	0.031	0.048	0.069	0.08	214.2	0.067	0.112	0.157	0.259	248.4	0.028	0.056	0.095	0.162	214.2	0.106	0.327	0.574	0.574	248.4	0.105	0.303	0.558	0.562	214.2	0.058
								214.4	0.118	0.175	0.244	0.278	248.8	0.112	0.176	0.24	0.272	214.2	0.052	0.07	0.098	0.11	248.4	0.031	0.048	0.068	0.08	214.4	0.067	0.112	0.156	0.258	248.8	0.028	0.056	0.095	0.162	214.4	0.106	0.327	0.574	0.574	248.8	0.104	0.303	0.558	0.562	214.4	0.058
								214.6	0.118	0.175	0.244	0.278	249.2	0.112	0.176	0.24	0.272	214.4	0.052	0.07	0.098	0.11	248.8	0.031	0.048	0.068	0.08	214.6	0.067	0.112	0.156	0.257	249.2	0.028	0.056	0.094	0.161	214.6	0.106	0.327	0.575	0.574	249.2	0.104	0.303	0.558	0.561	214.6	0.058
								214.8	0.118	0.175	0.243	0.277	249.6	0.112	0.176	0.24	0.272	214.6	0.052	0.071	0.098	0.11	249.2	0.031	0.047	0.068	0.079	214.8	0.068	0.112	0.155	0.257	249.6	0.028	0.056	0.094	0.16	214.8	0.107	0.327	0.575	0.574	249.6	0.104	0.303	0.558	0.561	214.8	0.058
								215	0.117	0.175	0.243	0.277	250	0.112	0.176	0.24	0.272	214.8	0.052	0.071	0.097	0.11	249.6	0.031	0.047	0.067	0.079	215	0.068	0.112	0.155	0.256	250	0.028	0.056	0.094	0.16	215	0.107	0.326	0.575	0.575	250	0.104	0.303	0.557	0.561	215	0.058
								215.2	0.117	0.174	0.243	0.277	250.4	0.112	0.176	0.24	0.272	215	0.052	0.071	0.097	0.11	250	0.031	0.047	0.067	0.078	215.2	0.068	0.112	0.155	0.255	250.4	0.028	0.056	0.093	0.159	215.2	0.107	0.326	0.575	0.575	250.4	0.104	0.303	0.557	0.561	215.2	0.059
								215.4	0.117	0.174	0.243	0.276	250.8	0.112	0.176	0.24	0.272	215.2	0.052	0.071	0.096	0.109	250.4	0.03	0.047	0.067	0.078	215.4	0.068	0.112	0.154	0.254	250.8	0.027	0.055	0.093	0.159	215.4	0.108	0.326	0.575	0.575	250.8	0.104	0.302	0.557	0.561	215.4	0.059
								215.6	0.116	0.174	0.243	0.276	251.2	0.112	0.176	0.24	0.272	215.4	0.051	0.07	0.096	0.109	250.8	0.03	0.046	0.066	0.078	215.6	0.069	0.112	0.154	0.253	251.2	0.027	0.055	0.093	0.158	215.6	0.108	0.326	0.575	0.576	251.2	0.104	0.302	0.557	0.56	215.6	0.06
								215.8	0.116	0.174	0.243	0.275	251.6	0.112	0.176	0.24	0.272	215.6	0.051	0.07	0.095	0.108	251.2	0.03	0.046	0.066	0.077	215.8	0.069	0.112	0.154	0.252	251.6	0.027	0.055	0.093	0.158	215.8	0.108	0.325	0.576	0.576	251.6	0.104	0.302	0.557	0.56	215.8	0.06
								216	0.116	0.174	0.242	0.274	252	0.112	0.176	0.24	0.272	215.8	0.05	0.07	0.094	0.108	251.6	0.03	0.046	0.066	0.077	216	0.069	0.112	0.153	0.252	252	0.027	0.055	0.092	0.157	216	0.108	0.325	0.576	0.576	252	0.104	0.302	0.556	0.56	216	0.061
								216.2	0.115	0.174	0.242	0.274	252.4	0.112	0.176	0.24	0.272	216	0.05	0.069	0.093	0.107	252	0.03	0.046	0.065	0.077	216.2	0.069	0.112	0.153	0.251	252.4	0.027	0.055	0.092	0.157	216.2	0.108	0.325	0.576	0.576	252.4	0.104	0.302	0.556	0.56	216.2	0.061
								216.4	0.115	0.173	0.241	0.273	252.8	0.112	0.176	0.24	0.272	216.2	0.05	0.069	0.093	0.106	252.4	0.03	0.046	0.065	0.076	216.4	0.069	0.111	0.152	0.25	252.8	0.027	0.055	0.092	0.156	216.4	0.108	0.325	0.575	0.576	252.8	0.104	0.302	0.556	0.559	216.4	0.061
								216.6	0.115	0.173	0.24	0.273	253.2	0.112	0.176	0.24	0.272	216.4	0.049	0.068	0.092	0.105	252.8	0.03	0.045	0.065	0.076	216.6	0.068	0.111	0.152	0.249	253.2	0.027	0.054	0.092	0.156	216.6	0.108	0.325	0.575	0.575	253.2	0.104	0.302	0.556	0.559	216.6	0.061
								216.8	0.116	0.173	0.24	0.273	253.6	0.112	0.176	0.24	0.272	216.6	0.049	0.068	0.091	0.104	253.2	0.029	0.045	0.064	0.076	216.8	0.068	0.11	0.151	0.248	253.6	0.027	0.054	0.091	0.155	216.8	0.107	0.325	0.575	0.575	253.6	0.104	0.302	0.555	0.559	216.8	0.061
								217	0.116	0.172	0.239	0.273	254	0.112	0.176	0.24	0.272	216.8	0.048	0.067	0.09	0.104	253.6	0.029	0.045	0.064	0.075	217	0.067	0.11	0.15	0.247	254	0.027	0.054	0.091	0.155	217	0.107	0.324	0.574	0.574	254	0.104	0.301	0.555	0.559	217	0.061
								217.2	0.116	0.172	0.239	0.273	254.4	0.112	0.176	0.24	0.272	217	0.048	0.067	0.09	0.103	254	0.029	0.045	0.064	0.075	217.2	0.066	0.109	0.149	0.246	254.4	0.027	0.054	0.091	0.154	217.2	0.106	0.324	0.573	0.574	254.4	0.104	0.301	0.555	0.559	217.2	0.06
								217.4	0.117	0.172	0.239	0.273	254.8	0.112	0.176	0.24	0.272	217.2	0.048	0.067	0.09	0.103	254.4	0.029	0.044	0.064	0.074	217.4	0.066	0.108	0.148	0.245	254.8	0.027	0.054	0.091	0.154	217.4	0.105	0.323	0.572	0.573	254.8	0.104	0.301	0.555	0.558	217.4	0.06
								217.6	0.117	0.172	0.24	0.273	255.2	0.112	0.176	0.24	0.272	217.4	0.048	0.066	0.09	0.103	254.8	0.029	0.044	0.063	0.074	217.6	0.065	0.107	0.148	0.245	255.2	0.026	0.054	0.09	0.153	217.6	0.105	0.323	0.572	0.572	255.2	0.104	0.301	0.555	0.558	217.6	0.06
								217.8	0.117	0.172	0.24	0.273	255.6	0.112	0.176	0.24	0.272	217.6	0.047	0.066	0.09	0.103	255.2	0.029	0.044	0.063	0.074	217.8	0.065	0.107	0.147	0.244	255.6	0.026	0.054	0.09	0.153	217.8	0.105	0.323	0.571	0.572	255.6	0.104	0.301	0.554	0.558	217.8	0.06
								218	0.117	0.172	0.24	0.274	256	0.112	0.176	0.24	0.272	217.8	0.047	0.066	0.09	0.103	255.6	0.029	0.044	0.063	0.073	218	0.064	0.107	0.146	0.244	256	0.026	0.053	0.09	0.152	218	0.105	0.322	0.571	0.572	256	0.104	0.301	0.554	0.558	218	0.06
								218.2	0.117	0.172	0.241	0.274	256.4	0.112	0.176	0.24	0.272	218	0.047	0.067	0.089	0.103	256	0.029	0.044	0.062	0.073	218.2	0.064	0.107	0.146	0.243	256.4	0.026	0.053	0.09	0.152	218.2	0.105	0.322	0.571	0.572	256.4	0.104	0.301	0.554	0.557	218.2	0.06
								218.4	0.117	0.173	0.241	0.275	256.8	0.112	0.176	0.24	0.272	218.2	0.047	0.067	0.09	0.103	256.4	0.028	0.043	0.062	0.073	218.4	0.064	0.107	0.146	0.243	256.8	0.026	0.053	0.089	0.152	218.4	0.105	0.322	0.57	0.571	256.8	0.104	0.301	0.554	0.557	218.4	0.06
								218.6	0.117	0.173	0.242	0.275	257.2	0.112	0.176	0.24	0.272	218.4	0.047	0.067	0.09	0.103	256.8	0.028	0.043	0.062	0.072	218.6	0.064	0.106	0.145	0.243	257.2	0.026	0.053	0.089	0.151	218.6	0.106	0.322	0.57	0.571	257.2	0.104	0.3	0.553	0.557	218.6	0.06
								218.8	0.117	0.173	0.242	0.275	257.6	0.112	0.176	0.24	0.272	218.6	0.046	0.067	0.089	0.104	257.2	0.028	0.043	0.061	0.072	218.8	0.064	0.106	0.145	0.242	257.6	0.026	0.053	0.089	0.151	218.8	0.106	0.322	0.57	0.571	257.6	0.104	0.3	0.553	0.557	218.8	0.06
								219	0.117	0.173	0.242	0.275	258	0.112	0.176	0.24	0.272	218.8	0.046	0.067	0.089	0.103	257.6	0.028	0.043	0.061	0.072	219	0.064	0.106	0.145	0.242	258	0.026	0.053	0.089	0.15	219	0.106	0.321	0.57	0.571	258	0.103	0.3	0.553	0.557	219	0.059
								219.2	0.117	0.173	0.242	0.276	258.4	0.112	0.176	0.24	0.272	219	0.046	0.067	0.089	0.103	258	0.028	0.043	0.061	0.071	219.2	0.064	0.106	0.144	0.241	258.4	0.026	0.053	0.088	0.15	219.2	0.106	0.321	0.57	0.571	258.4	0.103	0.3	0.553	0.556	219.2	0.059
								219.4	0.117	0.173	0.242	0.275	258.8	0.112	0.176	0.24	0.272	219.2	0.046	0.066	0.089	0.103	258.4	0.028	0.042	0.061	0.071	219.4	0.064	0.106	0.144	0.24	258.8	0.026	0.052	0.088	0.149	219.4	0.106	0.321	0.57	0.572	258.8	0.103	0.3	0.553	0.556	219.4	0.059
								219.6	0.117	0.173	0.242	0.275	259.2	0.112	0.176	0.24	0.272	219.4	0.046	0.066	0.089	0.103	258.8	0.028	0.042	0.06	0.071	219.6	0.064	0.107	0.144	0.239	259.2	0.026	0.052	0.088	0.149	219.6	0.106	0.322	0.57	0.572	259.2	0.103	0.3	0.552	0.556	219.6	0.059
								219.8	0.116	0.173	0.242	0.275	259.6	0.112	0.176	0.24	0.272	219.6	0.046	0.066	0.088	0.103	259.2	0.027	0.042	0.06	0.07	219.8	0.064	0.107	0.143	0.239	259.6	0.026	0.052	0.088	0.149	219.8	0.106	0.322	0.57	0.572	259.6	0.103	0.3	0.552	0.556	219.8	0.059
								220	0.116	0.173	0.242	0.275	260	0.112	0.176	0.239	0.272	219.8	0.046	0.065	0.088	0.103	259.6	0.027	0.042	0.06	0.07	220	0.065	0.107	0.143	0.238	260	0.026	0.052	0.088	0.148	220	0.106	0.322	0.57	0.572	260	0.103	0.3	0.552	0.555	220	0.059
								220.2	0.116	0.173	0.241	0.275	260.4	0.112	0.176	0.239	0.272	220	0.046	0.065	0.088	0.102	260	0.027	0.042	0.06	0.07	220.2	0.065	0.106	0.142	0.237	260.4	0.026	0.052	0.087	0.148	220.2	0.106	0.322	0.569	0.572	260.4	0.103	0.299	0.552	0.555	220.2	0.059
								220.4	0.116	0.173	0.241	0.276	260.8	0.112	0.176	0.239	0.271	220.2	0.046	0.065	0.087	0.102	260.4	0.027	0.041	0.059	0.069	220.4	0.064	0.106	0.142	0.236	260.8	0.025	0.052	0.087	0.147	220.4	0.105	0.322	0.569	0.571	260.8	0.103	0.299	0.551	0.555	220.4	0.058
								220.6	0.116	0.173	0.241	0.276	261.2	0.112	0.176	0.239	0.271	220.4	0.046	0.065	0.087	0.102	260.8	0.027	0.041	0.059	0.069	220.6	0.064	0.105	0.141	0.235	261.2	0.025	0.052	0.087	0.147	220.6	0.105	0.322	0.569	0.571	261.2	0.103	0.299	0.551	0.555	220.6	0.058
								220.8	0.117	0.173	0.241	0.276	261.6	0.112	0.176	0.239	0.271	220.6	0.046	0.065	0.087	0.102	261.2	0.027	0.041	0.059	0.069	220.8	0.064	0.105	0.141	0.234	261.6	0.025	0.052	0.087	0.147	220.8	0.105	0.322	0.569	0.571	261.6	0.103	0.299	0.551	0.554	220.8	0.057
								221	0.117	0.174	0.241	0.277	262	0.112	0.176	0.239	0.271	220.8	0.047	0.066	0.088	0.103	261.6	0.027	0.041	0.058	0.068	221	0.064	0.104	0.14	0.233	262	0.025	0.051	0.087	0.146	221	0.104	0.321	0.569	0.571	262	0.103	0.299	0.551	0.554	221	0.057
								221.2	0.117	0.174	0.241	0.277	262.4	0.112	0.176	0.239	0.271	221	0.047	0.066	0.088	0.103	262	0.027	0.041	0.058	0.068	221.2	0.064	0.104	0.139	0.232	262.4	0.025	0.051	0.086	0.146	221.2	0.104	0.322	0.568	0.571	262.4	0.103	0.299	0.551	0.554	221.2	0.057
								221.4	0.117	0.174	0.241	0.277	262.8	0.112	0.176	0.239	0.271	221.2	0.048	0.066	0.088	0.103	262.4	0.026	0.041	0.058	0.068	221.4	0.064	0.103	0.139	0.231	262.8	0.025	0.051	0.086	0.146	221.4	0.104	0.322	0.568	0.571	262.8	0.103	0.299	0.55	0.554	221.4	0.057
								221.6	0.117	0.174	0.241	0.277	263.2	0.112	0.176	0.239	0.271	221.4	0.048	0.065	0.087	0.103	262.8	0.026	0.04	0.058	0.068	221.6	0.064	0.103	0.139	0.231	263.2	0.025	0.051	0.086	0.145	221.6	0.104	0.322	0.568	0.571	263.2	0.103	0.299	0.55	0.554	221.6	0.057
								221.8	0.118	0.174	0.241	0.277	263.6	0.112	0.176	0.239	0.271	221.6	0.048	0.065	0.087	0.103	263.2	0.026	0.04	0.057	0.067	221.8	0.064	0.102	0.139	0.231	263.6	0.025	0.051	0.086	0.145	221.8	0.104	0.322	0.568	0.571	263.6	0.103	0.299	0.55	0.553	221.8	0.058
								222	0.118	0.175	0.242	0.277	264	0.112	0.176	0.239	0.271	221.8	0.048	0.065	0.087	0.103	263.6	0.026	0.04	0.057	0.067	222	0.064	0.102	0.139	0.23	264	0.025	0.051	0.086	0.145	222	0.105	0.322	0.568	0.571	264	0.103	0.298	0.55	0.553	222	0.058
								222.2	0.118	0.175	0.242	0.277	264.4	0.112	0.175	0.239	0.271	222	0.048	0.065	0.087	0.103	264	0.026	0.04	0.057	0.067	222.2	0.064	0.102	0.138	0.23	264.4	0.025	0.051	0.085	0.144	222.2	0.105	0.322	0.567	0.57	264.4	0.103	0.298	0.549	0.553	222.2	0.058
								222.4	0.118	0.176	0.242	0.277	264.8	0.112	0.175	0.239	0.271	222.2	0.047	0.065	0.087	0.102	264.4	0.026	0.04	0.057	0.066	222.4	0.064	0.101	0.138	0.23	264.8	0.025	0.051	0.085	0.144	222.4	0.105	0.322	0.567	0.57	264.8	0.103	0.298	0.549	0.553	222.4	0.057
								222.6	0.118	0.176	0.242	0.277	265.2	0.112	0.175	0.239	0.271	222.4	0.047	0.065	0.087	0.102	264.8	0.026	0.039	0.056	0.066	222.6	0.064	0.101	0.138	0.229	265.2	0.025	0.051	0.085	0.144	222.6	0.105	0.322	0.567	0.57	265.2	0.103	0.298	0.549	0.552	222.6	0.057
								222.8	0.118	0.176	0.242	0.277	265.6	0.112	0.175	0.239	0.271	222.6	0.047	0.065	0.087	0.102	265.2	0.026	0.039	0.056	0.066	222.8	0.064	0.102	0.138	0.229	265.6	0.025	0.05	0.085	0.143	222.8	0.106	0.322	0.568	0.57	265.6	0.103	0.298	0.549	0.552	222.8	0.058
								223	0.118	0.176	0.242	0.276	266	0.112	0.175	0.239	0.271	222.8	0.046	0.065	0.087	0.101	265.6	0.026	0.039	0.056	0.065	223	0.065	0.102	0.139	0.229	266	0.025	0.05	0.085	0.143	223	0.106	0.323	0.568	0.57	266	0.103	0.298	0.549	0.552	223	0.058
								223.2	0.118	0.176	0.242	0.276	266.4	0.112	0.175	0.239	0.271	223	0.046	0.064	0.087	0.101	266	0.025	0.039	0.056	0.065	223.2	0.065	0.102	0.139	0.229	266.4	0.025	0.05	0.085	0.143	223.2	0.106	0.323	0.568	0.571	266.4	0.103	0.298	0.548	0.552	223.2	0.058
								223.4	0.117	0.175	0.242	0.276	266.8	0.112	0.175	0.239	0.271	223.2	0.045	0.063	0.087	0.1	266.4	0.025	0.039	0.055	0.065	223.4	0.065	0.102	0.139	0.229	266.8	0.025	0.05	0.084	0.142	223.4	0.107	0.324	0.568	0.571	266.8	0.103	0.298	0.548	0.552	223.4	0.059
								223.6	0.117	0.175	0.242	0.275	267.2	0.112	0.175	0.239	0.271	223.4	0.045	0.063	0.086	0.099	266.8	0.025	0.039	0.055	0.065	223.6	0.065	0.102	0.139	0.229	267.2	0.025	0.05	0.084	0.142	223.6	0.108	0.324	0.569	0.571	267.2	0.103	0.297	0.548	0.551	223.6	0.059
								223.8	0.116	0.174	0.241	0.275	267.6	0.112	0.175	0.239	0.271	223.6	0.044	0.063	0.086	0.098	267.2	0.025	0.038	0.055	0.064	223.8	0.066	0.103	0.139	0.228	267.6	0.024	0.05	0.084	0.142	223.8	0.108	0.325	0.569	0.571	267.6	0.102	0.297	0.548	0.551	223.8	0.059
								224	0.116	0.174	0.241	0.275	268	0.112	0.175	0.239	0.271	223.8	0.044	0.062	0.086	0.098	267.6	0.025	0.038	0.055	0.064	224	0.065	0.102	0.139	0.228	268	0.024	0.05	0.084	0.141	224	0.108	0.325	0.569	0.571	268	0.102	0.297	0.547	0.551	224	0.059
								224.2	0.115	0.173	0.241	0.275	268.4	0.112	0.175	0.239	0.271	224	0.044	0.062	0.086	0.097	268	0.025	0.038	0.054	0.064	224.2	0.065	0.102	0.138	0.227	268.4	0.024	0.05	0.084	0.141	224.2	0.108	0.325	0.568	0.571	268.4	0.102	0.297	0.547	0.551	224.2	0.059
								224.4	0.115	0.173	0.241	0.275	268.8	0.112	0.175	0.239	0.271	224.2	0.044	0.062	0.086	0.097	268.4	0.025	0.038	0.054	0.064	224.4	0.065	0.102	0.137	0.226	268.8	0.024	0.05	0.084	0.141	224.4	0.108	0.324	0.568	0.571	268.8	0.102	0.297	0.547	0.55	224.4	0.058
								224.6	0.115	0.172	0.241	0.275	269.2	0.112	0.175	0.239	0.271	224.4	0.044	0.062	0.086	0.097	268.8	0.025	0.038	0.054	0.063	224.6	0.065	0.102	0.136	0.225	269.2	0.024	0.05	0.084	0.141	224.6	0.108	0.324	0.568	0.57	269.2	0.102	0.297	0.547	0.55	224.6	0.058
								224.8	0.116	0.172	0.241	0.275	269.6	0.112	0.175	0.239	0.271	224.6	0.045	0.062	0.086	0.097	269.2	0.025	0.038	0.054	0.063	224.8	0.064	0.101	0.135	0.224	269.6	0.024	0.049	0.083	0.14	224.8	0.108	0.323	0.567	0.57	269.6	0.102	0.297	0.547	0.55	224.8	0.057
								225	0.116	0.172	0.241	0.276	270	0.112	0.175	0.239	0.271	224.8	0.045	0.062	0.087	0.097	269.6	0.024	0.037	0.053	0.063	225	0.064	0.101	0.134	0.223	270	0.024	0.049	0.083	0.14	225	0.107	0.323	0.567	0.569	270	0.102	0.297	0.546	0.55	225	0.057
								225.2	0.116	0.172	0.241	0.276	270.4	0.112	0.175	0.239	0.271	225	0.046	0.062	0.086	0.097	270	0.024	0.037	0.053	0.062	225.2	0.064	0.101	0.133	0.222	270.4	0.024	0.049	0.083	0.14	225.2	0.107	0.322	0.566	0.569	270.4	0.102	0.296	0.546	0.55	225.2	0.057
								225.4	0.116	0.171	0.241	0.276	270.8	0.112	0.175	0.239	0.271	225.2	0.046	0.062	0.086	0.097	270.4	0.024	0.037	0.053	0.062	225.4	0.064	0.1	0.133	0.221	270.8	0.024	0.049	0.083	0.14	225.4	0.107	0.322	0.566	0.568	270.8	0.102	0.296	0.546	0.549	225.4	0.057
								225.6	0.116	0.171	0.241	0.276	271.2	0.112	0.175	0.239	0.271	225.4	0.046	0.062	0.086	0.097	270.8	0.024	0.037	0.053	0.062	225.6	0.064	0.1	0.132	0.221	271.2	0.024	0.049	0.083	0.139	225.6	0.106	0.322	0.566	0.568	271.2	0.102	0.296	0.546	0.549	225.6	0.057
								225.8	0.116	0.171	0.241	0.276	271.6	0.112	0.175	0.239	0.271	225.6	0.046	0.061	0.085	0.097	271.2	0.024	0.037	0.053	0.062	225.8	0.064	0.1	0.132	0.22	271.6	0.024	0.049	0.083	0.139	225.8	0.106	0.322	0.566	0.568	271.6	0.102	0.296	0.545	0.549	225.8	0.057
								226	0.117	0.172	0.241	0.276	272	0.112	0.175	0.239	0.271	225.8	0.046	0.061	0.085	0.097	271.6	0.024	0.037	0.052	0.061	226	0.063	0.1	0.131	0.22	272	0.024	0.049	0.083	0.139	226	0.106	0.322	0.566	0.567	272	0.102	0.296	0.545	0.549	226	0.057
								226.2	0.117	0.172	0.241	0.277	272.4	0.112	0.175	0.239	0.271	226	0.046	0.061	0.085	0.097	272	0.024	0.036	0.052	0.061	226.2	0.063	0.101	0.131	0.22	272.4	0.024	0.049	0.082	0.139	226.2	0.106	0.322	0.566	0.567	272.4	0.102	0.296	0.545	0.548	226.2	0.057
								226.4	0.117	0.173	0.242	0.277	272.8	0.112	0.175	0.239	0.271	226.2	0.046	0.061	0.085	0.098	272.4	0.024	0.036	0.052	0.061	226.4	0.063	0.101	0.131	0.219	272.8	0.024	0.049	0.082	0.138	226.4	0.107	0.322	0.567	0.568	272.8	0.102	0.296	0.545	0.548	226.4	0.057
								226.6	0.118	0.173	0.242	0.277	273.2	0.112	0.175	0.239	0.271	226.4	0.046	0.061	0.085	0.098	272.8	0.024	0.036	0.052	0.061	226.6	0.064	0.101	0.131	0.219	273.2	0.024	0.049	0.082	0.138	226.6	0.107	0.322	0.567	0.568	273.2	0.102	0.296	0.545	0.548	226.6	0.058
								226.8	0.118	0.173	0.242	0.277	273.6	0.112	0.175	0.239	0.271	226.6	0.046	0.06	0.085	0.098	273.2	0.024	0.036	0.051	0.06	226.8	0.064	0.101	0.131	0.219	273.6	0.024	0.049	0.082	0.138	226.8	0.107	0.322	0.567	0.568	273.6	0.102	0.296	0.544	0.548	226.8	0.058
								227	0.118	0.173	0.242	0.277	274	0.112	0.175	0.239	0.271	226.8	0.046	0.06	0.085	0.098	273.6	0.023	0.036	0.051	0.06	227	0.064	0.101	0.131	0.219	274	0.024	0.049	0.082	0.138	227	0.108	0.322	0.568	0.569	274	0.102	0.295	0.544	0.548	227	0.059
								227.2	0.117	0.173	0.242	0.277	274.4	0.112	0.175	0.239	0.271	227	0.046	0.06	0.084	0.098	274	0.023	0.036	0.051	0.06	227.2	0.064	0.101	0.132	0.219	274.4	0.024	0.048	0.082	0.137	227.2	0.108	0.323	0.568	0.569	274.4	0.102	0.295	0.544	0.547	227.2	0.059
								227.4	0.117	0.174	0.243	0.277	274.8	0.112	0.175	0.239	0.271	227.2	0.045	0.06	0.084	0.098	274.4	0.023	0.036	0.051	0.06	227.4	0.064	0.101	0.132	0.218	274.8	0.024	0.048	0.082	0.137	227.4	0.108	0.323	0.568	0.569	274.8	0.102	0.295	0.544	0.547	227.4	0.059
								227.6	0.116	0.174	0.242	0.276	275.2	0.112	0.175	0.239	0.27	227.4	0.045	0.06	0.084	0.097	274.8	0.023	0.035	0.051	0.059	227.6	0.065	0.101	0.132	0.218	275.2	0.024	0.048	0.081	0.137	227.6	0.109	0.323	0.568	0.57	275.2	0.102	0.295	0.543	0.547	227.6	0.059
								227.8	0.116	0.174	0.242	0.276	275.6	0.112	0.175	0.239	0.27	227.6	0.044	0.06	0.083	0.097	275.2	0.023	0.035	0.05	0.059	227.8	0.064	0.101	0.131	0.217	275.6	0.024	0.048	0.081	0.137	227.8	0.109	0.323	0.568	0.57	275.6	0.102	0.295	0.543	0.547	227.8	0.058
								228	0.115	0.174	0.242	0.275	276	0.112	0.175	0.239	0.27	227.8	0.044	0.059	0.083	0.097	275.6	0.023	0.035	0.05	0.059	228	0.064	0.1	0.131	0.217	276	0.023	0.048	0.081	0.136	228	0.108	0.322	0.567	0.569	276	0.102	0.295	0.543	0.546	228	0.058
								228.2	0.115	0.174	0.242	0.275	276.4	0.112	0.175	0.238	0.27	228	0.043	0.059	0.083	0.096	276	0.023	0.035	0.05	0.059	228.2	0.064	0.1	0.13	0.216	276.4	0.023	0.048	0.081	0.136	228.2	0.108	0.322	0.567	0.569	276.4	0.102	0.295	0.543	0.546	228.2	0.057
								228.4	0.114	0.174	0.241	0.274	276.8	0.112	0.175	0.238	0.27	228.2	0.043	0.059	0.082	0.096	276.4	0.023	0.035	0.05	0.058	228.4	0.063	0.099	0.129	0.215	276.8	0.023	0.048	0.081	0.136	228.4	0.108	0.322	0.566	0.568	276.8	0.102	0.295	0.543	0.546	228.4	0.057
								228.6	0.114	0.174	0.241	0.274	277.2	0.112	0.175	0.238	0.27	228.4	0.042	0.059	0.082	0.096	276.8	0.023	0.035	0.05	0.058	228.6	0.062	0.098	0.128	0.213	277.2	0.023	0.048	0.081	0.136	228.6	0.107	0.322	0.565	0.567	277.2	0.102	0.294	0.542	0.546	228.6	0.056
								228.8	0.114	0.173	0.241	0.274	277.6	0.112	0.175	0.238	0.27	228.6	0.042	0.059	0.082	0.095	277.2	0.023	0.035	0.049	0.058	228.8	0.062	0.098	0.128	0.213	277.6	0.023	0.048	0.081	0.136	228.8	0.107	0.322	0.565	0.567	277.6	0.101	0.294	0.542	0.546	228.8	0.056
								229	0.114	0.173	0.241	0.274	278	0.112	0.175	0.238	0.27	228.8	0.042	0.058	0.081	0.095	277.6	0.022	0.034	0.049	0.058	229	0.062	0.097	0.127	0.212	278	0.023	0.048	0.081	0.135	229	0.107	0.322	0.565	0.567	278	0.101	0.294	0.542	0.545	229	0.056
								229.2	0.113	0.173	0.241	0.274	278.4	0.112	0.175	0.238	0.27	229	0.041	0.058	0.081	0.094	278	0.022	0.034	0.049	0.057	229.2	0.062	0.097	0.126	0.211	278.4	0.023	0.048	0.081	0.135	229.2	0.107	0.321	0.565	0.566	278.4	0.101	0.294	0.542	0.545	229.2	0.056
								229.4	0.113	0.173	0.241	0.274	278.8	0.112	0.175	0.238	0.27	229.2	0.041	0.058	0.08	0.094	278.4	0.022	0.034	0.049	0.057	229.4	0.062	0.097	0.126	0.21	278.8	0.023	0.048	0.08	0.135	229.4	0.107	0.321	0.565	0.566	278.8	0.101	0.294	0.541	0.545	229.4	0.055
								229.6	0.113	0.172	0.241	0.274	279.2	0.112	0.175	0.238	0.27	229.4	0.041	0.057	0.079	0.093	278.8	0.022	0.034	0.049	0.057	229.6	0.062	0.097	0.126	0.21	279.2	0.023	0.048	0.08	0.135	229.6	0.107	0.321	0.565	0.566	279.2	0.101	0.294	0.541	0.545	229.6	0.056
								229.8	0.113	0.172	0.241	0.275	279.6	0.112	0.175	0.238	0.27	229.6	0.04	0.057	0.079	0.093	279.2	0.022	0.034	0.048	0.057	229.8	0.062	0.097	0.125	0.209	279.6	0.023	0.048	0.08	0.135	229.8	0.107	0.321	0.565	0.566	279.6	0.101	0.294	0.541	0.544	229.8	0.056
								230	0.113	0.172	0.241	0.275	280	0.112	0.175	0.238	0.27	229.8	0.04	0.057	0.078	0.093	279.6	0.022	0.034	0.048	0.057	230	0.062	0.096	0.125	0.209	280	0.023	0.048	0.08	0.134	230	0.107	0.321	0.564	0.566	280	0.101	0.294	0.541	0.544	230	0.056
								230.2	0.113	0.173	0.241	0.276	280.4	0.112	0.175	0.238	0.27	230	0.04	0.057	0.078	0.093	280	0.022	0.034	0.048	0.056	230.2	0.062	0.096	0.125	0.208	280.4	0.023	0.047	0.08	0.134	230.2	0.107	0.321	0.564	0.566	280.4	0.101	0.293	0.541	0.544	230.2	0.056
								230.4	0.113	0.173	0.241	0.276	280.8	0.112	0.175	0.238	0.27	230.2	0.04	0.057	0.078	0.093	280.4	0.022	0.033	0.048	0.056	230.4	0.062	0.096	0.125	0.208	280.8	0.023	0.047	0.08	0.134	230.4	0.107	0.32	0.564	0.566	280.8	0.101	0.293	0.54	0.544	230.4	0.057
								230.6	0.113	0.173	0.241	0.277	281.2	0.112	0.175	0.238	0.27	230.4	0.041	0.057	0.078	0.093	280.8	0.022	0.033	0.048	0.056	230.6	0.062	0.096	0.125	0.207	281.2	0.023	0.047	0.08	0.134	230.6	0.107	0.32	0.564	0.566	281.2	0.101	0.293	0.54	0.544	230.6	0.057
								230.8	0.113	0.173	0.241	0.277	281.6	0.112	0.175	0.238	0.27	230.6	0.041	0.058	0.078	0.093	281.2	0.022	0.033	0.047	0.056	230.8	0.062	0.096	0.125	0.207	281.6	0.023	0.047	0.08	0.134	230.8	0.108	0.32	0.564	0.567	281.6	0.101	0.293	0.54	0.543	230.8	0.057
								231	0.113	0.173	0.241	0.277	282	0.112	0.175	0.238	0.27	230.8	0.041	0.058	0.079	0.093	281.6	0.022	0.033	0.047	0.055	231	0.062	0.096	0.125	0.206	282	0.023	0.047	0.08	0.134	231	0.108	0.32	0.564	0.567	282	0.101	0.293	0.54	0.543	231	0.057
								231.2	0.113	0.173	0.241	0.277	282.4	0.112	0.175	0.238	0.27	231	0.041	0.058	0.079	0.092	282	0.021	0.033	0.047	0.055	231.2	0.062	0.096	0.125	0.206	282.4	0.023	0.047	0.08	0.133	231.2	0.108	0.32	0.564	0.567	282.4	0.101	0.293	0.54	0.543	231.2	0.057
								231.4	0.113	0.173	0.241	0.277	282.8	0.112	0.175	0.238	0.27	231.2	0.041	0.058	0.079	0.093	282.4	0.021	0.033	0.047	0.055	231.4	0.062	0.096	0.125	0.205	282.8	0.023	0.047	0.079	0.133	231.4	0.108	0.32	0.564	0.567	282.8	0.101	0.293	0.539	0.543	231.4	0.057
								231.6	0.113	0.173	0.24	0.277	283.2	0.112	0.175	0.238	0.27	231.4	0.041	0.058	0.079	0.092	282.8	0.021	0.033	0.047	0.055	231.6	0.062	0.096	0.125	0.205	283.2	0.023	0.047	0.079	0.133	231.6	0.107	0.319	0.564	0.567	283.2	0.101	0.293	0.539	0.543	231.6	0.057
								231.8	0.113	0.173	0.24	0.277	283.6	0.112	0.175	0.238	0.27	231.6	0.041	0.058	0.079	0.092	283.2	0.021	0.033	0.047	0.055	231.8	0.062	0.095	0.124	0.204	283.6	0.023	0.047	0.079	0.133	231.8	0.107	0.319	0.563	0.566	283.6	0.101	0.293	0.539	0.542	231.8	0.057
								232	0.113	0.173	0.24	0.276	284	0.112	0.175	0.238	0.27	231.8	0.041	0.058	0.079	0.092	283.6	0.021	0.032	0.046	0.054	232	0.061	0.095	0.123	0.204	284	0.023	0.047	0.079	0.133	232	0.106	0.319	0.563	0.566	284	0.101	0.292	0.539	0.542	232	0.056
								232.2	0.113	0.173	0.24	0.276	284.4	0.112	0.175	0.238	0.27	232	0.042	0.058	0.078	0.092	284	0.021	0.032	0.046	0.054	232.2	0.061	0.094	0.123	0.203	284.4	0.023	0.047	0.079	0.133	232.2	0.106	0.318	0.563	0.565	284.4	0.101	0.292	0.538	0.542	232.2	0.056
								232.4	0.113	0.173	0.24	0.276	284.8	0.112	0.175	0.238	0.27	232.2	0.042	0.058	0.078	0.092	284.4	0.021	0.032	0.046	0.054	232.4	0.06	0.094	0.122	0.202	284.8	0.023	0.047	0.079	0.132	232.4	0.105	0.318	0.563	0.564	284.8	0.101	0.292	0.538	0.542	232.4	0.056
								232.6	0.113	0.173	0.24	0.276	285.2	0.112	0.175	0.238	0.27	232.4	0.042	0.058	0.078	0.092	284.8	0.021	0.032	0.046	0.054	232.6	0.06	0.093	0.121	0.202	285.2	0.023	0.047	0.079	0.132	232.6	0.105	0.319	0.563	0.564	285.2	0.101	0.292	0.538	0.541	232.6	0.056
								232.8	0.113	0.173	0.239	0.276	285.6	0.112	0.175	0.238	0.27	232.6	0.043	0.058	0.078	0.092	285.2	0.021	0.032	0.046	0.054	232.8	0.06	0.093	0.121	0.201	285.6	0.023	0.047	0.079	0.132	232.8	0.105	0.319	0.563	0.564	285.6	0.101	0.292	0.538	0.541	232.8	0.055
								233	0.113	0.173	0.239	0.276	286	0.112	0.175	0.238	0.27	232.8	0.043	0.058	0.078	0.092	285.6	0.021	0.032	0.045	0.053	233	0.059	0.092	0.12	0.201	286	0.023	0.047	0.079	0.132	233	0.105	0.318	0.563	0.563	286	0.101	0.292	0.538	0.541	233	0.055
								233.2	0.113	0.173	0.239	0.276	286.4	0.112	0.175	0.238	0.27	233	0.042	0.057	0.078	0.092	286	0.021	0.032	0.045	0.053	233.2	0.059	0.092	0.119	0.2	286.4	0.023	0.047	0.079	0.132	233.2	0.105	0.318	0.563	0.563	286.4	0.101	0.292	0.537	0.541	233.2	0.055
								233.4	0.114	0.173	0.239	0.276	286.8	0.112	0.175	0.238	0.27	233.2	0.042	0.057	0.078	0.092	286.4	0.021	0.032	0.045	0.053	233.4	0.059	0.092	0.119	0.199	286.8	0.023	0.047	0.079	0.132	233.4	0.105	0.318	0.562	0.563	286.8	0.101	0.292	0.537	0.541	233.4	0.055
								233.6	0.114	0.172	0.239	0.276	287.2	0.112	0.175	0.238	0.27	233.4	0.042	0.057	0.078	0.091	286.8	0.02	0.031	0.045	0.053	233.6	0.059	0.092	0.118	0.199	287.2	0.023	0.046	0.079	0.131	233.6	0.105	0.318	0.562	0.563	287.2	0.1	0.291	0.537	0.54	233.6	0.055
								233.8	0.114	0.172	0.239	0.276	287.6	0.112	0.175	0.238	0.27	233.6	0.042	0.057	0.078	0.091	287.2	0.02	0.031	0.045	0.053	233.8	0.059	0.091	0.118	0.198	287.6	0.023	0.046	0.078	0.131	233.8	0.105	0.318	0.562	0.563	287.6	0.1	0.291	0.537	0.54	233.8	0.055
								234	0.115	0.172	0.239	0.276	288	0.112	0.175	0.238	0.27	233.8	0.041	0.057	0.078	0.09	287.6	0.02	0.031	0.045	0.052	234	0.059	0.091	0.118	0.197	288	0.022	0.046	0.078	0.131	234	0.105	0.318	0.562	0.563	288	0.1	0.291	0.536	0.54	234	0.055
								234.2	0.116	0.172	0.239	0.276	288.4	0.112	0.175	0.238	0.27	234	0.041	0.057	0.078	0.089	288	0.02	0.031	0.044	0.052	234.2	0.059	0.091	0.117	0.197	288.4	0.022	0.046	0.078	0.131	234.2	0.105	0.318	0.561	0.563	288.4	0.1	0.291	0.536	0.54	234.2	0.055
								234.4	0.117	0.172	0.239	0.276	288.8	0.112	0.175	0.238	0.27	234.2	0.041	0.056	0.078	0.089	288.4	0.02	0.031	0.044	0.052	234.4	0.059	0.091	0.118	0.196	288.8	0.022	0.046	0.078	0.131	234.4	0.105	0.318	0.561	0.562	288.8	0.1	0.291	0.536	0.539	234.4	0.055
								234.6	0.117	0.173	0.239	0.276	289.2	0.112	0.175	0.238	0.27	234.4	0.041	0.056	0.078	0.088	288.8	0.02	0.031	0.044	0.052	234.6	0.06	0.091	0.118	0.196	289.2	0.022	0.046	0.078	0.131	234.6	0.106	0.318	0.562	0.563	289.2	0.1	0.291	0.536	0.539	234.6	0.055
								234.8	0.118	0.173	0.239	0.275	289.6	0.112	0.175	0.238	0.27	234.6	0.04	0.057	0.078	0.088	289.2	0.02	0.031	0.044	0.052	234.8	0.06	0.092	0.118	0.196	289.6	0.022	0.046	0.078	0.131	234.8	0.107	0.319	0.562	0.563	289.6	0.1	0.291	0.536	0.539	234.8	0.056
								235	0.118	0.172	0.239	0.275	290	0.112	0.175	0.238	0.269	234.8	0.04	0.057	0.078	0.088	289.6	0.02	0.031	0.044	0.051	235	0.06	0.092	0.118	0.196	290	0.022	0.046	0.078	0.131	235	0.108	0.319	0.562	0.563	290	0.1	0.291	0.535	0.539	235	0.056
								235.2	0.118	0.172	0.239	0.275	290.4	0.112	0.175	0.238	0.269	235	0.039	0.057	0.078	0.088	290	0.02	0.03	0.044	0.051	235.2	0.061	0.093	0.119	0.196	290.4	0.022	0.046	0.078	0.13	235.2	0.109	0.319	0.562	0.563	290.4	0.1	0.291	0.535	0.539	235.2	0.056
								235.4	0.118	0.172	0.238	0.275	290.8	0.112	0.175	0.238	0.269	235.2	0.039	0.057	0.077	0.087	290.4	0.02	0.03	0.044	0.051	235.4	0.061	0.093	0.119	0.196	290.8	0.022	0.046	0.078	0.13	235.4	0.109	0.319	0.562	0.563	290.8	0.1	0.29	0.535	0.538	235.4	0.056
								235.6	0.118	0.172	0.238	0.275	291.2	0.112	0.175	0.238	0.269	235.4	0.038	0.056	0.077	0.087	290.8	0.02	0.03	0.043	0.051	235.6	0.061	0.093	0.119	0.196	291.2	0.022	0.046	0.078	0.13	235.6	0.109	0.319	0.562	0.563	291.2	0.1	0.29	0.535	0.538	235.6	0.056
								235.8	0.117	0.172	0.238	0.274	291.6	0.112	0.175	0.238	0.269	235.6	0.038	0.056	0.076	0.087	291.2	0.02	0.03	0.043	0.051	235.8	0.062	0.094	0.119	0.196	291.6	0.022	0.046	0.078	0.13	235.8	0.11	0.32	0.563	0.563	291.6	0.1	0.29	0.535	0.538	235.8	0.057
								236	0.116	0.171	0.238	0.274	292	0.112	0.175	0.238	0.269	235.8	0.038	0.056	0.076	0.087	291.6	0.02	0.03	0.043	0.051	236	0.062	0.094	0.119	0.196	292	0.022	0.046	0.078	0.13	236	0.11	0.32	0.563	0.563	292	0.1	0.29	0.534	0.538	236	0.057
								236.2	0.116	0.172	0.238	0.274	292.4	0.112	0.175	0.238	0.269	236	0.039	0.055	0.075	0.087	292	0.019	0.03	0.043	0.05	236.2	0.063	0.094	0.119	0.196	292.4	0.022	0.046	0.078	0.13	236.2	0.11	0.32	0.563	0.563	292.4	0.1	0.29	0.534	0.537	236.2	0.057
								236.4	0.116	0.171	0.238	0.274	292.8	0.112	0.175	0.237	0.269	236.2	0.039	0.055	0.075	0.087	292.4	0.019	0.03	0.043	0.05	236.4	0.063	0.094	0.118	0.196	292.8	0.022	0.046	0.078	0.13	236.4	0.11	0.32	0.563	0.562	292.8	0.1	0.29	0.534	0.537	236.4	0.057
								236.6	0.116	0.171	0.237	0.274	293.2	0.112	0.175	0.237	0.269	236.4	0.039	0.055	0.075	0.087	292.8	0.019	0.03	0.043	0.05	236.6	0.063	0.093	0.118	0.196	293.2	0.022	0.046	0.077	0.13	236.6	0.11	0.321	0.563	0.562	293.2	0.1	0.29	0.534	0.537	236.6	0.057
								236.8	0.116	0.171	0.237	0.274	293.6	0.112	0.175	0.237	0.269	236.6	0.039	0.054	0.074	0.087	293.2	0.019	0.03	0.042	0.05	236.8	0.063	0.093	0.118	0.195	293.6	0.022	0.046	0.077	0.129	236.8	0.11	0.321	0.563	0.562	293.6	0.1	0.29	0.533	0.537	236.8	0.057
								237	0.116	0.171	0.237	0.274	294	0.112	0.175	0.237	0.269	236.8	0.039	0.054	0.074	0.087	293.6	0.019	0.03	0.042	0.05	237	0.063	0.093	0.117	0.195	294	0.022	0.046	0.077	0.129	237	0.109	0.321	0.564	0.562	294	0.1	0.289	0.533	0.537	237	0.057
								237.2	0.115	0.17	0.237	0.273	294.4	0.112	0.175	0.237	0.269	237	0.039	0.053	0.074	0.086	294	0.019	0.029	0.042	0.05	237.2	0.063	0.093	0.117	0.194	294.4	0.022	0.046	0.077	0.129	237.2	0.109	0.32	0.564	0.562	294.4	0.1	0.289	0.533	0.536	237.2	0.057
								237.4	0.116	0.17	0.237	0.273	294.8	0.112	0.175	0.237	0.269	237.2	0.04	0.053	0.073	0.086	294.4	0.019	0.029	0.042	0.049	237.4	0.063	0.093	0.116	0.194	294.8	0.022	0.046	0.077	0.129	237.4	0.109	0.32	0.564	0.562	294.8	0.1	0.289	0.533	0.536	237.4	0.057
								237.6	0.116	0.171	0.237	0.273	295.2	0.112	0.175	0.237	0.269	237.4	0.04	0.052	0.073	0.086	294.8	0.019	0.029	0.042	0.049	237.6	0.062	0.093	0.116	0.193	295.2	0.022	0.046	0.077	0.129	237.6	0.108	0.32	0.564	0.561	295.2	0.1	0.289	0.533	0.536	237.6	0.057
								237.8	0.116	0.171	0.238	0.273	295.6	0.112	0.175	0.237	0.269	237.6	0.04	0.052	0.072	0.085	295.2	0.019	0.029	0.042	0.049	237.8	0.062	0.093	0.116	0.192	295.6	0.022	0.046	0.077	0.129	237.8	0.108	0.319	0.564	0.562	295.6	0.1	0.289	0.532	0.536	237.8	0.058
								238	0.117	0.171	0.238	0.273	296	0.112	0.175	0.237	0.269	237.8	0.04	0.052	0.073	0.085	295.6	0.019	0.029	0.042	0.049	238	0.062	0.092	0.115	0.191	296	0.022	0.046	0.077	0.129	238	0.108	0.319	0.563	0.562	296	0.1	0.289	0.532	0.536	238	0.058
								238.2	0.118	0.172	0.239	0.273	296.4	0.112	0.175	0.237	0.269	238	0.04	0.052	0.073	0.085	296	0.019	0.029	0.041	0.049	238.2	0.061	0.092	0.115	0.19	296.4	0.022	0.046	0.077	0.129	238.2	0.107	0.318	0.563	0.562	296.4	0.1	0.289	0.532	0.535	238.2	0.057
								238.4	0.119	0.172	0.239	0.273	296.8	0.112	0.175	0.237	0.269	238.2	0.04	0.052	0.073	0.085	296.4	0.019	0.029	0.041	0.049	238.4	0.061	0.091	0.114	0.19	296.8	0.022	0.045	0.077	0.129	238.4	0.107	0.318	0.563	0.562	296.8	0.1	0.289	0.532	0.535	238.4	0.058
								238.6	0.119	0.172	0.239	0.274	297.2	0.112	0.175	0.237	0.269	238.4	0.04	0.053	0.073	0.086	296.8	0.019	0.029	0.041	0.048	238.6	0.061	0.091	0.114	0.19	297.2	0.022	0.045	0.077	0.128	238.6	0.107	0.318	0.562	0.562	297.2	0.099	0.289	0.531	0.535	238.6	0.058
								238.8	0.12	0.173	0.24	0.274	297.6	0.112	0.174	0.237	0.269	238.6	0.04	0.053	0.074	0.086	297.2	0.019	0.029	0.041	0.048	238.8	0.06	0.091	0.113	0.189	297.6	0.022	0.045	0.077	0.128	238.8	0.107	0.318	0.561	0.562	297.6	0.099	0.288	0.531	0.535	238.8	0.058
								239	0.12	0.173	0.24	0.274	298	0.112	0.174	0.237	0.269	238.8	0.04	0.053	0.074	0.086	297.6	0.019	0.028	0.041	0.048	239	0.06	0.091	0.113	0.189	298	0.022	0.045	0.077	0.128	239	0.107	0.318	0.561	0.562	298	0.099	0.288	0.531	0.534	239	0.058
								239.2	0.12	0.173	0.239	0.274	298.4	0.112	0.174	0.237	0.269	239	0.039	0.053	0.074	0.086	298	0.018	0.028	0.041	0.048	239.2	0.06	0.091	0.113	0.189	298.4	0.022	0.045	0.077	0.128	239.2	0.107	0.318	0.561	0.562	298.4	0.099	0.288	0.531	0.534	239.2	0.058
								239.4	0.119	0.173	0.239	0.274	298.8	0.112	0.174	0.237	0.269	239.2	0.039	0.053	0.074	0.086	298.4	0.018	0.028	0.041	0.048	239.4	0.06	0.091	0.112	0.189	298.8	0.022	0.045	0.077	0.128	239.4	0.108	0.318	0.56	0.562	298.8	0.099	0.288	0.531	0.534	239.4	0.058
								239.6	0.119	0.173	0.239	0.274	299.2	0.112	0.174	0.237	0.269	239.4	0.039	0.052	0.074	0.085	298.8	0.018	0.028	0.04	0.048	239.6	0.06	0.09	0.112	0.189	299.2	0.022	0.045	0.077	0.128	239.6	0.108	0.318	0.56	0.563	299.2	0.099	0.288	0.53	0.534	239.6	0.058
								239.8	0.119	0.173	0.239	0.274	299.6	0.112	0.174	0.237	0.269	239.6	0.039	0.052	0.074	0.085	299.2	0.018	0.028	0.04	0.047	239.8	0.06	0.09	0.112	0.189	299.6	0.022	0.045	0.077	0.128	239.8	0.108	0.318	0.56	0.562	299.6	0.099	0.288	0.53	0.534	239.8	0.058
								240	0.119	0.174	0.239	0.275	300	0.112	0.174	0.237	0.269	239.8	0.038	0.052	0.074	0.085	299.6	0.018	0.028	0.04	0.047	240	0.06	0.09	0.111	0.188	300	0.022	0.045	0.076	0.128	240	0.108	0.317	0.559	0.562	300	0.099	0.288	0.53	0.533	240	0.057
								240.2	0.119	0.174	0.239	0.275	300.4	0.112	0.174	0.237	0.269	240	0.038	0.052	0.074	0.085	300	0.018	0.028	0.04	0.047	240.2	0.059	0.089	0.111	0.188	300.4	0.022	0.045	0.076	0.128	240.2	0.107	0.317	0.559	0.562	300.4	0.099	0.288	0.53	0.533	240.2	0.057
								240.4	0.119	0.174	0.239	0.275	300.8	0.112	0.174	0.237	0.269	240.2	0.038	0.052	0.073	0.086	300.4	0.018	0.028	0.04	0.047	240.4	0.059	0.089	0.11	0.187	300.8	0.022	0.045	0.076	0.128	240.4	0.107	0.317	0.559	0.561	300.8	0.099	0.287	0.53	0.533	240.4	0.056
								240.6	0.119	0.174	0.239	0.275	301.2	0.112	0.174	0.237	0.269	240.4	0.038	0.052	0.073	0.086	300.8	0.018	0.028	0.04	0.047	240.6	0.059	0.089	0.11	0.187	301.2	0.022	0.045	0.076	0.128	240.6	0.107	0.317	0.559	0.561	301.2	0.099	0.287	0.529	0.533	240.6	0.055
								240.8	0.119	0.174	0.239	0.276	301.6	0.112	0.174	0.237	0.269	240.6	0.038	0.052	0.073	0.086	301.2	0.018	0.028	0.04	0.047	240.8	0.059	0.089	0.11	0.186	301.6	0.022	0.045	0.076	0.127	240.8	0.107	0.317	0.559	0.561	301.6	0.099	0.287	0.529	0.533	240.8	0.055
								241	0.119	0.174	0.239	0.276	302	0.112	0.174	0.237	0.269	240.8	0.038	0.052	0.073	0.086	301.6	0.018	0.028	0.04	0.047	241	0.059	0.089	0.11	0.186	302	0.022	0.045	0.076	0.127	241	0.108	0.317	0.559	0.56	302	0.099	0.287	0.529	0.532	241	0.055
								241.2	0.119	0.174	0.239	0.276	302.4	0.112	0.174	0.237	0.269	241	0.038	0.053	0.073	0.086	302	0.018	0.027	0.039	0.046	241.2	0.059	0.089	0.11	0.185	302.4	0.022	0.045	0.076	0.127	241.2	0.107	0.317	0.559	0.56	302.4	0.099	0.287	0.529	0.532	241.2	0.054
								241.4	0.12	0.174	0.24	0.276	302.8	0.112	0.174	0.237	0.269	241.2	0.039	0.053	0.073	0.086	302.4	0.018	0.027	0.039	0.046	241.4	0.059	0.089	0.11	0.184	302.8	0.022	0.045	0.076	0.127	241.4	0.107	0.316	0.559	0.56	302.8	0.099	0.287	0.528	0.532	241.4	0.054
								241.6	0.12	0.175	0.24	0.276	303.2	0.112	0.174	0.237	0.269	241.4	0.039	0.053	0.072	0.086	302.8	0.018	0.027	0.039	0.046	241.6	0.059	0.089	0.11	0.184	303.2	0.022	0.045	0.076	0.127	241.6	0.107	0.316	0.559	0.559	303.2	0.099	0.287	0.528	0.532	241.6	0.054
								241.8	0.12	0.175	0.24	0.276	303.6	0.112	0.174	0.237	0.269	241.6	0.039	0.053	0.072	0.086	303.2	0.018	0.027	0.039	0.046	241.8	0.059	0.088	0.11	0.183	303.6	0.022	0.045	0.076	0.127	241.8	0.107	0.316	0.559	0.559	303.6	0.099	0.287	0.528	0.531	241.8	0.054
								242	0.12	0.175	0.24	0.276	304	0.112	0.174	0.237	0.269	241.8	0.039	0.053	0.072	0.086	303.6	0.018	0.027	0.039	0.046	242	0.059	0.088	0.11	0.182	304	0.022	0.045	0.076	0.127	242	0.107	0.316	0.558	0.559	304	0.099	0.287	0.528	0.531	242	0.053
								242.2	0.12	0.175	0.24	0.276	304.4	0.112	0.174	0.237	0.269	242	0.039	0.053	0.072	0.085	304	0.018	0.027	0.039	0.046	242.2	0.059	0.087	0.109	0.182	304.4	0.022	0.045	0.076	0.127	242.2	0.107	0.315	0.558	0.558	304.4	0.099	0.286	0.528	0.531	242.2	0.053
								242.4	0.12	0.174	0.24	0.275	304.8	0.112	0.174	0.237	0.268	242.2	0.039	0.053	0.072	0.085	304.4	0.017	0.027	0.039	0.045	242.4	0.058	0.087	0.109	0.181	304.8	0.022	0.045	0.076	0.127	242.4	0.106	0.315	0.558	0.558	304.8	0.099	0.286	0.527	0.531	242.4	0.053
								242.6	0.12	0.174	0.24	0.275	305.2	0.112	0.174	0.237	0.268	242.4	0.039	0.053	0.072	0.084	304.8	0.017	0.027	0.039	0.045	242.6	0.058	0.086	0.109	0.18	305.2	0.022	0.045	0.076	0.127	242.6	0.106	0.315	0.557	0.558	305.2	0.099	0.286	0.527	0.531	242.6	0.053
								242.8	0.12	0.173	0.239	0.275	305.6	0.112	0.174	0.237	0.268	242.6	0.038	0.053	0.072	0.084	305.2	0.017	0.027	0.038	0.045	242.8	0.058	0.086	0.109	0.179	305.6	0.022	0.045	0.076	0.127	242.8	0.106	0.315	0.557	0.557	305.6	0.099	0.286	0.527	0.53	242.8	0.053
								243	0.12	0.173	0.239	0.274	306	0.112	0.174	0.237	0.268	242.8	0.038	0.053	0.071	0.083	305.6	0.017	0.027	0.038	0.045	243	0.058	0.086	0.108	0.179	306	0.022	0.045	0.076	0.127	243	0.106	0.315	0.557	0.557	306	0.099	0.286	0.527	0.53	243	0.053
								243.2	0.119	0.172	0.239	0.274	306.4	0.112	0.174	0.237	0.268	243	0.038	0.052	0.071	0.082	306	0.017	0.027	0.038	0.045	243.2	0.058	0.085	0.108	0.178	306.4	0.022	0.045	0.076	0.127	243.2	0.106	0.315	0.556	0.557	306.4	0.099	0.286	0.527	0.53	243.2	0.053
								243.4	0.119	0.171	0.239	0.274	306.8	0.112	0.174	0.237	0.268	243.2	0.038	0.052	0.071	0.082	306.4	0.017	0.026	0.038	0.045	243.4	0.057	0.085	0.107	0.177	306.8	0.022	0.045	0.076	0.126	243.4	0.106	0.315	0.556	0.556	306.8	0.099	0.286	0.526	0.53	243.4	0.052
								243.6	0.118	0.171	0.239	0.273	307.2	0.112	0.174	0.237	0.268	243.4	0.037	0.051	0.071	0.081	306.8	0.017	0.026	0.038	0.045	243.6	0.057	0.084	0.107	0.176	307.2	0.022	0.045	0.076	0.126	243.6	0.106	0.314	0.555	0.556	307.2	0.098	0.286	0.526	0.529	243.6	0.052
								243.8	0.118	0.17	0.239	0.273	307.6	0.112	0.174	0.237	0.268	243.6	0.037	0.051	0.07	0.081	307.2	0.017	0.026	0.038	0.045	243.8	0.056	0.084	0.106	0.176	307.6	0.022	0.045	0.076	0.126	243.8	0.105	0.314	0.555	0.555	307.6	0.098	0.286	0.526	0.529	243.8	0.051
								244	0.117	0.17	0.239	0.274	308	0.112	0.174	0.237	0.268	243.8	0.037	0.051	0.07	0.081	307.6	0.017	0.026	0.038	0.044	244	0.056	0.083	0.105	0.175	308	0.021	0.045	0.076	0.126	244	0.105	0.313	0.554	0.555	308	0.098	0.285	0.526	0.529	244	0.051
								244.2	0.117	0.17	0.239	0.274	308.4	0.112	0.174	0.237	0.268	244	0.037	0.05	0.07	0.081	308	0.017	0.026	0.038	0.044	244.2	0.055	0.083	0.105	0.174	308.4	0.021	0.045	0.076	0.126	244.2	0.105	0.313	0.554	0.554	308.4	0.098	0.285	0.526	0.529	244.2	0.051
								244.4	0.117	0.17	0.239	0.274	308.8	0.112	0.174	0.237	0.268	244.2	0.037	0.051	0.07	0.081	308.4	0.017	0.026	0.037	0.044	244.4	0.054	0.083	0.104	0.173	308.8	0.021	0.045	0.076	0.126	244.4	0.105	0.313	0.553	0.554	308.8	0.098	0.285	0.525	0.529	244.4	0.05
								244.6	0.116	0.17	0.239	0.275	309.2	0.112	0.174	0.237	0.268	244.4	0.037	0.051	0.07	0.081	308.8	0.017	0.026	0.037	0.044	244.6	0.054	0.082	0.103	0.173	309.2	0.021	0.045	0.075	0.126	244.6	0.105	0.312	0.553	0.553	309.2	0.098	0.285	0.525	0.528	244.6	0.05
								244.8	0.116	0.17	0.239	0.275	309.6	0.112	0.174	0.236	0.268	244.6	0.037	0.051	0.07	0.081	309.2	0.017	0.026	0.037	0.044	244.8	0.054	0.082	0.103	0.173	309.6	0.021	0.045	0.075	0.126	244.8	0.105	0.312	0.553	0.553	309.6	0.098	0.285	0.525	0.528	244.8	0.05
								245	0.116	0.17	0.239	0.276	310	0.112	0.174	0.236	0.268	244.8	0.037	0.051	0.07	0.081	309.6	0.017	0.026	0.037	0.044	245	0.053	0.082	0.102	0.172	310	0.021	0.045	0.075	0.126	245	0.105	0.312	0.553	0.552	310	0.098	0.285	0.525	0.528	245	0.05
								245.2	0.116	0.171	0.24	0.276	310.4	0.112	0.174	0.236	0.268	245	0.037	0.051	0.07	0.081	310	0.017	0.026	0.037	0.044	245.2	0.054	0.082	0.102	0.173	310.4	0.021	0.045	0.075	0.126	245.2	0.105	0.312	0.553	0.552	310.4	0.098	0.285	0.524	0.528	245.2	0.05
								245.4	0.116	0.171	0.239	0.276	310.8	0.112	0.174	0.236	0.268	245.2	0.037	0.051	0.07	0.081	310.4	0.017	0.026	0.037	0.043	245.4	0.054	0.082	0.102	0.173	310.8	0.021	0.045	0.075	0.126	245.4	0.105	0.312	0.553	0.552	310.8	0.098	0.285	0.524	0.528	245.4	0.051
								245.6	0.116	0.171	0.24	0.276	311.2	0.112	0.174	0.236	0.268	245.4	0.037	0.051	0.069	0.081	310.8	0.017	0.026	0.037	0.043	245.6	0.054	0.082	0.102	0.173	311.2	0.021	0.044	0.075	0.126	245.6	0.105	0.312	0.553	0.552	311.2	0.098	0.284	0.524	0.527	245.6	0.051
								245.8	0.116	0.171	0.24	0.276	311.6	0.112	0.174	0.236	0.268	245.6	0.037	0.051	0.069	0.081	311.2	0.017	0.025	0.037	0.043	245.8	0.054	0.083	0.102	0.173	311.6	0.021	0.044	0.075	0.126	245.8	0.105	0.313	0.553	0.552	311.6	0.098	0.284	0.524	0.527	245.8	0.051
								246	0.115	0.171	0.239	0.276	312	0.112	0.174	0.236	0.268	245.8	0.037	0.051	0.069	0.081	311.6	0.016	0.025	0.037	0.043	246	0.054	0.083	0.102	0.174	312	0.021	0.044	0.075	0.126	246	0.105	0.313	0.553	0.552	312	0.098	0.284	0.524	0.527	246	0.051
								246.2	0.115	0.171	0.239	0.276	312.4	0.112	0.174	0.236	0.268	246	0.036	0.051	0.069	0.08	312	0.016	0.025	0.036	0.043	246.2	0.055	0.083	0.103	0.174	312.4	0.021	0.044	0.075	0.126	246.2	0.105	0.313	0.554	0.552	312.4	0.098	0.284	0.523	0.527	246.2	0.052
								246.4	0.115	0.171	0.239	0.276	312.8	0.112	0.174	0.236	0.268	246.2	0.036	0.051	0.068	0.08	312.4	0.016	0.025	0.036	0.043	246.4	0.055	0.083	0.103	0.174	312.8	0.021	0.044	0.075	0.126	246.4	0.105	0.314	0.554	0.552	312.8	0.098	0.284	0.523	0.527	246.4	0.052
								246.6	0.115	0.171	0.239	0.276	313.2	0.112	0.174	0.236	0.268	246.4	0.036	0.051	0.068	0.08	312.8	0.016	0.025	0.036	0.043	246.6	0.055	0.083	0.103	0.174	313.2	0.021	0.044	0.075	0.125	246.6	0.105	0.314	0.554	0.552	313.2	0.098	0.284	0.523	0.526	246.6	0.052
								246.8	0.115	0.171	0.239	0.276	313.6	0.112	0.174	0.236	0.268	246.6	0.036	0.051	0.068	0.08	313.2	0.016	0.025	0.036	0.043	246.8	0.055	0.083	0.103	0.174	313.6	0.021	0.044	0.075	0.125	246.8	0.104	0.314	0.554	0.552	313.6	0.098	0.284	0.523	0.526	246.8	0.052
								247	0.116	0.171	0.239	0.276	314	0.112	0.174	0.236	0.268	246.8	0.036	0.05	0.068	0.079	313.6	0.016	0.025	0.036	0.043	247	0.055	0.084	0.103	0.174	314	0.021	0.044	0.075	0.125	247	0.104	0.314	0.554	0.552	314	0.098	0.284	0.523	0.526	247	0.052
								247.2	0.116	0.171	0.239	0.276	314.4	0.111	0.174	0.236	0.268	247	0.036	0.05	0.068	0.079	314	0.016	0.025	0.036	0.042	247.2	0.056	0.083	0.102	0.174	314.4	0.021	0.044	0.075	0.125	247.2	0.104	0.314	0.553	0.553	314.4	0.098	0.284	0.522	0.526	247.2	0.052
								247.4	0.116	0.171	0.239	0.275	314.8	0.111	0.174	0.236	0.268	247.2	0.036	0.05	0.068	0.08	314.4	0.016	0.025	0.036	0.042	247.4	0.056	0.084	0.102	0.174	314.8	0.021	0.044	0.075	0.125	247.4	0.105	0.314	0.553	0.553	314.8	0.098	0.283	0.522	0.525	247.4	0.052
								247.6	0.116	0.171	0.239	0.275	315.2	0.111	0.174	0.236	0.268	247.4	0.036	0.05	0.068	0.08	314.8	0.016	0.025	0.036	0.042	247.6	0.056	0.084	0.102	0.173	315.2	0.021	0.044	0.075	0.125	247.6	0.105	0.313	0.553	0.553	315.2	0.098	0.283	0.522	0.525	247.6	0.052
								247.8	0.117	0.172	0.24	0.275	315.6	0.111	0.174	0.236	0.268	247.6	0.036	0.049	0.068	0.08	315.2	0.016	0.025	0.036	0.042	247.8	0.056	0.083	0.102	0.173	315.6	0.021	0.044	0.075	0.125	247.8	0.105	0.313	0.553	0.553	315.6	0.098	0.283	0.522	0.525	247.8	0.052
								248	0.117	0.172	0.24	0.275	316	0.111	0.174	0.236	0.268	247.8	0.036	0.049	0.068	0.081	315.6	0.016	0.025	0.036	0.042	248	0.056	0.083	0.102	0.172	316	0.021	0.044	0.075	0.125	248	0.106	0.313	0.553	0.553	316	0.098	0.283	0.521	0.525	248	0.052
								248.2	0.117	0.172	0.24	0.275	316.4	0.111	0.174	0.236	0.268	248	0.036	0.049	0.068	0.081	316	0.016	0.025	0.035	0.042	248.2	0.057	0.083	0.101	0.172	316.4	0.021	0.044	0.075	0.125	248.2	0.106	0.313	0.553	0.553	316.4	0.098	0.283	0.521	0.525	248.2	0.053
								248.4	0.118	0.173	0.24	0.275	316.8	0.111	0.174	0.236	0.268	248.2	0.036	0.05	0.068	0.081	316.4	0.016	0.025	0.035	0.042	248.4	0.057	0.083	0.101	0.172	316.8	0.021	0.044	0.075	0.125	248.4	0.106	0.313	0.553	0.553	316.8	0.098	0.283	0.521	0.524	248.4	0.053
								248.6	0.118	0.173	0.24	0.274	317.2	0.111	0.174	0.236	0.268	248.4	0.036	0.049	0.068	0.082	316.8	0.016	0.024	0.035	0.042	248.6	0.057	0.083	0.101	0.172	317.2	0.021	0.044	0.075	0.125	248.6	0.107	0.313	0.553	0.553	317.2	0.097	0.283	0.521	0.524	248.6	0.053
								248.8	0.118	0.173	0.24	0.274	317.6	0.111	0.174	0.236	0.268	248.6	0.036	0.049	0.068	0.082	317.2	0.016	0.024	0.035	0.041	248.8	0.058	0.083	0.101	0.172	317.6	0.021	0.044	0.075	0.125	248.8	0.107	0.313	0.553	0.554	317.6	0.097	0.283	0.521	0.524	248.8	0.053
								249	0.118	0.173	0.239	0.275	318	0.111	0.174	0.236	0.268	248.8	0.036	0.049	0.068	0.082	317.6	0.016	0.024	0.035	0.041	249	0.058	0.084	0.1	0.172	318	0.021	0.044	0.075	0.125	249	0.107	0.313	0.553	0.554	318	0.097	0.283	0.52	0.524	249	0.054
								249.2	0.118	0.173	0.239	0.275	318.4	0.111	0.174	0.236	0.268	249	0.036	0.049	0.068	0.082	318	0.016	0.024	0.035	0.041	249.2	0.058	0.084	0.1	0.172	318.4	0.021	0.044	0.075	0.125	249.2	0.107	0.313	0.553	0.554	318.4	0.097	0.282	0.52	0.524	249.2	0.054
								249.4	0.118	0.174	0.239	0.275	318.8	0.111	0.174	0.236	0.268	249.2	0.036	0.049	0.068	0.082	318.4	0.016	0.024	0.035	0.041	249.4	0.058	0.083	0.1	0.172	318.8	0.021	0.044	0.075	0.125	249.4	0.108	0.313	0.553	0.554	318.8	0.097	0.282	0.52	0.523	249.4	0.055
								249.6	0.118	0.174	0.239	0.275	319.2	0.111	0.174	0.236	0.268	249.4	0.036	0.049	0.068	0.082	318.8	0.016	0.024	0.035	0.041	249.6	0.058	0.083	0.101	0.171	319.2	0.021	0.044	0.075	0.125	249.6	0.108	0.314	0.553	0.554	319.2	0.097	0.282	0.52	0.523	249.6	0.055
								249.8	0.118	0.174	0.239	0.275	319.6	0.111	0.174	0.236	0.267	249.6	0.036	0.05	0.068	0.083	319.2	0.016	0.024	0.035	0.041	249.8	0.058	0.083	0.1	0.171	319.6	0.021	0.044	0.075	0.125	249.8	0.107	0.314	0.552	0.554	319.6	0.097	0.282	0.52	0.523	249.8	0.055
								250	0.117	0.174	0.239	0.275	320	0.111	0.174	0.236	0.267	249.8	0.036	0.05	0.067	0.082	319.6	0.016	0.024	0.035	0.041	250	0.057	0.083	0.1	0.17	320	0.021	0.044	0.075	0.125	250	0.107	0.314	0.552	0.553	320	0.097	0.282	0.519	0.523	250	0.055
								250.2	0.117	0.174	0.239	0.275	320.4	0.111	0.174	0.236	0.267	250	0.036	0.049	0.067	0.082	320	0.015	0.024	0.034	0.041	250.2	0.057	0.082	0.1	0.17	320.4	0.021	0.044	0.075	0.125	250.2	0.107	0.314	0.551	0.553	320.4	0.097	0.282	0.519	0.522	250.2	0.055
								250.4	0.117	0.174	0.239	0.275	320.8	0.111	0.174	0.236	0.267	250.2	0.036	0.049	0.067	0.081	320.4	0.015	0.024	0.034	0.041	250.4	0.057	0.082	0.1	0.169	320.8	0.021	0.044	0.075	0.125	250.4	0.106	0.313	0.551	0.552	320.8	0.097	0.282	0.519	0.522	250.4	0.055
								250.6	0.116	0.174	0.239	0.275	321.2	0.111	0.174	0.236	0.267	250.4	0.035	0.049	0.067	0.081	320.8	0.015	0.024	0.034	0.041	250.6	0.057	0.082	0.1	0.169	321.2	0.021	0.044	0.075	0.125	250.6	0.106	0.313	0.55	0.552	321.2	0.097	0.282	0.519	0.522	250.6	0.055
								250.8	0.116	0.173	0.239	0.275	321.6	0.111	0.174	0.236	0.267	250.6	0.035	0.049	0.066	0.08	321.2	0.015	0.024	0.034	0.04	250.8	0.057	0.082	0.1	0.169	321.6	0.021	0.044	0.075	0.124	250.8	0.105	0.313	0.55	0.552	321.6	0.097	0.282	0.519	0.522	250.8	0.055
								251	0.116	0.173	0.239	0.275	322	0.111	0.174	0.236	0.267	250.8	0.035	0.049	0.066	0.08	321.6	0.015	0.024	0.034	0.04	251	0.057	0.082	0.1	0.169	322	0.021	0.044	0.075	0.124	251	0.105	0.313	0.55	0.552	322	0.097	0.281	0.518	0.522	251	0.055
								251.2	0.115	0.174	0.24	0.275	322.4	0.111	0.174	0.236	0.267	251	0.035	0.049	0.066	0.08	322	0.015	0.024	0.034	0.04	251.2	0.057	0.082	0.1	0.169	322.4	0.021	0.044	0.075	0.124	251.2	0.106	0.313	0.549	0.552	322.4	0.097	0.281	0.518	0.521	251.2	0.055
								251.4	0.116	0.174	0.24	0.275	322.8	0.111	0.174	0.236	0.267	251.2	0.035	0.048	0.066	0.079	322.4	0.015	0.024	0.034	0.04	251.4	0.057	0.082	0.1	0.169	322.8	0.021	0.044	0.075	0.124	251.4	0.106	0.314	0.55	0.552	322.8	0.097	0.281	0.518	0.521	251.4	0.055
								251.6	0.116	0.174	0.24	0.275	323.2	0.111	0.174	0.236	0.267	251.4	0.035	0.048	0.066	0.079	322.8	0.015	0.023	0.034	0.04	251.6	0.057	0.083	0.1	0.168	323.2	0.021	0.044	0.074	0.124	251.6	0.106	0.314	0.55	0.552	323.2	0.097	0.281	0.518	0.521	251.6	0.055
								251.8	0.116	0.174	0.24	0.275	323.6	0.111	0.174	0.236	0.267	251.6	0.035	0.048	0.066	0.08	323.2	0.015	0.023	0.034	0.04	251.8	0.058	0.083	0.1	0.168	323.6	0.021	0.044	0.074	0.124	251.8	0.106	0.314	0.55	0.553	323.6	0.097	0.281	0.517	0.521	251.8	0.056
								252	0.116	0.174	0.239	0.275	324	0.111	0.174	0.236	0.267	251.8	0.035	0.048	0.065	0.08	323.6	0.015	0.023	0.034	0.04	252	0.058	0.083	0.1	0.168	324	0.021	0.044	0.074	0.124	252	0.107	0.314	0.55	0.553	324	0.097	0.281	0.517	0.521	252	0.056
								252.2	0.116	0.174	0.239	0.275	324.4	0.111	0.174	0.236	0.267	252	0.035	0.048	0.065	0.079	324	0.015	0.023	0.034	0.04	252.2	0.058	0.084	0.1	0.168	324.4	0.021	0.044	0.074	0.124	252.2	0.107	0.314	0.55	0.554	324.4	0.097	0.281	0.517	0.52	252.2	0.056
								252.4	0.116	0.174	0.239	0.275	324.8	0.111	0.174	0.236	0.267	252.2	0.035	0.048	0.065	0.079	324.4	0.015	0.023	0.034	0.04	252.4	0.058	0.084	0.099	0.168	324.8	0.021	0.044	0.074	0.124	252.4	0.107	0.314	0.551	0.554	324.8	0.097	0.281	0.517	0.52	252.4	0.056
								252.6	0.116	0.174	0.238	0.275	325.2	0.111	0.174	0.236	0.267	252.4	0.035	0.047	0.064	0.079	324.8	0.015	0.023	0.033	0.04	252.6	0.058	0.084	0.099	0.168	325.2	0.021	0.044	0.074	0.124	252.6	0.107	0.315	0.551	0.555	325.2	0.097	0.28	0.517	0.52	252.6	0.056
								252.8	0.117	0.173	0.238	0.274	325.6	0.111	0.174	0.236	0.267	252.6	0.035	0.047	0.064	0.079	325.2	0.015	0.023	0.033	0.039	252.8	0.058	0.084	0.099	0.167	325.6	0.021	0.044	0.074	0.124	252.8	0.107	0.315	0.551	0.555	325.6	0.097	0.28	0.516	0.52	252.8	0.056
								253	0.117	0.173	0.238	0.274	326	0.111	0.174	0.236	0.267	252.8	0.035	0.047	0.064	0.078	325.6	0.015	0.023	0.033	0.039	253	0.058	0.084	0.099	0.167	326	0.021	0.044	0.074	0.124	253	0.107	0.315	0.552	0.555	326	0.097	0.28	0.516	0.52	253	0.056
								253.2	0.118	0.173	0.238	0.274	326.4	0.111	0.174	0.235	0.267	253	0.035	0.047	0.064	0.078	326	0.015	0.023	0.033	0.039	253.2	0.058	0.084	0.099	0.166	326.4	0.021	0.044	0.074	0.124	253.2	0.107	0.315	0.552	0.555	326.4	0.097	0.28	0.516	0.519	253.2	0.056
								253.4	0.118	0.172	0.238	0.274	326.8	0.111	0.174	0.235	0.267	253.2	0.035	0.046	0.064	0.078	326.4	0.015	0.023	0.033	0.039	253.4	0.057	0.083	0.099	0.165	326.8	0.021	0.044	0.074	0.124	253.4	0.107	0.315	0.552	0.555	326.8	0.097	0.28	0.516	0.519	253.4	0.056
								253.6	0.118	0.172	0.238	0.274	327.2	0.111	0.174	0.235	0.267	253.4	0.034	0.046	0.064	0.078	326.8	0.015	0.023	0.033	0.039	253.6	0.057	0.083	0.098	0.165	327.2	0.021	0.044	0.074	0.124	253.6	0.107	0.315	0.552	0.554	327.2	0.096	0.28	0.516	0.519	253.6	0.056
								253.8	0.119	0.171	0.238	0.273	327.6	0.111	0.174	0.235	0.267	253.6	0.034	0.046	0.064	0.078	327.2	0.015	0.023	0.033	0.039	253.8	0.057	0.082	0.098	0.164	327.6	0.021	0.044	0.074	0.124	253.8	0.106	0.314	0.552	0.553	327.6	0.096	0.28	0.515	0.519	253.8	0.055
								254	0.119	0.171	0.238	0.273	328	0.111	0.174	0.235	0.267	253.8	0.034	0.046	0.063	0.078	327.6	0.015	0.023	0.033	0.039	254	0.057	0.082	0.098	0.164	328	0.021	0.044	0.074	0.124	254	0.106	0.314	0.551	0.553	328	0.096	0.28	0.515	0.518	254	0.055
								254.2	0.119	0.17	0.238	0.273	328.4	0.111	0.174	0.235	0.267	254	0.034	0.046	0.063	0.077	328	0.015	0.023	0.033	0.039	254.2	0.057	0.082	0.098	0.164	328.4	0.021	0.044	0.074	0.124	254.2	0.106	0.314	0.551	0.552	328.4	0.096	0.28	0.515	0.518	254.2	0.055
								254.4	0.119	0.17	0.238	0.273	328.8	0.111	0.174	0.235	0.267	254.2	0.034	0.046	0.063	0.077	328.4	0.015	0.023	0.033	0.039	254.4	0.057	0.082	0.098	0.164	328.8	0.021	0.044	0.074	0.124	254.4	0.106	0.314	0.551	0.552	328.8	0.096	0.279	0.515	0.518	254.4	0.055
								254.6	0.118	0.17	0.238	0.273	329.2	0.111	0.174	0.235	0.267	254.4	0.033	0.046	0.063	0.077	328.8	0.015	0.023	0.033	0.039	254.6	0.057	0.082	0.098	0.164	329.2	0.021	0.044	0.074	0.124	254.6	0.106	0.314	0.551	0.552	329.2	0.096	0.279	0.515	0.518	254.6	0.055
								254.8	0.118	0.17	0.238	0.274	329.6	0.111	0.174	0.235	0.267	254.6	0.033	0.046	0.063	0.076	329.2	0.015	0.023	0.033	0.038	254.8	0.057	0.082	0.098	0.164	329.6	0.021	0.044	0.074	0.124	254.8	0.107	0.314	0.551	0.552	329.6	0.096	0.279	0.514	0.518	254.8	0.055
								255	0.118	0.17	0.238	0.274	330	0.111	0.174	0.235	0.267	254.8	0.033	0.046	0.063	0.076	329.6	0.015	0.022	0.032	0.038	255	0.057	0.082	0.098	0.164	330	0.021	0.044	0.074	0.124	255	0.107	0.314	0.551	0.552	330	0.096	0.279	0.514	0.517	255	0.055
								255.2	0.117	0.17	0.237	0.273	330.4	0.111	0.174	0.235	0.267	255	0.033	0.046	0.063	0.076	330	0.014	0.022	0.032	0.038	255.2	0.057	0.082	0.098	0.164	330.4	0.021	0.044	0.074	0.124	255.2	0.107	0.314	0.552	0.552	330.4	0.096	0.279	0.514	0.517	255.2	0.055
								255.4	0.117	0.17	0.237	0.273	330.8	0.111	0.174	0.235	0.267	255.2	0.032	0.046	0.062	0.076	330.4	0.014	0.022	0.032	0.038	255.4	0.057	0.082	0.098	0.164	330.8	0.021	0.044	0.074	0.124	255.4	0.107	0.314	0.552	0.552	330.8	0.096	0.279	0.514	0.517	255.4	0.056
								255.6	0.117	0.17	0.237	0.273	331.2	0.111	0.174	0.235	0.267	255.4	0.032	0.046	0.062	0.076	330.8	0.014	0.022	0.032	0.038	255.6	0.058	0.082	0.098	0.163	331.2	0.021	0.044	0.074	0.124	255.6	0.107	0.314	0.552	0.552	331.2	0.096	0.279	0.514	0.517	255.6	0.056
								255.8	0.116	0.17	0.237	0.273	331.6	0.111	0.174	0.235	0.267	255.6	0.032	0.046	0.062	0.076	331.2	0.014	0.022	0.032	0.038	255.8	0.057	0.082	0.098	0.163	331.6	0.021	0.044	0.074	0.124	255.8	0.107	0.314	0.552	0.552	331.6	0.096	0.279	0.513	0.517	255.8	0.056
								256	0.116	0.17	0.237	0.273	332	0.111	0.174	0.235	0.267	255.8	0.032	0.046	0.062	0.076	331.6	0.014	0.022	0.032	0.038	256	0.057	0.082	0.098	0.162	332	0.021	0.044	0.074	0.124	256	0.107	0.314	0.552	0.552	332	0.096	0.279	0.513	0.516	256	0.056
								256.2	0.116	0.17	0.237	0.273	332.4	0.111	0.174	0.235	0.267	256	0.031	0.046	0.062	0.075	332	0.014	0.022	0.032	0.038	256.2	0.057	0.082	0.097	0.162	332.4	0.021	0.044	0.074	0.124	256.2	0.106	0.314	0.551	0.552	332.4	0.096	0.278	0.513	0.516	256.2	0.056
								256.4	0.116	0.17	0.237	0.273	332.8	0.111	0.174	0.235	0.267	256.2	0.031	0.046	0.062	0.075	332.4	0.014	0.022	0.032	0.038	256.4	0.057	0.081	0.097	0.161	332.8	0.021	0.044	0.074	0.124	256.4	0.106	0.314	0.551	0.552	332.8	0.096	0.278	0.513	0.516	256.4	0.056
								256.6	0.115	0.17	0.236	0.272	333.2	0.111	0.174	0.235	0.267	256.4	0.031	0.046	0.061	0.075	332.8	0.014	0.022	0.032	0.038	256.6	0.057	0.081	0.097	0.161	333.2	0.021	0.044	0.074	0.124	256.6	0.106	0.314	0.551	0.552	333.2	0.096	0.278	0.512	0.516	256.6	0.056
								256.8	0.115	0.17	0.237	0.272	333.6	0.111	0.174	0.235	0.267	256.6	0.031	0.045	0.061	0.075	333.2	0.014	0.022	0.032	0.038	256.8	0.057	0.081	0.097	0.16	333.6	0.021	0.044	0.074	0.123	256.8	0.106	0.313	0.551	0.551	333.6	0.096	0.278	0.512	0.516	256.8	0.056
								257	0.115	0.17	0.237	0.272	334	0.111	0.174	0.235	0.267	256.8	0.031	0.045	0.061	0.075	333.6	0.014	0.022	0.032	0.038	257	0.057	0.08	0.096	0.16	334	0.021	0.044	0.074	0.123	257	0.106	0.313	0.55	0.551	334	0.096	0.278	0.512	0.515	257	0.056
								257.2	0.115	0.17	0.237	0.272	334.4	0.111	0.174	0.235	0.267	257	0.031	0.045	0.061	0.075	334	0.014	0.022	0.032	0.037	257.2	0.057	0.08	0.096	0.159	334.4	0.021	0.044	0.074	0.123	257.2	0.106	0.313	0.55	0.55	334.4	0.096	0.278	0.512	0.515	257.2	0.056
								257.4	0.115	0.17	0.237	0.272	334.8	0.111	0.174	0.235	0.266	257.2	0.031	0.045	0.061	0.075	334.4	0.014	0.022	0.032	0.037	257.4	0.057	0.079	0.096	0.158	334.8	0.021	0.044	0.074	0.123	257.4	0.106	0.312	0.549	0.549	334.8	0.096	0.278	0.512	0.515	257.4	0.055
								257.6	0.115	0.17	0.238	0.272	335.2	0.111	0.174	0.235	0.266	257.4	0.031	0.046	0.061	0.075	334.8	0.014	0.022	0.032	0.037	257.6	0.056	0.078	0.095	0.157	335.2	0.021	0.044	0.074	0.123	257.6	0.106	0.312	0.548	0.548	335.2	0.096	0.278	0.511	0.515	257.6	0.055
								257.8	0.115	0.17	0.238	0.272	335.6	0.111	0.174	0.235	0.266	257.6	0.031	0.046	0.061	0.076	335.2	0.014	0.022	0.031	0.037	257.8	0.056	0.078	0.095	0.157	335.6	0.021	0.044	0.074	0.123	257.8	0.106	0.312	0.548	0.548	335.6	0.096	0.278	0.511	0.515	257.8	0.055
								258	0.115	0.171	0.238	0.273	336	0.111	0.174	0.235	0.266	257.8	0.031	0.046	0.061	0.076	335.6	0.014	0.022	0.031	0.037	258	0.056	0.078	0.094	0.156	336	0.021	0.044	0.074	0.123	258	0.105	0.311	0.547	0.547	336	0.096	0.277	0.511	0.514	258	0.054
								258.2	0.115	0.171	0.238	0.273	336.4	0.111	0.173	0.235	0.266	258	0.031	0.046	0.062	0.076	336	0.014	0.022	0.031	0.037	258.2	0.055	0.078	0.093	0.156	336.4	0.021	0.044	0.074	0.123	258.2	0.105	0.311	0.547	0.547	336.4	0.096	0.277	0.511	0.514	258.2	0.054
								258.4	0.115	0.171	0.238	0.273	336.8	0.111	0.173	0.235	0.266	258.2	0.031	0.046	0.062	0.077	336.4	0.014	0.022	0.031	0.037	258.4	0.055	0.078	0.093	0.155	336.8	0.021	0.044	0.074	0.123	258.4	0.105	0.311	0.546	0.546	336.8	0.096	0.277	0.511	0.514	258.4	0.054
								258.6	0.115	0.171	0.238	0.273	337.2	0.111	0.173	0.235	0.266	258.4	0.031	0.046	0.062	0.077	336.8	0.014	0.022	0.031	0.037	258.6	0.055	0.078	0.092	0.155	337.2	0.021	0.044	0.074	0.123	258.6	0.105	0.311	0.546	0.546	337.2	0.096	0.277	0.51	0.514	258.6	0.054
								258.8	0.116	0.171	0.238	0.273	337.6	0.111	0.173	0.235	0.266	258.6	0.031	0.046	0.061	0.076	337.2	0.014	0.021	0.031	0.037	258.8	0.055	0.078	0.092	0.155	337.6	0.021	0.044	0.074	0.123	258.8	0.105	0.311	0.546	0.545	337.6	0.095	0.277	0.51	0.513	258.8	0.054
								259	0.116	0.171	0.238	0.273	338	0.111	0.173	0.235	0.266	258.8	0.03	0.046	0.061	0.076	337.6	0.014	0.021	0.031	0.037	259	0.055	0.078	0.092	0.155	338	0.021	0.044	0.074	0.123	259	0.105	0.311	0.546	0.545	338	0.095	0.277	0.51	0.513	259	0.054
								259.2	0.116	0.171	0.238	0.272	338.4	0.111	0.173	0.235	0.266	259	0.03	0.045	0.061	0.076	338	0.014	0.021	0.031	0.037	259.2	0.055	0.078	0.091	0.155	338.4	0.021	0.044	0.074	0.123	259.2	0.105	0.311	0.546	0.545	338.4	0.095	0.277	0.51	0.513	259.2	0.053
								259.4	0.116	0.17	0.238	0.272	338.8	0.111	0.173	0.235	0.266	259.2	0.03	0.045	0.061	0.076	338.4	0.014	0.021	0.031	0.037	259.4	0.055	0.078	0.091	0.155	338.8	0.021	0.044	0.074	0.123	259.4	0.105	0.311	0.546	0.546	338.8	0.095	0.277	0.51	0.513	259.4	0.053
								259.6	0.116	0.17	0.238	0.272	339.2	0.111	0.173	0.235	0.266	259.4	0.03	0.045	0.061	0.075	338.8	0.014	0.021	0.031	0.037	259.6	0.055	0.078	0.091	0.155	339.2	0.021	0.044	0.074	0.123	259.6	0.105	0.311	0.547	0.546	339.2	0.095	0.277	0.509	0.513	259.6	0.053
								259.8	0.117	0.17	0.238	0.273	339.6	0.111	0.173	0.235	0.266	259.6	0.03	0.044	0.061	0.075	339.2	0.014	0.021	0.031	0.036	259.8	0.055	0.078	0.091	0.155	339.6	0.021	0.043	0.074	0.123	259.8	0.105	0.311	0.547	0.546	339.6	0.095	0.276	0.509	0.512	259.8	0.053
								260	0.117	0.17	0.238	0.273	340	0.111	0.173	0.235	0.266	259.8	0.03	0.044	0.061	0.075	339.6	0.014	0.021	0.031	0.036	260	0.055	0.078	0.091	0.156	340	0.021	0.043	0.074	0.123	260	0.105	0.311	0.547	0.546	340	0.095	0.276	0.509	0.512	260	0.054
								260.2	0.117	0.17	0.238	0.273	340.4	0.111	0.173	0.235	0.266	260	0.03	0.044	0.061	0.075	340	0.014	0.021	0.031	0.036	260.2	0.055	0.078	0.09	0.156	340.4	0.021	0.043	0.074	0.123	260.2	0.105	0.311	0.547	0.547	340.4	0.095	0.276	0.509	0.512	260.2	0.054
								260.4	0.117	0.171	0.238	0.274	340.8	0.111	0.173	0.235	0.266	260.2	0.031	0.044	0.061	0.075	340.4	0.014	0.021	0.031	0.036	260.4	0.055	0.078	0.09	0.156	340.8	0.021	0.043	0.074	0.123	260.4	0.105	0.311	0.547	0.547	340.8	0.095	0.276	0.509	0.512	260.4	0.054
								260.6	0.117	0.171	0.238	0.274	341.2	0.111	0.173	0.235	0.266	260.4	0.031	0.044	0.061	0.075	340.8	0.014	0.021	0.031	0.036	260.6	0.055	0.078	0.09	0.156	341.2	0.021	0.043	0.074	0.123	260.6	0.105	0.311	0.546	0.547	341.2	0.095	0.276	0.508	0.512	260.6	0.054
								260.8	0.118	0.171	0.239	0.275	341.6	0.111	0.173	0.235	0.266	260.6	0.032	0.044	0.061	0.075	341.2	0.014	0.021	0.03	0.036	260.8	0.055	0.078	0.09	0.156	341.6	0.021	0.043	0.074	0.123	260.8	0.106	0.31	0.546	0.547	341.6	0.095	0.276	0.508	0.511	260.8	0.054
								261	0.118	0.172	0.239	0.275	342	0.111	0.173	0.235	0.266	260.8	0.032	0.045	0.061	0.075	341.6	0.013	0.021	0.03	0.036	261	0.055	0.077	0.09	0.156	342	0.021	0.043	0.074	0.123	261	0.106	0.31	0.546	0.547	342	0.095	0.276	0.508	0.511	261	0.054
								261.2	0.118	0.172	0.239	0.276	342.4	0.111	0.173	0.235	0.266	261	0.033	0.045	0.061	0.075	342	0.013	0.021	0.03	0.036	261.2	0.055	0.077	0.09	0.156	342.4	0.021	0.043	0.074	0.123	261.2	0.106	0.31	0.546	0.548	342.4	0.095	0.276	0.508	0.511	261.2	0.054
								261.4	0.118	0.172	0.238	0.276	342.8	0.111	0.173	0.235	0.266	261.2	0.033	0.045	0.061	0.075	342.4	0.013	0.021	0.03	0.036	261.4	0.055	0.077	0.09	0.156	342.8	0.021	0.043	0.074	0.123	261.4	0.106	0.31	0.545	0.547	342.8	0.095	0.276	0.508	0.511	261.4	0.053
								261.6	0.119	0.173	0.238	0.276	343.2	0.111	0.173	0.235	0.266	261.4	0.034	0.045	0.061	0.075	342.8	0.013	0.021	0.03	0.036	261.6	0.055	0.077	0.09	0.156	343.2	0.021	0.043	0.074	0.123	261.6	0.106	0.31	0.545	0.548	343.2	0.095	0.275	0.507	0.511	261.6	0.053
								261.8	0.118	0.173	0.238	0.276	343.6	0.111	0.173	0.235	0.266	261.6	0.034	0.044	0.061	0.075	343.2	0.013	0.021	0.03	0.036	261.8	0.056	0.078	0.09	0.156	343.6	0.021	0.043	0.074	0.123	261.8	0.106	0.31	0.545	0.548	343.6	0.095	0.275	0.507	0.51	261.8	0.053
								262	0.119	0.172	0.238	0.276	344	0.111	0.173	0.234	0.266	261.8	0.034	0.044	0.06	0.074	343.6	0.013	0.021	0.03	0.036	262	0.056	0.078	0.089	0.155	344	0.021	0.043	0.074	0.123	262	0.106	0.31	0.545	0.547	344	0.095	0.275	0.507	0.51	262	0.053
								262.2	0.119	0.172	0.237	0.275	344.4	0.111	0.173	0.234	0.266	262	0.033	0.044	0.06	0.074	344	0.013	0.021	0.03	0.036	262.2	0.056	0.078	0.089	0.155	344.4	0.021	0.043	0.074	0.123	262.2	0.106	0.31	0.545	0.547	344.4	0.095	0.275	0.507	0.51	262.2	0.053
								262.4	0.119	0.172	0.237	0.274	344.8	0.111	0.173	0.234	0.266	262.2	0.033	0.043	0.06	0.074	344.4	0.013	0.021	0.03	0.036	262.4	0.056	0.078	0.089	0.155	344.8	0.021	0.043	0.074	0.123	262.4	0.106	0.311	0.545	0.547	344.8	0.095	0.275	0.507	0.51	262.4	0.053
								262.6	0.118	0.172	0.237	0.274	345.2	0.111	0.173	0.234	0.266	262.4	0.033	0.042	0.06	0.073	344.8	0.013	0.021	0.03	0.035	262.6	0.056	0.078	0.089	0.155	345.2	0.021	0.043	0.074	0.123	262.6	0.106	0.311	0.544	0.547	345.2	0.095	0.275	0.506	0.51	262.6	0.053
								262.8	0.118	0.171	0.237	0.273	345.6	0.111	0.173	0.234	0.266	262.6	0.032	0.042	0.06	0.073	345.2	0.013	0.021	0.03	0.035	262.8	0.056	0.077	0.089	0.155	345.6	0.021	0.043	0.074	0.123	262.8	0.106	0.311	0.544	0.546	345.6	0.095	0.275	0.506	0.509	262.8	0.053
								263	0.118	0.171	0.238	0.273	346	0.111	0.173	0.234	0.266	262.8	0.032	0.041	0.06	0.073	345.6	0.013	0.021	0.03	0.035	263	0.055	0.077	0.089	0.155	346	0.021	0.043	0.074	0.123	263	0.105	0.311	0.544	0.546	346	0.095	0.275	0.506	0.509	263	0.052
[truncated: 1,085 more rows]
[truncated: 126 more columns]

## Sheet: Figure 3
Figure 3a - Far-UV CD spectra								Figure 3a - Far-UV CD spectra										Figure 3c - Normalized absolute mid-wavelength IR spectra using MMS										Figure 3d - Second derivative spectra of MMS measurements shown in c										Figure 3e - Near-UV CD spectra										Figure 3f - 1H NMR spectra of the different variants
[truncated: 27,820 more rows]
[truncated: 7 more columns]

[truncated: 10 more sheets: Figure 4 + Suppl. Figs 9 - 16 , Figure 5, Table 1, Supplementary Figure 3, Supplementary Figure 4, Supplementary Figure 5, Supplementary Figure 6, Supplementary Figure 7, Supplementary Figure 8, Supplementary Table 3]
